# Supplementary material for: Identifying putative causal links between serum circulating microRNAs and thyroid cancer using Mendelian randomization
Source: Discov Oncol. 2025 Dec 8;17:74. doi: 10.1007/s12672-025-04125-3 (PMC12796038; doi:10.1007/s12672-025-04125-3)
Supplement: Supplementary file 2 — Supplementary Material 2: Table S2. Comprehensive list of experimentally validated target genes for the three causal miRNAs. [file 12672_2025_4125_MOESM2_ESM.xlsx]

## Sheet: Sheet1
ID	Accession	Target	TargetID	Experiment	Literature	Tissue
hsa-miR-30a-3p	MIMAT0000088	ADGRF5	221395	CLIP-Seq dataset analysis	23824327	Unspecified
hsa-miR-30a-3p	MIMAT0000088	ADORA2B	136	PAR-CLIP	21572407	Unspecified
hsa-miR-30a-3p	MIMAT0000088	AGGF1	55109	CLASH	23622248	Unspecified
hsa-miR-30a-3p	MIMAT0000088	AGTRAP	57085	PAR-CLIP	23592263	Unspecified
hsa-miR-30a-3p	MIMAT0000088	AKAP17A	8227	PAR-CLIP	22012620|23592263|27292025	Unspecified
hsa-miR-30a-3p	MIMAT0000088	ALDH9A1	223	PAR-CLIP//HITS-CLIP	23592263|24906430	Unspecified
hsa-miR-30a-3p	MIMAT0000088	APBB2	323	Luciferase reporter assay//qRT-PCR	34182542	Unspecified
hsa-miR-30a-3p	MIMAT0000088	ARL2BP	23568	HITS-CLIP	23313552	Unspecified
hsa-miR-30a-3p	MIMAT0000088	ARL6IP1	23204	HITS-CLIP	23313552	Unspecified
hsa-miR-30a-3p	MIMAT0000088	ARPP19	10776	PAR-CLIP//HITS-CLIP	23592263|27418678	Unspecified
hsa-miR-30a-3p	MIMAT0000088	ATF3	467	Immunohistochemistry//Microarray//qRT-PCR	23787480	Unspecified
hsa-miR-30a-3p	MIMAT0000088	ATG12	9140	Luciferase reporter assay//Western blotting//Immunohistochemistry (IHC)	32420171	Unspecified
hsa-miR-30a-3p	MIMAT0000088	ATP6V0E2	155066	PAR-CLIP	22012620	Unspecified
hsa-miR-30a-3p	MIMAT0000088	ATP8B3	148229	HITS-CLIP	23824327	Unspecified
hsa-miR-30a-3p	MIMAT0000088	BAMBI	25805	HITS-CLIP	23824327|23313552	Unspecified
hsa-miR-30a-3p	MIMAT0000088	BCL2L11	10018	PAR-CLIP	27292025	Unspecified
hsa-miR-30a-3p	MIMAT0000088	BECN1	8678	Western blot//HITS-CLIP//PAR-CLIP	25712526|24389009|26061048|27150721|24906430|24038734|27292025	Unspecified
hsa-miR-30a-3p	MIMAT0000088	BTD	686	HITS-CLIP	23824327	Unspecified
hsa-miR-30a-3p	MIMAT0000088	C12orf73	728568	PAR-CLIP	20371350	Unspecified
hsa-miR-30a-3p	MIMAT0000088	C1QBP	708	CLASH	23622248	Unspecified
hsa-miR-30a-3p	MIMAT0000088	C5ORF51	285636	PAR-CLIP	23592263	Unspecified
hsa-miR-30a-3p	MIMAT0000088	C5orf51	285636	PAR-CLIP	23592263	Unspecified
hsa-miR-30a-3p	MIMAT0000088	C6	729	HITS-CLIP	23824327	Unspecified
hsa-miR-30a-3p	MIMAT0000088	C7orf55-LUC7L2	100996928	HITS-CLIP	23824327|19536157	Unspecified
hsa-miR-30a-3p	MIMAT0000088	CACNA1E	777	HITS-CLIP	23824327	Unspecified
hsa-miR-30a-3p	MIMAT0000088	CAMK4	814	HITS-CLIP	23824327|27418678	Unspecified
hsa-miR-30a-3p	MIMAT0000088	CAMSAP1	157922	PAR-CLIP	21572407|27292025	Unspecified
hsa-miR-30a-3p	MIMAT0000088	CCDC25	55246	PAR-CLIP	22012620	Unspecified
hsa-miR-30a-3p	MIMAT0000088	CCDC86	79080	PAR-CLIP	23592263	Unspecified
hsa-miR-30a-3p	MIMAT0000088	CDK13	8621	HITS-CLIP	19536157|24038734|24389009	Unspecified
hsa-miR-30a-3p	MIMAT0000088	CDK6	1021	Luciferase reporter assay//qRT-PCR//Western blot//Western blot;qRT-PCR//HITS-CLIP//qPCR//Western Blot//PAR-CLIP//Other	16239240|26061048|27292025	Unspecified
hsa-miR-30a-3p	MIMAT0000088	CDKN1B	1027	PAR-CLIP	23592263|21572407|27292025|22291592	Unspecified
hsa-miR-30a-3p	MIMAT0000088	CLSTN1	22883	CLASH//HITS-CLIP//PAR-CLIP	23622248|24389009|27292025	Unspecified
hsa-miR-30a-3p	MIMAT0000088	COLEC12	81035	HITS-CLIP	23824327	Unspecified
hsa-miR-30a-3p	MIMAT0000088	COPS8	10920	HITS-CLIP	19536157	Unspecified
hsa-miR-30a-3p	MIMAT0000088	COX17	10063	HITS-CLIP	23824327	Unspecified
hsa-miR-30a-3p	MIMAT0000088	CRK	1398	PAR-CLIP	21572407|23592263	Unspecified
hsa-miR-30a-3p	MIMAT0000088	CRP	1401	R-seq//qRT-PCR	33538126	Unspecified
hsa-miR-30a-3p	MIMAT0000088	CYR61	3491	Luciferase reporter assay//qRT-PCR//Western blot//Western blot;qRT-PCR//Other	16239240	Unspecified
hsa-miR-30a-3p	MIMAT0000088	DGKH	160851	HITS-CLIP	23824327	Unspecified
hsa-miR-30a-3p	MIMAT0000088	DNAJC30	84277	HITS-CLIP	23824327	Unspecified
hsa-miR-30a-3p	MIMAT0000088	DNMT3A	1788	HITS-CLIP//Luciferase reporter assay//Western blotting//qRT-PCR//Flow cytometry	37986224|31897176|24374217|27150721|31695416	Unspecified
hsa-miR-30a-3p	MIMAT0000088	DSTYK	25778	HITS-CLIP	23824327	Unspecified
hsa-miR-30a-3p	MIMAT0000088	DYRK1A	1859	HITS-CLIP//PAR-CLIP	23824327|24389009|26061048|27150721|24906430|27292025	Unspecified
hsa-miR-30a-3p	MIMAT0000088	EIF1	10209	PAR-CLIP//HITS-CLIP	23592263|24398324|23446348|21572407|20371350|27150721|24038734	Unspecified
hsa-miR-30a-3p	MIMAT0000088	EMC3	55831	HITS-CLIP	23824327	Unspecified
hsa-miR-30a-3p	MIMAT0000088	ENPP5	59084	HITS-CLIP	19536157	Unspecified
hsa-miR-30a-3p	MIMAT0000088	ENTPD4	9583	PAR-CLIP	20371350	Unspecified
hsa-miR-30a-3p	MIMAT0000088	ENTPD5	957	HITS-CLIP	23824327	Unspecified
hsa-miR-30a-3p	MIMAT0000088	EOGT	285203	PAR-CLIP//HITS-CLIP	23592263|21572407|27292025|26061048	Unspecified
hsa-miR-30a-3p	MIMAT0000088	EP300	2033	CLASH//PAR-CLIP//HITS-CLIP	23622248|27292025|22291592|27150721|23592263|24398324	Unspecified
hsa-miR-30a-3p	MIMAT0000088	EPB41L4B	54566	PAR-CLIP	23592263	Unspecified
hsa-miR-30a-3p	MIMAT0000088	EPGN	255324	HITS-CLIP	19536157	Unspecified
hsa-miR-30a-3p	MIMAT0000088	ESYT1	23344	PAR-CLIP	26701625	Unspecified
hsa-miR-30a-3p	MIMAT0000088	ETV6	2120	HITS-CLIP	23824327	Unspecified
hsa-miR-30a-3p	MIMAT0000088	EXOSC2	23404	CLASH	23622248	Unspecified
hsa-miR-30a-3p	MIMAT0000088	FAM104A	84923	PAR-CLIP	20371350	Unspecified
hsa-miR-30a-3p	MIMAT0000088	FAM107B	83641	PAR-CLIP	21572407|20371350	Unspecified
hsa-miR-30a-3p	MIMAT0000088	FAM126B	285172	HITS-CLIP	23824327|27418678|28735896	Unspecified
hsa-miR-30a-3p	MIMAT0000088	FAM129B	64855	PAR-CLIP	26701625	Unspecified
hsa-miR-30a-3p	MIMAT0000088	FBLN1	2192	CLASH	23622248	Unspecified
hsa-miR-30a-3p	MIMAT0000088	FBXO40	51725	PAR-CLIP	22100165	Unspecified
hsa-miR-30a-3p	MIMAT0000088	FOXP1	27086	HITS-CLIP	23824327|27150721	Unspecified
hsa-miR-30a-3p	MIMAT0000088	FXN	2395	HITS-CLIP	19536157	Unspecified
hsa-miR-30a-3p	MIMAT0000088	FZD6	8323	HITS-CLIP	23313552	Unspecified
hsa-miR-30a-3p	MIMAT0000088	GABRA2	2555	HITS-CLIP	19536157|24389009	Unspecified
hsa-miR-30a-3p	MIMAT0000088	GALNT10	55568	HITS-CLIP	23824327	Unspecified
hsa-miR-30a-3p	MIMAT0000088	GATAD2B	57459	HITS-CLIP//PAR-CLIP	23824327|27292025	Unspecified
hsa-miR-30a-3p	MIMAT0000088	GLG1	2734	PAR-CLIP	26701625	Unspecified
hsa-miR-30a-3p	MIMAT0000088	GLO1	2739	PAR-CLIP//qCLASH//HITS-CLIP	20371350|29386283|26061048|24389009|21572407	Unspecified
hsa-miR-30a-3p	MIMAT0000088	GNAL	2774	HITS-CLIP//PAR-CLIP	23592263|21572407|20371350|24389009	Unspecified
hsa-miR-30a-3p	MIMAT0000088	GOLIM4	27333	PAR-CLIP//HITS-CLIP	22012620|23592263|24398324|24374217|23313552|21572407	Unspecified
hsa-miR-30a-3p	MIMAT0000088	GPRC5A	9052	HITS-CLIP//PAR-CLIP	23824327|27292025	Unspecified
hsa-miR-30a-3p	MIMAT0000088	GSTO1	9446	PAR-CLIP	27292025	Unspecified
hsa-miR-30a-3p	MIMAT0000088	HBEGF	1839	HITS-CLIP	23824327|19536157	Unspecified
hsa-miR-30a-3p	MIMAT0000088	HLA-B	3106	PAR-CLIP//HITS-CLIP	23592263|26061048|24389009|27292025|22291592	Unspecified
hsa-miR-30a-3p	MIMAT0000088	HMGA2	8091	PAR-CLIP//HITS-CLIP	26701625|26061048|33406413|24038734	Unspecified
hsa-miR-30a-3p	MIMAT0000088	HNRNPL	3191	Immunofluorescence//Luciferase reporter assay//R-seq//Western blotting	33397440	Unspecified
hsa-miR-30a-3p	MIMAT0000088	HNRNPU	3192	HITS-CLIP//PAR-CLIP	19536157|27292025	Unspecified
hsa-miR-30a-3p	MIMAT0000088	HS3ST1	9957	HITS-CLIP	23824327	Unspecified
hsa-miR-30a-3p	MIMAT0000088	HSD17B12	51144	PAR-CLIP	22012620	Unspecified
hsa-miR-30a-3p	MIMAT0000088	HSPA6	3310	HITS-CLIP	23824327	Unspecified
hsa-miR-30a-3p	MIMAT0000088	HYPK	25764	HITS-CLIP//PAR-CLIP	23824327|27292025	Unspecified
hsa-miR-30a-3p	MIMAT0000088	IER3IP1	51124	PAR-CLIP	21572407	Unspecified
hsa-miR-30a-3p	MIMAT0000088	IL17A	3605	ELISA//Luciferase reporter assay	33230454	Unspecified
hsa-miR-30a-3p	MIMAT0000088	ITGA5	3678	HITS-CLIP	23313552	Unspecified
hsa-miR-30a-3p	MIMAT0000088	JCAD	57608	PAR-CLIP	21572407	Unspecified
hsa-miR-30a-3p	MIMAT0000088	KCNN3	3782	HITS-CLIP	23824327|19536157	Unspecified
hsa-miR-30a-3p	MIMAT0000088	KCTD6	200845	HITS-CLIP	19536157	Unspecified
hsa-miR-30a-3p	MIMAT0000088	KIAA1324L	222223	HITS-CLIP	23824327	Unspecified
hsa-miR-30a-3p	MIMAT0000088	KIAA1462	57608	PAR-CLIP	21572407	Unspecified
hsa-miR-30a-3p	MIMAT0000088	KIAA1671	85379	CLASH	23622248	Unspecified
hsa-miR-30a-3p	MIMAT0000088	KMT2A	4297	HITS-CLIP//PAR-CLIP	23313552|24374217|33406413|27292025	Unspecified
hsa-miR-30a-3p	MIMAT0000088	KPNA2	3838	PAR-CLIP	23592263|24398324|22012620|21572407|20371350|27292025	Unspecified
hsa-miR-30a-3p	MIMAT0000088	KRAS	3845	PAR-CLIP	20371350|22291592	Unspecified
hsa-miR-30a-3p	MIMAT0000088	KRT7	3855	Immunoblot//qRT-PCR//PAR-CLIP//Other	19378336|27292025	Unspecified
hsa-miR-30a-3p	MIMAT0000088	KRTAP5-9	3846	HITS-CLIP	23824327	Unspecified
hsa-miR-30a-3p	MIMAT0000088	LMNB1	4001	PAR-CLIP	20371350	Unspecified
hsa-miR-30a-3p	MIMAT0000088	LMO7	4008	Immunofluorescence//Luciferase reporter assay//R-seq//Western blotting	33397440	Unspecified
hsa-miR-30a-3p	MIMAT0000088	LRRC42	115353	CLASH	23622248	Unspecified
hsa-miR-30a-3p	MIMAT0000088	LSM14A	26065	HITS-CLIP//qCLASH	23824327|29386283	Unspecified
hsa-miR-30a-3p	MIMAT0000088	LUC7L2	51631	HITS-CLIP//PAR-CLIP	23824327|19536157|27292025|33406413	Unspecified
hsa-miR-30a-3p	MIMAT0000088	LY6K	54742	HITS-CLIP	19536157	Unspecified
hsa-miR-30a-3p	MIMAT0000088	MAATS1	89876	HITS-CLIP	23824327	Unspecified
hsa-miR-30a-3p	MIMAT0000088	MAML1	9794	HITS-CLIP	19536157	Unspecified
hsa-miR-30a-3p	MIMAT0000088	MDM4	4194	PAR-CLIP	23592263|27292025	Unspecified
hsa-miR-30a-3p	MIMAT0000088	MECP2	4204	Luciferase reporter assay//qRT-PCR//Western blot	23960241	Unspecified
hsa-miR-30a-3p	MIMAT0000088	MEF2A	4205	CLASH	23622248	Unspecified
hsa-miR-30a-3p	MIMAT0000088	MMAB	326625	HITS-CLIP	23824327	Unspecified
hsa-miR-30a-3p	MIMAT0000088	MORC3	23515	PAR-CLIP//HITS-CLIP	21572407|24389009	Unspecified
hsa-miR-30a-3p	MIMAT0000088	MTHFD2	10797	PAR-CLIP//HITS-CLIP	23446348|23592263|24389009|27150721	Unspecified
hsa-miR-30a-3p	MIMAT0000088	MYC	4609	HITS-CLIP//PAR-CLIP	24398324|21572407|20371350|26701625|24389009|27150721|23592263	Unspecified
hsa-miR-30a-3p	MIMAT0000088	MYD88	4615	Luciferase reporter assay//Western blotting//Immunofluorescence	31958204	Unspecified
hsa-miR-30a-3p	MIMAT0000088	NAP1L1	4673	CLASH//PAR-CLIP	23622248|27292025	Unspecified
hsa-miR-30a-3p	MIMAT0000088	NBPF1	55672	PAR-CLIP	20371350	Unspecified
hsa-miR-30a-3p	MIMAT0000088	NBPF10	100132406	PAR-CLIP	20371350	Unspecified
hsa-miR-30a-3p	MIMAT0000088	NBPF11	200030	PAR-CLIP	20371350	Unspecified
hsa-miR-30a-3p	MIMAT0000088	NBPF12	149013	PAR-CLIP	20371350	Unspecified
hsa-miR-30a-3p	MIMAT0000088	NBPF14	25832	PAR-CLIP	20371350	Unspecified
hsa-miR-30a-3p	MIMAT0000088	NBPF15	284565	PAR-CLIP	20371350	Unspecified
hsa-miR-30a-3p	MIMAT0000088	NBPF20	641590	PAR-CLIP	20371350	Unspecified
hsa-miR-30a-3p	MIMAT0000088	NBPF3	84224	PAR-CLIP	20371350	Unspecified
hsa-miR-30a-3p	MIMAT0000088	NCMAP	400746	PAR-CLIP	20371350	Unspecified
hsa-miR-30a-3p	MIMAT0000088	NEMP2	100131211	PAR-CLIP//CLIP-Seq dataset analysis	26701625|23446348	Unspecified
hsa-miR-30a-3p	MIMAT0000088	NEUROD1	4760	Immunoprecipitaion (IP)	33344724	Unspecified
hsa-miR-30a-3p	MIMAT0000088	NFATC3	4775	Luciferase reporter assay//HITS-CLIP//PAR-CLIP	26473838|27150721|22291592	Unspecified
hsa-miR-30a-3p	MIMAT0000088	NIN	51199	PAR-CLIP//HITS-CLIP	23592263|21572407|24389009	Unspecified
hsa-miR-30a-3p	MIMAT0000088	NOTCH1	4851	Luciferase reporter assay	25311243	Unspecified
hsa-miR-30a-3p	MIMAT0000088	NPTN	27020	PAR-CLIP	21572407	Unspecified
hsa-miR-30a-3p	MIMAT0000088	NR2F6	2063	HITS-CLIP	23824327|19536157	Unspecified
hsa-miR-30a-3p	MIMAT0000088	NUCB1	4924	HITS-CLIP//PAR-CLIP	23824327|27292025	Unspecified
hsa-miR-30a-3p	MIMAT0000088	NUFIP2	57532	HITS-CLIP//PAR-CLIP//qCLASH	20371350|23824327|19536157|27418678|22291592|23313552|29386283|26962949|26061048|24389009|24906430|23592263|27150721	Unspecified
hsa-miR-30a-3p	MIMAT0000088	NUP98	4928	CLASH//HITS-CLIP	23622248|24389009	Unspecified
hsa-miR-30a-3p	MIMAT0000088	NUPL2	11097	PAR-CLIP	23446348|21572407	Unspecified
hsa-miR-30a-3p	MIMAT0000088	OLFML2A	169611	HITS-CLIP	23824327	Unspecified
hsa-miR-30a-3p	MIMAT0000088	PAIP2	51247	CLASH//HITS-CLIP	23622248|24389009|23313552|27418678|27150721	Unspecified
hsa-miR-30a-3p	MIMAT0000088	PCSK2	5126	HITS-CLIP	23824327|27418678	Unspecified
hsa-miR-30a-3p	MIMAT0000088	PDE11A	50940	HITS-CLIP	23824327	Unspecified
hsa-miR-30a-3p	MIMAT0000088	PLA2G16	11145	HITS-CLIP	27418678	Unspecified
hsa-miR-30a-3p	MIMAT0000088	PNPLA3	80339	HITS-CLIP	23313552	Unspecified
hsa-miR-30a-3p	MIMAT0000088	PPARD	5467	PAR-CLIP	26701625	Unspecified
hsa-miR-30a-3p	MIMAT0000088	PPP1R2	5504	HITS-CLIP	23313552|24389009	Unspecified
hsa-miR-30a-3p	MIMAT0000088	PYROXD1	79912	HITS-CLIP	19536157	Unspecified
hsa-miR-30a-3p	MIMAT0000088	RAB31	11031	PAR-CLIP	23592263	Unspecified
hsa-miR-30a-3p	MIMAT0000088	RAB3IP	117177	HITS-CLIP	23824327	Unspecified
hsa-miR-30a-3p	MIMAT0000088	RASGRP3	25780	HITS-CLIP	23824327	Unspecified
hsa-miR-30a-3p	MIMAT0000088	RBMS2	5939	HITS-CLIP	23824327|26061048	Unspecified
hsa-miR-30a-3p	MIMAT0000088	RNF217	154214	HITS-CLIP	23824327	Unspecified
hsa-miR-30a-3p	MIMAT0000088	RPH3AL	9501	HITS-CLIP	23824327	Unspecified
hsa-miR-30a-3p	MIMAT0000088	RPL27A	6157	CLASH//PAR-CLIP	23622248|23446348	Unspecified
hsa-miR-30a-3p	MIMAT0000088	RSL1D1	26156	HITS-CLIP	23824327	Unspecified
hsa-miR-30a-3p	MIMAT0000088	RSRC1	51319	CLASH	23622248	Unspecified
hsa-miR-30a-3p	MIMAT0000088	RTP4	64108	PAR-CLIP	23446348	Unspecified
hsa-miR-30a-3p	MIMAT0000088	RUNX2	860	Luciferase reporter assay//Western blot	26596830	Unspecified
hsa-miR-30a-3p	MIMAT0000088	SCP2	6342	PAR-CLIP	20371350	Unspecified
hsa-miR-30a-3p	MIMAT0000088	SELENOT	51714	PAR-CLIP//HITS-CLIP	23592263|24389009|27150721	Unspecified
hsa-miR-30a-3p	MIMAT0000088	SELT	51714	PAR-CLIP	23592263	Unspecified
hsa-miR-30a-3p	MIMAT0000088	SF3B3	23450	CLASH//PAR-CLIP	23622248|22291592	Unspecified
hsa-miR-30a-3p	MIMAT0000088	SGSH	6448	CLASH	23622248	Unspecified
hsa-miR-30a-3p	MIMAT0000088	SH3PXD2A	9644	HITS-CLIP	23824327	Unspecified
hsa-miR-30a-3p	MIMAT0000088	SH3TC2	79628	HITS-CLIP	23824327	Unspecified
hsa-miR-30a-3p	MIMAT0000088	SLC16A1	6566	PAR-CLIP	23592263|27292025	Unspecified
hsa-miR-30a-3p	MIMAT0000088	SLC1A2	6506	HITS-CLIP	23824327	Unspecified
hsa-miR-30a-3p	MIMAT0000088	SLC25A37	51312	HITS-CLIP//PAR-CLIP	27418678|28735896|23592263	Unspecified
hsa-miR-30a-3p	MIMAT0000088	SLC7A6	9057	Luciferase reporter assay//qRT-PCR//Western blot//qPCR//Other	16239240	Unspecified
hsa-miR-30a-3p	MIMAT0000088	SLITRK4	139065	HITS-CLIP	27418678|28735896|24389009	Unspecified
hsa-miR-30a-3p	MIMAT0000088	SMCR8	140775	PAR-CLIP//HITS-CLIP	20371350|24389009	Unspecified
hsa-miR-30a-3p	MIMAT0000088	SNAI1	6615	PAR-CLIP//Western blotting//qRT-PCR	37986224|31772711	Unspecified
hsa-miR-30a-3p	MIMAT0000088	SOS2	6655	HITS-CLIP	23824327	Unspecified
hsa-miR-30a-3p	MIMAT0000088	SOX9	6662	Luciferase reporter assay//Western blotting//Immunofluorescence//qRT-PCR//Flow cytometry	31807153	Unspecified
hsa-miR-30a-3p	MIMAT0000088	SRSF2	6427	PAR-CLIP	23446348|20371350	Unspecified
hsa-miR-30a-3p	MIMAT0000088	STARD8	9754	HITS-CLIP	19536157	Unspecified
hsa-miR-30a-3p	MIMAT0000088	STAU1	6780	PAR-CLIP//HITS-CLIP	23592263|24038734|24906430|27292025|24389009	Unspecified
hsa-miR-30a-3p	MIMAT0000088	STMN1	3925	PAR-CLIP	23446348|27292025|20371350|23592263	Unspecified
hsa-miR-30a-3p	MIMAT0000088	SULT1C4	27233	HITS-CLIP	23824327	Unspecified
hsa-miR-30a-3p	MIMAT0000088	SUMO1	7341	PAR-CLIP	23592263	Unspecified
hsa-miR-30a-3p	MIMAT0000088	SUPT16H	11198	PAR-CLIP//HITS-CLIP	23592263|24389009|27150721	Unspecified
hsa-miR-30a-3p	MIMAT0000088	SYT2	127833	HITS-CLIP	23824327	Unspecified
hsa-miR-30a-3p	MIMAT0000088	TACR3	6870	PAR-CLIP	23592263	Unspecified
hsa-miR-30a-3p	MIMAT0000088	TFAP2B	7021	HITS-CLIP	19536157	Unspecified
hsa-miR-30a-3p	MIMAT0000088	THBS1	7057	Luciferase reporter assay//qRT-PCR//Western blot//HITS-CLIP//qPCR//Other	16239240|26061048|33406413|24038734|24389009	Unspecified
hsa-miR-30a-3p	MIMAT0000088	THOC5	8563	CLASH//HITS-CLIP	23622248|24389009	Unspecified
hsa-miR-30a-3p	MIMAT0000088	TIAL1	7073	HITS-CLIP	23824327|27150721	Unspecified
hsa-miR-30a-3p	MIMAT0000088	TMEM184C	55751	HITS-CLIP	19536157	Unspecified
hsa-miR-30a-3p	MIMAT0000088	TMEM2	23670	Luciferase reporter assay//qRT-PCR//Western blot//Other	16239240	Unspecified
hsa-miR-30a-3p	MIMAT0000088	TMEM242	729515	HITS-CLIP	23824327	Unspecified
hsa-miR-30a-3p	MIMAT0000088	TNFRSF10D	8793	CLASH	23622248	Unspecified
hsa-miR-30a-3p	MIMAT0000088	TNFSF13B	10673	HITS-CLIP	27418678	Unspecified
hsa-miR-30a-3p	MIMAT0000088	TPR	7175	PAR-CLIP//HITS-CLIP	22012620|27292025|26061048	Unspecified
hsa-miR-30a-3p	MIMAT0000088	TUBA1A	7846	qRT-PCR//qPCR//Other	16239240	Unspecified
hsa-miR-30a-3p	MIMAT0000088	TUBB2A	7280	PAR-CLIP	20371350	Unspecified
hsa-miR-30a-3p	MIMAT0000088	TUT7	79670	Luciferase reporter assay//Western blotting//R-seq//qRT-PCR	31803743	Unspecified
hsa-miR-30a-3p	MIMAT0000088	UBXN2B	137886	PAR-CLIP	23592263	Unspecified
hsa-miR-30a-3p	MIMAT0000088	VAV3	10451	HITS-CLIP//PAR-CLIP	20371350|23706177|21572407|26701625|27292025	Unspecified
hsa-miR-30a-3p	MIMAT0000088	VEZT	55591	Luciferase reporter assay//qRT-PCR//Western blot//qPCR//Other	16239240	Unspecified
hsa-miR-30a-3p	MIMAT0000088	VPS37A	137492	PAR-CLIP//HITS-CLIP	21572407|23024010	Unspecified
hsa-miR-30a-3p	MIMAT0000088	VWC2L	402117	HITS-CLIP	23824327	Unspecified
hsa-miR-30a-3p	MIMAT0000088	WDR82	80335	qRT-PCR//PAR-CLIP//qPCR//Other	16239240|21572407	Unspecified
hsa-miR-30a-3p	MIMAT0000088	WNT2	7472	Immunofluorescence//Luciferase reporter assay//R-seq//Western blotting	33397440	Unspecified
hsa-miR-30a-3p	MIMAT0000088	WNT4	54361	HITS-CLIP	23824327|27418678	Unspecified
hsa-miR-30a-3p	MIMAT0000088	XBP1	7494	Luciferase reporter assay//qRT-PCR	26572862	Unspecified
hsa-miR-30a-3p	MIMAT0000088	YTHDC1	91746	HITS-CLIP//PAR-CLIP	19536157|22012620|24906430	Unspecified
hsa-miR-30a-3p	MIMAT0000088	YWHAE	7531	CLASH//PAR-CLIP//HITS-CLIP	23622248|27292025|27150721|26226348|24038734|24906430|26061048	Unspecified
hsa-miR-30a-3p	MIMAT0000088	YWHAG	7532	PAR-CLIP	23592263	Unspecified
hsa-miR-30a-3p	MIMAT0000088	YWHAH	7533	HITS-CLIP	19536157	Unspecified
hsa-miR-30a-3p	MIMAT0000088	YWHAZ	7534	PAR-CLIP//HITS-CLIP	26701625|27150721|24389009|30455455|33406413|24906430|24038734	Unspecified
hsa-miR-30a-3p	MIMAT0000088	ZFHX3	463	PAR-CLIP//HITS-CLIP	20371350|26061048|27292025	Unspecified
hsa-miR-30a-3p	MIMAT0000088	ZFP36L1	677	HITS-CLIP//PAR-CLIP	19536157|24398324	Unspecified
hsa-miR-30a-3p	MIMAT0000088	ZNF134	7693	HITS-CLIP	23824327	Unspecified
hsa-miR-30a-3p	MIMAT0000088	ZNF268	10795	HITS-CLIP	27418678	Unspecified
hsa-miR-30a-3p	MIMAT0000088	ZNF418	147686	CLASH	23622248	Unspecified
hsa-miR-30a-3p	MIMAT0000088	ZNF587B	100293516	HITS-CLIP	23824327	Unspecified
hsa-miR-125b-5p	MIMAT0000423	ABCC1	4363	CLASH//PAR-CLIP	23622248|26701625	Unspecified
hsa-miR-125b-5p	MIMAT0000423	ABCC4	10257	Microarray//Other	17891175	Unspecified
hsa-miR-125b-5p	MIMAT0000423	ABL1	25	CLASH//PAR-CLIP	23622248|26701625	Unspecified
hsa-miR-125b-5p	MIMAT0000423	ABTB1	80325	Luciferase reporter assay//westernblotting//qrt-pcr	22689670|33305155	Unspecified
hsa-miR-125b-5p	MIMAT0000423	ACADS	35	Luciferase reporter assay//Western blotting//qRT-PCR	31912457	Unspecified
hsa-miR-125b-5p	MIMAT0000423	ACE2	59272	Microarray	33429366	Unspecified
hsa-miR-125b-5p	MIMAT0000423	ACLY	47	CLASH	23622248	Unspecified
hsa-miR-125b-5p	MIMAT0000423	ACSS1	84532	CLASH	23622248	Unspecified
hsa-miR-125b-5p	MIMAT0000423	ADAMTS1	9510	Other	18056640	Unspecified
hsa-miR-125b-5p	MIMAT0000423	ADM	133	CLASH	23622248	Unspecified
hsa-miR-125b-5p	MIMAT0000423	ADRM1	11047	CLASH//HITS-CLIP	23622248|24389009	Unspecified
hsa-miR-125b-5p	MIMAT0000423	AGPAT6	137964	HITS-CLIP	19536157	Unspecified
hsa-miR-125b-5p	MIMAT0000423	AHRR	57491	Immunoblot//Luciferase reporter assay	24176857	Unspecified
hsa-miR-125b-5p	MIMAT0000423	AKAP2	11217	CLASH	23622248	Unspecified
hsa-miR-125b-5p	MIMAT0000423	AKT1	207	qRT-PCR//Western blot//HITS-CLIP//Other	18649363|27150721|24038734|24389009	Unspecified
hsa-miR-125b-5p	MIMAT0000423	ALOX5	240	Luciferase reporter assay//qRT-PCR//Western blot	25589070	Unspecified
hsa-miR-125b-5p	MIMAT0000423	ANAPC16	119504	PAR-CLIP//Other//HITS-CLIP	21572407|27150721|18056640	Unspecified
hsa-miR-125b-5p	MIMAT0000423	ANGPT2	285	Immunoblot//Luciferase reporter assay	27577856	Unspecified
hsa-miR-125b-5p	MIMAT0000423	ANKRD33B	651746	PAR-CLIP	21572407	Unspecified
hsa-miR-125b-5p	MIMAT0000423	APC	324	Luciferase reporter assay//qRT-PCR//Western blot	28176874	Unspecified
hsa-miR-125b-5p	MIMAT0000423	APLN	8862	Luciferase reporter assay//Next Generation Sequencing (NGS)//qRT-PCR	26585673	Unspecified
hsa-miR-125b-5p	MIMAT0000423	ARF3	377	CLASH//HITS-CLIP	23622248|24389009	Unspecified
hsa-miR-125b-5p	MIMAT0000423	ARID3A	1820	Luciferase reporter assay//qRT-PCR//Western blot//HITS-CLIP	22469780|24374217|30455455|27150721	Unspecified
hsa-miR-125b-5p	MIMAT0000423	ARID3B	10620	Luciferase reporter assay//Luciferase Reporter Assay//Western Blot	22307404	Unspecified
hsa-miR-125b-5p	MIMAT0000423	ARIH2	10425	PAR-CLIP//HITS-CLIP	20371350|27292025|30455455	Unspecified
hsa-miR-125b-5p	MIMAT0000423	ASB16	92591	HITS-CLIP	23313552|27418678	Unspecified
hsa-miR-125b-5p	MIMAT0000423	ATP5B	506	CLASH	23622248	Unspecified
hsa-miR-125b-5p	MIMAT0000423	ATP6AP1L	92270	Other	18056640	Unspecified
hsa-miR-125b-5p	MIMAT0000423	ATXN1	6310	Microarray//PAR-CLIP//Other	17891175|21572407|23592263|22100165	Unspecified
hsa-miR-125b-5p	MIMAT0000423	AURKB	9212	CLASH//PAR-CLIP	23622248|26701625|23592263|27292025	Unspecified
hsa-miR-125b-5p	MIMAT0000423	B3GALT4	8705	Other	18056640	Unspecified
hsa-miR-125b-5p	MIMAT0000423	B4GALT3	8703	CLASH	23622248	Unspecified
hsa-miR-125b-5p	MIMAT0000423	BACE2	25825	HITS-CLIP	23824327|28735896	Unspecified
hsa-miR-125b-5p	MIMAT0000423	BACH1	571	CLASH	23622248	Unspecified
hsa-miR-125b-5p	MIMAT0000423	BAK1	578	Luciferase reporter assay//qRT-PCR//Western blot//Other////HITS-CLIP//Luciferase Reporter Assay	18056640|21823019|23497288|23928699|27158338|24906430|26061048|21935352|21719191|20729973	Unspecified
hsa-miR-125b-5p	MIMAT0000423	BAX	581	Luciferase reporter assay//Western blotting	33859745	Unspecified
hsa-miR-125b-5p	MIMAT0000423	BBC3	27113	Luciferase reporter assay//qRT-PCR//Western blot//PAR-CLIP//Luciferase Reporter Assay	20886540|26701625|23592263|21935352	Unspecified
hsa-miR-125b-5p	MIMAT0000423	BCKDK	10295	CLASH//PAR-CLIP//HITS-CLIP	23622248|22012620|30455455	Unspecified
hsa-miR-125b-5p	MIMAT0000423	BCL2	596	ELISA//Luciferase reporter assay//qRT-PCR//Western blot//PAR-CLIP//HITS-CLIP	22293115|26057745|26701625|24389009	Unspecified
hsa-miR-125b-5p	MIMAT0000423	BCL2L13	23786	CLASH//PAR-CLIP	23622248|26701625|27292025	Unspecified
hsa-miR-125b-5p	MIMAT0000423	BCL2L2	599	Luciferase reporter assay//qRT-PCR//Western blot	22824797|25001178	Unspecified
hsa-miR-125b-5p	MIMAT0000423	BCL3	602	Luciferase reporter assay	20658525	Unspecified
hsa-miR-125b-5p	MIMAT0000423	BCOR	54880	CLASH//HITS-CLIP	23622248|24389009	Unspecified
hsa-miR-125b-5p	MIMAT0000423	BMF	90427	immunoblot//Luciferase reporter assay//qRT-PCR//Other	19471102|20029422	Unspecified
hsa-miR-125b-5p	MIMAT0000423	BMPR1B	658	Luciferase reporter assay//qRT-PCR//Western blot//Other	19738052|28214897	Unspecified
hsa-miR-125b-5p	MIMAT0000423	BTBD3	22903	CLASH	23622248	Unspecified
hsa-miR-125b-5p	MIMAT0000423	BTG2	7832	Luciferase reporter assay//PAR-CLIP//qRT-PCR//Western blot//qCLASH	24398324|21572407|27613090|26701625|34914716|23592263	Unspecified
hsa-miR-125b-5p	MIMAT0000423	C15orf39	56905	CLASH	23622248	Unspecified
hsa-miR-125b-5p	MIMAT0000423	C17orf80	55028	CLASH	23622248	Unspecified
hsa-miR-125b-5p	MIMAT0000423	C19orf54	284325	CLASH//PAR-CLIP	23622248|26701625	Unspecified
hsa-miR-125b-5p	MIMAT0000423	C1D	10438	HITS-CLIP	19536157	Unspecified
hsa-miR-125b-5p	MIMAT0000423	C1orf109	54955	CLASH	23622248	Unspecified
hsa-miR-125b-5p	MIMAT0000423	C2orf15	150590	HITS-CLIP	23824327	Unspecified
hsa-miR-125b-5p	MIMAT0000423	C2orf88	84281	CLASH	23622248	Unspecified
hsa-miR-125b-5p	MIMAT0000423	CARHSP1	23589	CLASH	23622248	Unspecified
hsa-miR-125b-5p	MIMAT0000423	CASC3	22794	CLASH//Microarray//Other//qCLASH	17891175|23622248|34914716	Unspecified
hsa-miR-125b-5p	MIMAT0000423	CASP6	839	Other	18056640	Unspecified
hsa-miR-125b-5p	MIMAT0000423	CASP7	840	Other	18056640	Unspecified
hsa-miR-125b-5p	MIMAT0000423	CBFB	865	Luciferase reporter assay//Microarray//qRT-PCR//Western blot//Other//PAR-CLIP	17891175|21903586|22689670|26701625|31101765	Unspecified
hsa-miR-125b-5p	MIMAT0000423	CBLN2	147381	Other	18056640	Unspecified
hsa-miR-125b-5p	MIMAT0000423	CBX7	23492	Other	18056640	Unspecified
hsa-miR-125b-5p	MIMAT0000423	CCDC124	115098	CLASH	23622248	Unspecified
hsa-miR-125b-5p	MIMAT0000423	CCNB1	891	Luciferase reporter assay//Western blotting	33859745	Unspecified
hsa-miR-125b-5p	MIMAT0000423	CCNE1	898	CLASH//qCLASH	23622248|34914716	Unspecified
hsa-miR-125b-5p	MIMAT0000423	CCNJ	54619	Luciferase reporter assay//Western blot//Luciferase Reporter Assay//PAR-CLIP	24098452|24398324	Unspecified
hsa-miR-125b-5p	MIMAT0000423	CD244	51744	HITS-CLIP	19536157	Unspecified
hsa-miR-125b-5p	MIMAT0000423	CD320	51293	CLASH	23622248	Unspecified
hsa-miR-125b-5p	MIMAT0000423	CD4	920	PAR-CLIP//Microarray//qRT-PCR	37986224|33179091	Unspecified
hsa-miR-125b-5p	MIMAT0000423	CD44	960	Immunohistochemistry//Western blot//PAR-CLIP//qCLASH	26686386|26701625|34914716	Unspecified
hsa-miR-125b-5p	MIMAT0000423	CD59	966	HITS-CLIP, PAR-CLIP//CLIP-Seq dataset analysis	37986224|24038734	Unspecified
hsa-miR-125b-5p	MIMAT0000423	CDC25A	993	PAR-CLIP//Other	37986224|19948152	Unspecified
hsa-miR-125b-5p	MIMAT0000423	CDH5	1003	qRT-PCR//Western blot//HITS-CLIP	22391569|27418678|24038734	Unspecified
hsa-miR-125b-5p	MIMAT0000423	CDK1	983	Luciferase reporter assay//Western blotting	33859745	Unspecified
hsa-miR-125b-5p	MIMAT0000423	CDK6	1021	Other	21719191|19948152	Unspecified
hsa-miR-125b-5p	MIMAT0000423	CDKN2A	1029	Immunoprecipitation//Luciferase reporter assay//Western blot//Other	20347935|23585871	Unspecified
hsa-miR-125b-5p	MIMAT0000423	CDKN2D	1032	Luciferase reporter assay//qRT-PCR//Western blot	27763644	Unspecified
hsa-miR-125b-5p	MIMAT0000423	CDRT4	284040	CLASH	23622248	Unspecified
hsa-miR-125b-5p	MIMAT0000423	CEBPA	1050	CLASH//Luciferase reporter assay//qRT-PCR//Western blot	23622248|25982911	Unspecified
hsa-miR-125b-5p	MIMAT0000423	CEBPG	1054	CLASH//Other//HITS-CLIP	23622248|18056640|24906430	Unspecified
hsa-miR-125b-5p	MIMAT0000423	CENPP	401541	PAR-CLIP	20371350	Unspecified
hsa-miR-125b-5p	MIMAT0000423	CEP170	9859	CLASH	23622248	Unspecified
hsa-miR-125b-5p	MIMAT0000423	CGN	57530	Microarray//Western blot//Other	17891175|28082316	Unspecified
hsa-miR-125b-5p	MIMAT0000423	CHMP3	51652	CLASH	23622248	Unspecified
hsa-miR-125b-5p	MIMAT0000423	CHPF2	54480	CLASH	23622248	Unspecified
hsa-miR-125b-5p	MIMAT0000423	CLDN12	9069	PAR-CLIP	20371350	Unspecified
hsa-miR-125b-5p	MIMAT0000423	CMTM4	146223	CLASH	23622248	Unspecified
hsa-miR-125b-5p	MIMAT0000423	CNGB1	1258	CLASH//PAR-CLIP	23622248|22012620	Unspecified
hsa-miR-125b-5p	MIMAT0000423	COPZ1	22818	PAR-CLIP	26701625	Unspecified
hsa-miR-125b-5p	MIMAT0000423	COX7C	1350	CLASH	23622248	Unspecified
hsa-miR-125b-5p	MIMAT0000423	CPSF6	11052	HITS-CLIP//Luciferase reporter assay//Western blotting//qRT-PCR	37986224|32152226	Unspecified
hsa-miR-125b-5p	MIMAT0000423	CREBBP	1387	CLASH	23622248	Unspecified
hsa-miR-125b-5p	MIMAT0000423	CRTC1	23373	CLASH	23622248	Unspecified
hsa-miR-125b-5p	MIMAT0000423	CSNK2A1	1457	Luciferase reporter assay//PAR-CLIP//Western blot//Luciferase Reporter Assay//HITS-CLIP	22012620|24098452|30455455	Unspecified
hsa-miR-125b-5p	MIMAT0000423	CSRNP2	81566	CLASH	23622248	Unspecified
hsa-miR-125b-5p	MIMAT0000423	CTDSP1	58190	CLASH	23622248	Unspecified
hsa-miR-125b-5p	MIMAT0000423	CYP1A1	1543	Other	18056640	Unspecified
hsa-miR-125b-5p	MIMAT0000423	CYP24A1	1591	Luciferase reporter assay//Northern blot//qRT-PCR//Reporter assay//Western blot//Other	19570947|20026422	Unspecified
hsa-miR-125b-5p	MIMAT0000423	DDX50	79009	CLASH	23622248	Unspecified
hsa-miR-125b-5p	MIMAT0000423	DGAT1	8694	Luciferase reporter assay	19635812	Unspecified
hsa-miR-125b-5p	MIMAT0000423	DHX33	56919	PAR-CLIP//HITS-CLIP	21572407|30455455|27150721|33406413	Unspecified
hsa-miR-125b-5p	MIMAT0000423	DHX38	9785	CLASH	23622248	Unspecified
hsa-miR-125b-5p	MIMAT0000423	DHX57	90957	CLASH	23622248	Unspecified
hsa-miR-125b-5p	MIMAT0000423	DICER1	23405	HITS-CLIP, PAR-CLIP//Other//HITS-CLIP//PAR-CLIP	37986224|16495412|27150721|24906430|23592263|18230348|16227573	Unspecified
hsa-miR-125b-5p	MIMAT0000423	DIO3	1735	Other	19825990|21935352	Unspecified
hsa-miR-125b-5p	MIMAT0000423	DKK3	27122	ChIP-seq//Luciferase reporter assay//qRT-PCR//Western blot//Microarray//Immunoprecipitaion (IP)//Immunohistochemistry (IHC)//In situ hybridization	27788486|31754403	Unspecified
hsa-miR-125b-5p	MIMAT0000423	DRAM2	128338	Luciferase reporter assay//qRT-PCR//Western blot//Western blotting//ELISA//HITS-CLIP	27518550|26061048|24038734|24389009|24374217|27150721|33121314	Unspecified
hsa-miR-125b-5p	MIMAT0000423	DUSP6	1848	Luciferase reporter assay//qRT-PCR//Western blot	25001178	Unspecified
hsa-miR-125b-5p	MIMAT0000423	DYNC2H1	79659	CLASH	23622248	Unspecified
hsa-miR-125b-5p	MIMAT0000423	DYRK2	8445	PAR-CLIP	21572407	Unspecified
hsa-miR-125b-5p	MIMAT0000423	E2F2	1870	Luciferase reporter assay//qRT-PCR//Western blot	22999819	Unspecified
hsa-miR-125b-5p	MIMAT0000423	E2F3	1871	Immunohistochemistry//Luciferase reporter assay//Northern blot//qRT-PCR//Reporter assay//Western blot//Reporter assay;Other//PAR-CLIP//HITS-CLIP//Luciferase Reporter Assay	20549700|22523546|26701625|23313552	Unspecified
hsa-miR-125b-5p	MIMAT0000423	E2F7	144455	CLASH//qCLASH//PAR-CLIP	23622248|34914716|26701625|23592263	Unspecified
hsa-miR-125b-5p	MIMAT0000423	EDEM1	9695	CLASH	23622248	Unspecified
hsa-miR-125b-5p	MIMAT0000423	EEF1A1	1915	CLASH//PAR-CLIP	23622248|27292025	Unspecified
hsa-miR-125b-5p	MIMAT0000423	EGFR	1956	Immunohistochemistry//Western blot	26686386	Unspecified
hsa-miR-125b-5p	MIMAT0000423	EHD1	10938	PAR-CLIP	23592263	Unspecified
hsa-miR-125b-5p	MIMAT0000423	EHMT1	79813	CLASH	23622248	Unspecified
hsa-miR-125b-5p	MIMAT0000423	EIF1AD	84285	HITS-CLIP//PAR-CLIP	19536157|26701625|23592263|22100165	Unspecified
hsa-miR-125b-5p	MIMAT0000423	EIF4E	1977	HITS-CLIP	23824327	Unspecified
hsa-miR-125b-5p	MIMAT0000423	EIF4EBP1	1978	Immunoblot//Immunohistochemistry//In situ hybridization//Luciferase reporter assay//Microarray//qRT-PCR//Western blot//Other	17891175|22071331|26646586	Unspecified
hsa-miR-125b-5p	MIMAT0000423	EIF5	1983	CLASH	23622248	Unspecified
hsa-miR-125b-5p	MIMAT0000423	EIF5A2	56648	Luciferase reporter assay//qRT-PCR//Western blot	24811246	Unspecified
hsa-miR-125b-5p	MIMAT0000423	EMC1	23065	CLASH	23622248	Unspecified
hsa-miR-125b-5p	MIMAT0000423	EMD	2010	CLASH	23622248	Unspecified
hsa-miR-125b-5p	MIMAT0000423	ENPEP	2028	Luciferase reporter assay//Western blot//Luciferase Reporter Assay	24098452	Unspecified
hsa-miR-125b-5p	MIMAT0000423	EPHA7	2045	CLASH//HITS-CLIP	23622248|30455455	Unspecified
hsa-miR-125b-5p	MIMAT0000423	EPO	2056	Luciferase reporter assay//Other//qPCR	24165569|20194440	Unspecified
hsa-miR-125b-5p	MIMAT0000423	EPOR	2057	Luciferase reporter assay//qPCR	24165569	Unspecified
hsa-miR-125b-5p	MIMAT0000423	ERBB2	2064	Immunoblot//Luciferase reporter assay//Microarray//Northern blot//qRT-PCR//Western blot//Other//Western Blot	19825990|17110380|20864407|22460089|25388283|26966351|26544868|25833836|21935352	Unspecified
hsa-miR-125b-5p	MIMAT0000423	ERBB3	2065	Immunoblot//Immunohistochemistry//Luciferase reporter assay//Northern blot//qRT-PCR//Western blot//Other//Luciferase Reporter Assay	17110380|23146892|23519125|21719191|21935352|18056640	Unspecified
hsa-miR-125b-5p	MIMAT0000423	ESRP2	80004	CLASH	23622248	Unspecified
hsa-miR-125b-5p	MIMAT0000423	ETF1	2107	CLASH//qCLASH	23622248|34914716	Unspecified
hsa-miR-125b-5p	MIMAT0000423	ETS1	2113	Immunoblot//Luciferase reporter assay//qRT-PCR//Western blot	21444677|24486760	Unspecified
hsa-miR-125b-5p	MIMAT0000423	EXOC7	23265	CLASH	23622248	Unspecified
hsa-miR-125b-5p	MIMAT0000423	EXTL3	2137	CLASH	23622248	Unspecified
hsa-miR-125b-5p	MIMAT0000423	FAM174B	400451	HITS-CLIP	23824327	Unspecified
hsa-miR-125b-5p	MIMAT0000423	FAM199X	139231	CLASH	23622248	Unspecified
hsa-miR-125b-5p	MIMAT0000423	FAM19A1	407738	Other	18056640	Unspecified
hsa-miR-125b-5p	MIMAT0000423	FAM208A	23272	CLASH	23622248	Unspecified
hsa-miR-125b-5p	MIMAT0000423	FAM60A	58516	CLASH	23622248	Unspecified
hsa-miR-125b-5p	MIMAT0000423	FAM91A1	157769	CLASH	23622248	Unspecified
hsa-miR-125b-5p	MIMAT0000423	FAT1	2195	CLASH//PAR-CLIP//HITS-CLIP	23622248|22012620|26701625|23313552|24906430	Unspecified
hsa-miR-125b-5p	MIMAT0000423	FBN1	2200	CLASH//PAR-CLIP	23622248|24668909	Unspecified
hsa-miR-125b-5p	MIMAT0000423	FBXL18	80028	PAR-CLIP	26701625	Unspecified
hsa-miR-125b-5p	MIMAT0000423	FBXL20	84961	CLASH	23622248	Unspecified
hsa-miR-125b-5p	MIMAT0000423	FBXO38	81545	CLASH	23622248	Unspecified
hsa-miR-125b-5p	MIMAT0000423	FES	2242	Luciferase reporter assay//Western blot	28389358	Unspecified
hsa-miR-125b-5p	MIMAT0000423	FGFR2	2263	Immunohistochemistry//Luciferase reporter assay//qRT-PCR//Western blot//Luciferase Reporter Assay//Western Blot	21412257	Unspecified
hsa-miR-125b-5p	MIMAT0000423	FMNL3	91010	CLASH	23622248	Unspecified
hsa-miR-125b-5p	MIMAT0000423	FOXA1	3169	Luciferase reporter assay//Western blotting//Microarray//qRT-PCR	32201519	Unspecified
hsa-miR-125b-5p	MIMAT0000423	FRAT2	23401	CLASH	23622248	Unspecified
hsa-miR-125b-5p	MIMAT0000423	FUS	2521	CLASH//PAR-CLIP//qCLASH	23622248|26701625|29386283	Unspecified
hsa-miR-125b-5p	MIMAT0000423	FXR1	8087	CLASH//PAR-CLIP	23622248|26701625	Unspecified
hsa-miR-125b-5p	MIMAT0000423	FZD4	8322	CLASH	23622248	Unspecified
hsa-miR-125b-5p	MIMAT0000423	FZD6	8323	Luciferase reporter assay	27698350	Unspecified
hsa-miR-125b-5p	MIMAT0000423	Fas	14102	ChIP-seq//Luciferase reporter assay//Microarray//qRT-PCR//Western blot	26272872	Unspecified
hsa-miR-125b-5p	MIMAT0000423	GAB2	9846	Luciferase reporter assay//qRT-PCR//Western blot	26354435	Unspecified
hsa-miR-125b-5p	MIMAT0000423	GABRB3	2562	CLASH	23622248	Unspecified
hsa-miR-125b-5p	MIMAT0000423	GALNT18	374378	CLASH//HITS-CLIP	23622248|24389009	Unspecified
hsa-miR-125b-5p	MIMAT0000423	GANAB	23193	CLASH	23622248	Unspecified
hsa-miR-125b-5p	MIMAT0000423	GJB7	375519	HITS-CLIP	23824327|19536157	Unspecified
hsa-miR-125b-5p	MIMAT0000423	GLI1	2735	Luciferase reporter assay//Other	18756266	Unspecified
hsa-miR-125b-5p	MIMAT0000423	GOLGA1	2800	HITS-CLIP	23313552|27150721	Unspecified
hsa-miR-125b-5p	MIMAT0000423	GOLGA8A	23015	PAR-CLIP	23592263|24398324|23446348|21572407|20371350|31101765|22100165	Unspecified
hsa-miR-125b-5p	MIMAT0000423	GOLGA8B	440270	PAR-CLIP	23446348|21572407|20371350	Unspecified
hsa-miR-125b-5p	MIMAT0000423	GP9	2815	Other	19738052	Unspecified
hsa-miR-125b-5p	MIMAT0000423	GPAT4	137964	HITS-CLIP	19536157	Unspecified
hsa-miR-125b-5p	MIMAT0000423	GPC1	2817	Luciferase reporter assay//Western blotting	32435510	Unspecified
hsa-miR-125b-5p	MIMAT0000423	GPR160	26996	Other	18056640	Unspecified
hsa-miR-125b-5p	MIMAT0000423	GPRIN1	114787	CLASH//PAR-CLIP	23622248|27292025	Unspecified
hsa-miR-125b-5p	MIMAT0000423	GRIN2A	2903	Luciferase reporter assay//qRT-PCR//Other	20159450	Unspecified
hsa-miR-125b-5p	MIMAT0000423	GRINA	2907	CLASH	23622248	Unspecified
hsa-miR-125b-5p	MIMAT0000423	GSS	2937	Luciferase reporter assay//Microarray//PAR-CLIP//qRT-PCR//Western blot//Luciferase Reporter Assay	22723551|22012620	Unspecified
hsa-miR-125b-5p	MIMAT0000423	H3F3B	3021	Other//PAR-CLIP	19570947|27292025	Unspecified
hsa-miR-125b-5p	MIMAT0000423	HBS1L	10767	CLASH	23622248	Unspecified
hsa-miR-125b-5p	MIMAT0000423	HDGF	3068	CLASH	23622248	Unspecified
hsa-miR-125b-5p	MIMAT0000423	HID1	283987	HITS-CLIP	23824327	Unspecified
hsa-miR-125b-5p	MIMAT0000423	HIST1H4A	8359	Other	18056640	Unspecified
hsa-miR-125b-5p	MIMAT0000423	HIST2H2BF	440689	CLASH	23622248	Unspecified
hsa-miR-125b-5p	MIMAT0000423	HK2	3099	Luciferase reporter assay//qRT-PCR//Luciferase Reporter Assay//westernblotting	22593586|32415544	Unspecified
hsa-miR-125b-5p	MIMAT0000423	HKR1	284459	CLASH	23622248	Unspecified
hsa-miR-125b-5p	MIMAT0000423	HMGA1	3159	Luciferase reporter assay//Other	17563749	Unspecified
hsa-miR-125b-5p	MIMAT0000423	HMGA2	8091	Luciferase reporter assay//Other//qCLASH	17563749|34914716	Unspecified
hsa-miR-125b-5p	MIMAT0000423	HMGCLL1	54511	HITS-CLIP	19536157	Unspecified
hsa-miR-125b-5p	MIMAT0000423	HMGN1	3150	CLASH	23622248	Unspecified
hsa-miR-125b-5p	MIMAT0000423	HNRNPK	3190	CLASH	23622248	Unspecified
hsa-miR-125b-5p	MIMAT0000423	HOMER2	9455	Other	18056640	Unspecified
hsa-miR-125b-5p	MIMAT0000423	HOTTIP	100316868	Luciferase reporter assay//qRT-PCR	25424744	Unspecified
hsa-miR-125b-5p	MIMAT0000423	HOXA13	3209	CLASH	23622248	Unspecified
hsa-miR-125b-5p	MIMAT0000423	HOXD1	3231	PAR-CLIP//qCLASH	22012620|34914716	Unspecified
hsa-miR-125b-5p	MIMAT0000423	HRH4	59340	HITS-CLIP	23706177	Unspecified
hsa-miR-125b-5p	MIMAT0000423	HSPA1B	3304	CLASH//qCLASH	23622248|29386283	Unspecified
hsa-miR-125b-5p	MIMAT0000423	HSPBP1	23640	CLASH	23622248	Unspecified
hsa-miR-125b-5p	MIMAT0000423	HSPD1	3329	CLASH	23622248	Unspecified
hsa-miR-125b-5p	MIMAT0000423	HUWE1	10075	CLASH//PAR-CLIP	23622248|26701625|27292025	Unspecified
hsa-miR-125b-5p	MIMAT0000423	ICAM2	3384	Luciferase reporter assay//QRTPCR	23591197	Unspecified
hsa-miR-125b-5p	MIMAT0000423	ID1	3397	Other//PAR-CLIP	18056640|26701625	Unspecified
hsa-miR-125b-5p	MIMAT0000423	ID2	3398	Other	18056640	Unspecified
hsa-miR-125b-5p	MIMAT0000423	ID3	3399	Other//PAR-CLIP	18056640|26701625	Unspecified
hsa-miR-125b-5p	MIMAT0000423	IFRD2	7866	PAR-CLIP	20371350	Unspecified
hsa-miR-125b-5p	MIMAT0000423	IGF1R	3480	Luciferase reporter assay//qRT-PCR	26455324	Unspecified
hsa-miR-125b-5p	MIMAT0000423	IGF2	3481	Luciferase reporter assay//Northern blot//Western blot	21200031	Unspecified
hsa-miR-125b-5p	MIMAT0000423	IKZF2	22807	Luciferase reporter assay//Microarray//qRT-PCR//Western blot//Luciferase Reporter Assay//PAR-CLIP	22723551|23592263	Unspecified
hsa-miR-125b-5p	MIMAT0000423	IKZF3	22806	Luciferase reporter assay//Microarray//qRT-PCR//Western blot//Luciferase Reporter Assay	22723551	Unspecified
hsa-miR-125b-5p	MIMAT0000423	IKZF4	64375	Luciferase reporter assay//Microarray//qRT-PCR//Western blot//Luciferase Reporter Assay	22723551	Unspecified
hsa-miR-125b-5p	MIMAT0000423	IL1RN	3557	Other	19825990	Unspecified
hsa-miR-125b-5p	MIMAT0000423	IL6	3569	Other//microarray	17563749|33429366	Unspecified
hsa-miR-125b-5p	MIMAT0000423	IL6R	3570	Luciferase reporter assay//qRT-PCR//Western blot	22942733|22824797	Unspecified
hsa-miR-125b-5p	MIMAT0000423	ILVBL	10994	CLASH	23622248	Unspecified
hsa-miR-125b-5p	MIMAT0000423	IP6K1	9807	CLASH	23622248	Unspecified
hsa-miR-125b-5p	MIMAT0000423	IPPK	64768	HITS-CLIP	19536157	Unspecified
hsa-miR-125b-5p	MIMAT0000423	IRF4	3662	Luciferase reporter assay//PAR-CLIP//qRT-PCR//Other	20497960|23446348|21572407|20371350|27903272|24668909	Unspecified
hsa-miR-125b-5p	MIMAT0000423	IRS4	8471	CLASH	23622248	Unspecified
hsa-miR-125b-5p	MIMAT0000423	ITGB3	3690	Other	20194440	Unspecified
hsa-miR-125b-5p	MIMAT0000423	JAK2	3717	qRT-PCR//Western blot	26011312	Unspecified
hsa-miR-125b-5p	MIMAT0000423	KCNA1	3736	Luciferase reporter assay//Western blotting	32435510	Unspecified
hsa-miR-125b-5p	MIMAT0000423	KCNS3	3790	Microarray//Other	17891175	Unspecified
hsa-miR-125b-5p	MIMAT0000423	KHSRP	8570	CLASH	23622248	Unspecified
hsa-miR-125b-5p	MIMAT0000423	KIAA0141	9812	CLASH	23622248	Unspecified
hsa-miR-125b-5p	MIMAT0000423	KIF24	347240	CLASH	23622248	Unspecified
hsa-miR-125b-5p	MIMAT0000423	KLC2	64837	Luciferase reporter assay//qRT-PCR//Western blot	25668010	Unspecified
hsa-miR-125b-5p	MIMAT0000423	KLF1	10661	Other	20194440	Unspecified
hsa-miR-125b-5p	MIMAT0000423	KLF13	51621	CLASH//Microarray//qRT-PCR//Western blot//Other	19396866|23622248	Unspecified
hsa-miR-125b-5p	MIMAT0000423	KMT2D	8085	CLASH//PAR-CLIP//HITS-CLIP	23622248|27292025|24389009|24038734|23592263|26701625|24668909|22291592|33406413|30455455	Unspecified
hsa-miR-125b-5p	MIMAT0000423	KPNB1	3837	CLASH//PAR-CLIP//qCLASH	23622248|26701625|34914716|27292025	Unspecified
hsa-miR-125b-5p	MIMAT0000423	KRAS	3845	Microarray//qRT-PCR	31497299	Unspecified
hsa-miR-125b-5p	MIMAT0000423	KRT19	3880	Other	19998415	Unspecified
hsa-miR-125b-5p	MIMAT0000423	KRT7	3855	Immunoblot//qRT-PCR//Other	19378336	Unspecified
hsa-miR-125b-5p	MIMAT0000423	KRTAP5-9	3846	HITS-CLIP	23824327	Unspecified
hsa-miR-125b-5p	MIMAT0000423	LACTB	114294	Luciferase reporter assay//Microarray//Western blot//HITS-CLIP	17891175|26603571|26061048	Unspecified
hsa-miR-125b-5p	MIMAT0000423	LBX2	85474	CLASH	23622248	Unspecified
hsa-miR-125b-5p	MIMAT0000423	LIF	3976	ELISA//Microarray//qRT-PCR//Other	19011087|25472924	Unspecified
hsa-miR-125b-5p	MIMAT0000423	LIFR	3977	Microarray//qRT-PCR//Western blot//HITS-CLIP	25472924|25915540|30455455	Unspecified
hsa-miR-125b-5p	MIMAT0000423	LIN28A	79727	B-globin reporter assay//Immunoblot//Luciferase reporter assay//Northern blot//qRT-PCR//Reporter assay//Western blot//Other	18230348|16495412|16227573|22366319|15722555|22277001	Unspecified
hsa-miR-125b-5p	MIMAT0000423	LIN28B	389421	Luciferase reporter assay//qRT-PCR//Western blot//PAR-CLIP	20827722|22100165	Unspecified
hsa-miR-125b-5p	MIMAT0000423	LINS	55180	HITS-CLIP	24906430|23824327	Unspecified
hsa-miR-125b-5p	MIMAT0000423	LINS1	55180	HITS-CLIP	24906430|23824327	Unspecified
hsa-miR-125b-5p	MIMAT0000423	LIPA	3988	Luciferase reporter assay//Microarray//qRT-PCR//Western blot//PAR-CLIP//HITS-CLIP//Luciferase Reporter Assay	22723551|26701625|23313552|24389009|26061048	Unspecified
hsa-miR-125b-5p	MIMAT0000423	LONRF2	164832	PAR-CLIP	22012620	Unspecified
hsa-miR-125b-5p	MIMAT0000423	LSM14B	149986	CLASH//HITS-CLIP	23622248|30455455|24389009	Unspecified
hsa-miR-125b-5p	MIMAT0000423	LSM4	25804	PAR-CLIP//qCLASH	20371350|27292025|29386283	Unspecified
hsa-miR-125b-5p	MIMAT0000423	LSS	4047	CLASH	23622248	Unspecified
hsa-miR-125b-5p	MIMAT0000423	LTA4H	4048	CLASH	23622248	Unspecified
hsa-miR-125b-5p	MIMAT0000423	LTV1	84946	CLASH	23622248	Unspecified
hsa-miR-125b-5p	MIMAT0000423	LUC7L3	51747	CLASH//PAR-CLIP	23622248|26701625	Unspecified
hsa-miR-125b-5p	MIMAT0000423	LYPLA2	11313	Microarray//Other	17891175	Unspecified
hsa-miR-125b-5p	MIMAT0000423	MAN1A1	4121	HITS-CLIP//Other	37986224|18056640|24389009	Unspecified
hsa-miR-125b-5p	MIMAT0000423	MAN1B1	11253	Luciferase reporter assay//qRT-PCR//Western blot//HITS-CLIP	23940818|24389009	Unspecified
hsa-miR-125b-5p	MIMAT0000423	MAP2K7	5609	Luciferase reporter assay//qRT-PCR	33921710	Unspecified
hsa-miR-125b-5p	MIMAT0000423	MAP3K11	4296	Luciferase reporter assay//Microarray//qRT-PCR//Western blot//HITS-CLIP//qCLASH	26138442|27613090|24389009|29386283	Unspecified
hsa-miR-125b-5p	MIMAT0000423	MAP3K2	10746	CLASH	23622248	Unspecified
hsa-miR-125b-5p	MIMAT0000423	MAPK14	1432	ChIP-seq//EMSA//Immunoblot//Luciferase reporter assay//qRT-PCR//Western blot	22854965	Unspecified
hsa-miR-125b-5p	MIMAT0000423	MATR3	9782	CLASH	23622248	Unspecified
hsa-miR-125b-5p	MIMAT0000423	MCL1	4170	In situ hybridization//Luciferase reporter assay//qRT-PCR//Western blot//PAR-CLIP	22942733|22824797|26504803|21572407|32685005	Unspecified
hsa-miR-125b-5p	MIMAT0000423	MED1	5469	CLASH//HITS-CLIP	23622248|24906430|27150721|33406413	Unspecified
hsa-miR-125b-5p	MIMAT0000423	MEGF9	1955	Luciferase reporter assay//Western blot//HITS-CLIP//Luciferase Reporter Assay	24098452|24906430	Unspecified
hsa-miR-125b-5p	MIMAT0000423	MEPCE	56257	CLASH	23622248	Unspecified
hsa-miR-125b-5p	MIMAT0000423	MFHAS1	9258	CLASH//HITS-CLIP	23622248|23313552|27150721|30455455|33406413	Unspecified
hsa-miR-125b-5p	MIMAT0000423	MFSD9	84804	PAR-CLIP//HITS-CLIP	21572407|20371350|30455455|27150721	Unspecified
hsa-miR-125b-5p	MIMAT0000423	MKNK2	2872	Microarray//PAR-CLIP//Other//HITS-CLIP//qCLASH	17891175|26701625|27150721|24374217|29386283	Unspecified
hsa-miR-125b-5p	MIMAT0000423	MMAB	326625	CLASH	23622248	Unspecified
hsa-miR-125b-5p	MIMAT0000423	MMP13	4322	Luciferase reporter assay	22782903	Unspecified
hsa-miR-125b-5p	MIMAT0000423	MMP2	4313	Luciferase reporter assay	27133077	Unspecified
hsa-miR-125b-5p	MIMAT0000423	MMP26	56547	Luciferase reporter assay	27143441	Unspecified
hsa-miR-125b-5p	MIMAT0000423	MON1B	22879	HITS-CLIP	19536157	Unspecified
hsa-miR-125b-5p	MIMAT0000423	MRTO4	51154	CLASH	23622248	Unspecified
hsa-miR-125b-5p	MIMAT0000423	MTF1	4520	CLASH//PAR-CLIP	23622248|24668909	Unspecified
hsa-miR-125b-5p	MIMAT0000423	MTMR12	54545	CLASH	23622248	Unspecified
hsa-miR-125b-5p	MIMAT0000423	MTMR3	8897	CLASH	23622248	Unspecified
hsa-miR-125b-5p	MIMAT0000423	MTMR4	9110	CLASH	23622248	Unspecified
hsa-miR-125b-5p	MIMAT0000423	MTRF1L	54516	CLASH	23622248	Unspecified
hsa-miR-125b-5p	MIMAT0000423	MUC1	4582	Reporter assay//Western blot//Reporter assay;Western blot//Western Blot//Luciferase Reporter Assay	20729973	Unspecified
hsa-miR-125b-5p	MIMAT0000423	MUM1	84939	PAR-CLIP	26701625|27292025	Unspecified
hsa-miR-125b-5p	MIMAT0000423	MX1	4599	ELISA//Luciferase reporter assay//R-seq//Western blotting	32209695	Unspecified
hsa-miR-125b-5p	MIMAT0000423	MXD1	4084	Immunofluorescence//Immunohistochemistry//Luciferase reporter assay//qRT-PCR//Western blot	23099851	Unspecified
hsa-miR-125b-5p	MIMAT0000423	MYEF2	50804	CLASH	23622248	Unspecified
hsa-miR-125b-5p	MIMAT0000423	MYO19	80179	CLASH	23622248	Unspecified
hsa-miR-125b-5p	MIMAT0000423	NBPF11	200030	PAR-CLIP	24398324	Unspecified
hsa-miR-125b-5p	MIMAT0000423	NCOR2	9612	Luciferase reporter assay//Western blot	23514806	Unspecified
hsa-miR-125b-5p	MIMAT0000423	ND6	4541	CLASH	23622248	Unspecified
hsa-miR-125b-5p	MIMAT0000423	NDC1	55706	CLASH	23622248	Unspecified
hsa-miR-125b-5p	MIMAT0000423	NDOR1	27158	CLASH	23622248	Unspecified
hsa-miR-125b-5p	MIMAT0000423	NEBL	10529	CLASH	23622248	Unspecified
hsa-miR-125b-5p	MIMAT0000423	NEGR1	257194	HITS-CLIP	23824327	Unspecified
hsa-miR-125b-5p	MIMAT0000423	NES	10763	Luciferase reporter assay	23016664	Unspecified
hsa-miR-125b-5p	MIMAT0000423	NEU1	4758	Immunohistochemistry//Luciferase reporter assay//qRT-PCR//Western blot//qCLASH	27220320|34914716|29386283	Unspecified
hsa-miR-125b-5p	MIMAT0000423	NF2	4771	PAR-CLIP	26701625|27292025	Unspecified
hsa-miR-125b-5p	MIMAT0000423	NKIRAS2	28511	ELISA//Luciferase reporter assay//qRT-PCR//Western blot//Other	20351193	Unspecified
hsa-miR-125b-5p	MIMAT0000423	NME2	4831	CLASH	23622248	Unspecified
hsa-miR-125b-5p	MIMAT0000423	NNT	23530	CLASH//HITS-CLIP	23622248|24389009|30455455|27418678|26061048	Unspecified
hsa-miR-125b-5p	MIMAT0000423	NPM1	4869	CLASH	23622248	Unspecified
hsa-miR-125b-5p	MIMAT0000423	NPTN	27020	CLASH//HITS-CLIP	23622248|30455455	Unspecified
hsa-miR-125b-5p	MIMAT0000423	NRARP	441478	CLASH	23622248	Unspecified
hsa-miR-125b-5p	MIMAT0000423	NRD1	4898	CLASH	23622248	Unspecified
hsa-miR-125b-5p	MIMAT0000423	NRDC	4898	CLASH	23622248	Unspecified
hsa-miR-125b-5p	MIMAT0000423	NSUN2	54888	CLASH	23622248	Unspecified
hsa-miR-125b-5p	MIMAT0000423	NTRK3	4916	Luciferase reporter assay//Reporter assay//Western blot//Other//HITS-CLIP	17483472|24389009	Unspecified
hsa-miR-125b-5p	MIMAT0000423	NUP205	23165	CLASH	23622248	Unspecified
hsa-miR-125b-5p	MIMAT0000423	NUP37	79023	PAR-CLIP	21572407|20371350	Unspecified
hsa-miR-125b-5p	MIMAT0000423	NUP93	9688	CLASH	23622248	Unspecified
hsa-miR-125b-5p	MIMAT0000423	OPRL1	4987	PAR-CLIP	22012620	Unspecified
hsa-miR-125b-5p	MIMAT0000423	PABPC1	26986	Microarray//HITS-CLIP//PAR-CLIP//qCLASH//Other	17891175|24906430|26061048|24038734|27150721|30455455|26701625|23313552|34914716|23592263|22927820|29386283|27292025	Unspecified
hsa-miR-125b-5p	MIMAT0000423	PABPC4	8761	CLASH	23622248	Unspecified
hsa-miR-125b-5p	MIMAT0000423	PAM	5066	CLASH	23622248	Unspecified
hsa-miR-125b-5p	MIMAT0000423	PANK1	53354	HITS-CLIP	23824327	Unspecified
hsa-miR-125b-5p	MIMAT0000423	PARP1	142	CLASH	23622248	Unspecified
hsa-miR-125b-5p	MIMAT0000423	PCBP2	5094	CLASH	23622248	Unspecified
hsa-miR-125b-5p	MIMAT0000423	PCDHB10	56126	Other	18056640	Unspecified
hsa-miR-125b-5p	MIMAT0000423	PCDHGB2	56103	CLASH	23622248	Unspecified
hsa-miR-125b-5p	MIMAT0000423	PCTP	58488	Luciferase reporter assay//Microarray//PAR-CLIP//qRT-PCR//Western blot//Luciferase Reporter Assay	22723551|21572407|26701625	Unspecified
hsa-miR-125b-5p	MIMAT0000423	PDS5A	23244	CLASH//HITS-CLIP	23622248|30455455|27150721|24389009|24038734	Unspecified
hsa-miR-125b-5p	MIMAT0000423	PDZD11	51248	CLASH	23622248	Unspecified
hsa-miR-125b-5p	MIMAT0000423	PERP	64065	Other//PAR-CLIP	18056640|26701625|23592263|27292025	Unspecified
hsa-miR-125b-5p	MIMAT0000423	PF4	5196	Other	20194440	Unspecified
hsa-miR-125b-5p	MIMAT0000423	PFKM	5213	HITS-CLIP	23824327	Unspecified
hsa-miR-125b-5p	MIMAT0000423	PHF8	23133	Luciferase reporter assay//PAR-CLIP	26309412|23592263|26701625	Unspecified
hsa-miR-125b-5p	MIMAT0000423	PIAS3	10401	Luciferase reporter assay//Western blot	23857508	Unspecified
hsa-miR-125b-5p	MIMAT0000423	PIGF	5281	Luciferase reporter assay//qRT-PCR//Western blot	21703189	Unspecified
hsa-miR-125b-5p	MIMAT0000423	PIGR	5284	Other	18056640	Unspecified
hsa-miR-125b-5p	MIMAT0000423	PIK3CB	5291	qRT-PCR//Western blot//HITS-CLIP	26458815|30455455|24906430	Unspecified
hsa-miR-125b-5p	MIMAT0000423	PIK3CD	5293	Luciferase reporter assay//qRT-PCR//Western blot	23160634|24517182	Unspecified
hsa-miR-125b-5p	MIMAT0000423	PIP4K2C	79837	CLASH	23622248	Unspecified
hsa-miR-125b-5p	MIMAT0000423	PKM	5315	CLASH//PAR-CLIP	23622248|26701625	Unspecified
hsa-miR-125b-5p	MIMAT0000423	PLA2G4F	255189	CLASH	23622248	Unspecified
hsa-miR-125b-5p	MIMAT0000423	PLEKHA8	84725	Microarray//Other	17891175	Unspecified
hsa-miR-125b-5p	MIMAT0000423	PLEKHG5	57449	PAR-CLIP	22012620	Unspecified
hsa-miR-125b-5p	MIMAT0000423	PLXDC1	57125	PAR-CLIP	22291592	Unspecified
hsa-miR-125b-5p	MIMAT0000423	PLXND1	23129	CLASH	23622248	Unspecified
hsa-miR-125b-5p	MIMAT0000423	PMAIP1	5366	CLASH//qCLASH	23622248|34914716	Unspecified
hsa-miR-125b-5p	MIMAT0000423	PODXL	5420	Luciferase reporter assay//HITS-CLIP//PAR-CLIP	25738314|23313552|22012620	Unspecified
hsa-miR-125b-5p	MIMAT0000423	PPAT	5471	Microarray//Other//HITS-CLIP	17891175|30455455	Unspecified
hsa-miR-125b-5p	MIMAT0000423	PPM1H	57460	CLASH	23622248	Unspecified
hsa-miR-125b-5p	MIMAT0000423	PPP1CA	5499	Immunohistochemistry//In situ hybridization//Luciferase reporter assay//Microarray//qRT-PCR//Western blot//Luciferase Reporter Assay	21935352|25240408|25001178	Unspecified
hsa-miR-125b-5p	MIMAT0000423	PPP1R37	284352	PAR-CLIP//qCLASH	21572407|29386283	Unspecified
hsa-miR-125b-5p	MIMAT0000423	PPP2CA	5515	PAR-CLIP//Luciferase Reporter Assay//HITS-CLIP	20371350|21935352|26061048	Unspecified
hsa-miR-125b-5p	MIMAT0000423	PRDM1	639	Chromatin immunoprecipitation//Immunoblot//Luciferase reporter assay//Microarray//qRT-PCR//Western blot//Other//PAR-CLIP	20497960|26655851|27613090|24668909	Unspecified
hsa-miR-125b-5p	MIMAT0000423	PRDX2	7001	CLASH//PAR-CLIP	23622248|23592263	Unspecified
hsa-miR-125b-5p	MIMAT0000423	PRKAG1	5571	CLASH	23622248	Unspecified
hsa-miR-125b-5p	MIMAT0000423	PRKRA	8575	Luciferase reporter assay//qRT-PCR//Western blot//Luciferase Reporter Assay//HITS-CLIP	21935352|30455455|26061048	Unspecified
hsa-miR-125b-5p	MIMAT0000423	PSAT1	29968	CLASH//PAR-CLIP//qCLASH	23622248|26701625|34914716	Unspecified
hsa-miR-125b-5p	MIMAT0000423	PSMB1	5689	CLASH	23622248	Unspecified
hsa-miR-125b-5p	MIMAT0000423	PTBP1	5725	HITS-CLIP//PAR-CLIP	23313552|27150721|24038734|26061048|26701625	Unspecified
hsa-miR-125b-5p	MIMAT0000423	PTGES	9536	CLASH	23622248	Unspecified
hsa-miR-125b-5p	MIMAT0000423	PTGS1	5742	HITS-CLIP	19536157	Unspecified
hsa-miR-125b-5p	MIMAT0000423	PTH1R	5745	Luciferase reporter assay//qRT-PCR//Western blot	26351562	Unspecified
hsa-miR-125b-5p	MIMAT0000423	PTOV1	53635	CLASH	23622248	Unspecified
hsa-miR-125b-5p	MIMAT0000423	QSOX2	169714	Microarray//Other	17891175	Unspecified
hsa-miR-125b-5p	MIMAT0000423	R3HDM2	22864	CLASH	23622248	Unspecified
hsa-miR-125b-5p	MIMAT0000423	RAB4A	5867	PAR-CLIP	23446348|26701625	Unspecified
hsa-miR-125b-5p	MIMAT0000423	RAF1	5894	Western blot//Other//Western blot;Other//PAR-CLIP//HITS-CLIP	19825990|26701625|27150721|26061048|30455455|24906430|23592263	Unspecified
hsa-miR-125b-5p	MIMAT0000423	RANBP2	5903	CLASH	23622248	Unspecified
hsa-miR-125b-5p	MIMAT0000423	RASAL2	9462	CLASH//HITS-CLIP//PAR-CLIP	23622248|30455455|26701625	Unspecified
hsa-miR-125b-5p	MIMAT0000423	RASGRP1	10125	CLASH	23622248	Unspecified
hsa-miR-125b-5p	MIMAT0000423	RBM8A	9939	Other	18056640	Unspecified
hsa-miR-125b-5p	MIMAT0000423	REST	5978	PAR-CLIP	23592263|24398324|21572407|26701625|22100165|23446348|22012620|31101765	Unspecified
hsa-miR-125b-5p	MIMAT0000423	RFWD3	55159	CLASH	23622248	Unspecified
hsa-miR-125b-5p	MIMAT0000423	RGS19	10287	CLASH	23622248	Unspecified
hsa-miR-125b-5p	MIMAT0000423	RHOV	171177	CLASH//PAR-CLIP	23622248|23592263	Unspecified
hsa-miR-125b-5p	MIMAT0000423	RIMS4	140730	CLASH	23622248	Unspecified
hsa-miR-125b-5p	MIMAT0000423	RMND5A	64795	CLASH//HITS-CLIP//PAR-CLIP	23622248|30455455|23592263|26701625|20371350|31101765|24668909|24389009	Unspecified
hsa-miR-125b-5p	MIMAT0000423	RNASEH2A	10535	CLASH	23622248	Unspecified
hsa-miR-125b-5p	MIMAT0000423	RNF144A	9781	Microarray//Other	17891175	Unspecified
hsa-miR-125b-5p	MIMAT0000423	RNH1	6050	CLASH	23622248	Unspecified
hsa-miR-125b-5p	MIMAT0000423	RPL29	6159	Microarray//Other	17891175	Unspecified
hsa-miR-125b-5p	MIMAT0000423	RPL3	6122	CLASH//PAR-CLIP	23622248|26701625	Unspecified
hsa-miR-125b-5p	MIMAT0000423	RPL35A	6165	CLASH	23622248	Unspecified
hsa-miR-125b-5p	MIMAT0000423	RPLP0	6175	CLASH//qCLASH	23622248|34914716	Unspecified
hsa-miR-125b-5p	MIMAT0000423	RPS12	6206	CLASH	23622248	Unspecified
hsa-miR-125b-5p	MIMAT0000423	RPS28	6234	CLASH//qCLASH//HITS-CLIP//PAR-CLIP	23622248|34914716|29386283|27150721|27292025	Unspecified
hsa-miR-125b-5p	MIMAT0000423	RPS3A	6189	CLASH	23622248	Unspecified
hsa-miR-125b-5p	MIMAT0000423	RPS6KA1	6195	ELISA//GFP reporter assay//Immunoblot//Immunoprecipitaion//Luciferase reporter assay//qRT-PCR//Western blot//Luciferase Reporter Assay//Western Blot	21643012|27613090	Unspecified
hsa-miR-125b-5p	MIMAT0000423	RPS7	6201	CLASH//qCLASH	23622248|29386283	Unspecified
hsa-miR-125b-5p	MIMAT0000423	RRP7A	27341	CLASH	23622248	Unspecified
hsa-miR-125b-5p	MIMAT0000423	RSG1	79363	HITS-CLIP	28735896	Unspecified
hsa-miR-125b-5p	MIMAT0000423	RYBP	23429	CLASH	23622248	Unspecified
hsa-miR-125b-5p	MIMAT0000423	S100A8	6279	CLASH	23622248	Unspecified
hsa-miR-125b-5p	MIMAT0000423	SAMD10	140700	Microarray//Other	17891175	Unspecified
hsa-miR-125b-5p	MIMAT0000423	SCARB2	950	PAR-CLIP//HITS-CLIP	24398324|21572407|24389009|30455455|27150721|27292025	Unspecified
hsa-miR-125b-5p	MIMAT0000423	SCNN1A	6337	Luciferase reporter assay//qRT-PCR//Western blot	25173609	Unspecified
hsa-miR-125b-5p	MIMAT0000423	SDHB	6390	CLASH	23622248	Unspecified
hsa-miR-125b-5p	MIMAT0000423	SEC14L3	266629	PAR-CLIP	22100165	Unspecified
hsa-miR-125b-5p	MIMAT0000423	SEC24A	10802	CLASH//HITS-CLIP	23622248|24906430|24389009	Unspecified
hsa-miR-125b-5p	MIMAT0000423	SEL1L	6400	Microarray//HITS-CLIP//Other	17891175|26061048|24389009|27150721|30455455	Unspecified
hsa-miR-125b-5p	MIMAT0000423	SEMA4B	10509	PAR-CLIP	26701625	Unspecified
hsa-miR-125b-5p	MIMAT0000423	SEMA4C	54910	Luciferase reporter assay//PAR-CLIP//qRT-PCR//Western blot	24398324|23446348|20371350|25605244	Unspecified
hsa-miR-125b-5p	MIMAT0000423	SET	6418	Luciferase reporter assay//qRT-PCR//Western blot	27383536	Unspecified
hsa-miR-125b-5p	MIMAT0000423	SFRP5	6425	Luciferase reporter assay	27592695	Unspecified
hsa-miR-125b-5p	MIMAT0000423	SGPL1	8879	Luciferase reporter assay//PAR-CLIP//Other	19635812|23592263|27292025|26701625|18756266	Unspecified
hsa-miR-125b-5p	MIMAT0000423	SH3BP5L	80851	PAR-CLIP	22100165	Unspecified
hsa-miR-125b-5p	MIMAT0000423	SHMT1	6470	CLASH	23622248	Unspecified
hsa-miR-125b-5p	MIMAT0000423	SHMT2	6472	Other	20194440	Unspecified
hsa-miR-125b-5p	MIMAT0000423	SIK2	23235	CLASH	23622248	Unspecified
hsa-miR-125b-5p	MIMAT0000423	SINHCAF	58516	CLASH//PAR-CLIP	23622248|24668909	Unspecified
hsa-miR-125b-5p	MIMAT0000423	SIRT7	51547	Flow//Immunoblot//Luciferase reporter assay//Microarray//Northern blot//qRT-PCR//Western blot	23079745|26770454	Unspecified
hsa-miR-125b-5p	MIMAT0000423	SIX1	6495	HITS-CLIP	23824327|19536157|27418678	Unspecified
hsa-miR-125b-5p	MIMAT0000423	SLC16A4	9122	CLASH	23622248	Unspecified
hsa-miR-125b-5p	MIMAT0000423	SLC19A1	6573	CLASH	23622248	Unspecified
hsa-miR-125b-5p	MIMAT0000423	SLC25A1	6576	CLASH	23622248	Unspecified
hsa-miR-125b-5p	MIMAT0000423	SLC35A4	113829	Microarray//Other//HITS-CLIP	17891175|30455455|27150721	Unspecified
hsa-miR-125b-5p	MIMAT0000423	SLC35G1	159371	PAR-CLIP	20371350	Unspecified
hsa-miR-125b-5p	MIMAT0000423	SLC7A1	6541	Microarray//Other	17891175	Unspecified
hsa-miR-125b-5p	MIMAT0000423	SLC7A6	9057	Microarray//Other//HITS-CLIP	17891175|24906430	Unspecified
hsa-miR-125b-5p	MIMAT0000423	SLC9A3R2	9351	CLASH	23622248	Unspecified
hsa-miR-125b-5p	MIMAT0000423	SMAD4	4089	Luciferase reporter assay//Western blot//HITS-CLIP	22357933|30455455	Unspecified
hsa-miR-125b-5p	MIMAT0000423	SMARCD2	6603	Microarray//Other//HITS-CLIP	17891175|27150721	Unspecified
hsa-miR-125b-5p	MIMAT0000423	SMC2	10592	CLASH//HITS-CLIP	23622248|23313552	Unspecified
hsa-miR-125b-5p	MIMAT0000423	SMC6	79677	CLASH	23622248	Unspecified
hsa-miR-125b-5p	MIMAT0000423	SMIM8	57150	CLASH	23622248	Unspecified
hsa-miR-125b-5p	MIMAT0000423	SMO	6608	Luciferase reporter assay//Western blot//Luciferase Reporter Assay//Other	20216554|18756266	Unspecified
hsa-miR-125b-5p	MIMAT0000423	SMYD2	56950	Microarray//Immunoprecipitaion (IP)//Immunohistochemistry (IHC)//qRT-PCR//In situ hybridization	31754403	Unspecified
hsa-miR-125b-5p	MIMAT0000423	SMYD5	10322	CLASH	23622248	Unspecified
hsa-miR-125b-5p	MIMAT0000423	SNRPB	6628	CLASH	23622248	Unspecified
hsa-miR-125b-5p	MIMAT0000423	SORT1	6272	CLASH//HITS-CLIP	23622248|23313552|26061048|24374217	Unspecified
hsa-miR-125b-5p	MIMAT0000423	SPATA5	166378	PAR-CLIP	21572407|20371350	Unspecified
hsa-miR-125b-5p	MIMAT0000423	SPEN	23013	CLASH//PAR-CLIP//HITS-CLIP	23622248|26701625|24389009	Unspecified
hsa-miR-125b-5p	MIMAT0000423	SPHAR	10638	PAR-CLIP	23446348	Unspecified
hsa-miR-125b-5p	MIMAT0000423	SPHK1	8877	Luciferase reporter assay	26807182	Unspecified
hsa-miR-125b-5p	MIMAT0000423	SPRTN	83932	CLASH	23622248	Unspecified
hsa-miR-125b-5p	MIMAT0000423	SRRM2	23524	CLASH//PAR-CLIP//HITS-CLIP	23622248|26701625|23592263|27292025|26061048|24038734	Unspecified
hsa-miR-125b-5p	MIMAT0000423	SSR3	6747	CLASH	23622248	Unspecified
hsa-miR-125b-5p	MIMAT0000423	ST18	9705	Other	20549700	Unspecified
hsa-miR-125b-5p	MIMAT0000423	STARD13	90627	Immunohistochemistry//Luciferase reporter assay//qRT-PCR//Western blot	22693547|27220320	Unspecified
hsa-miR-125b-5p	MIMAT0000423	STARD8	9754	CLASH	23622248	Unspecified
hsa-miR-125b-5p	MIMAT0000423	STAT3	6774	Luciferase reporter assay//Microarray//Western blot//Other//luciferasereporterassay//qrt-pcr	17891175|28108732|27576314|33921710|32982449	Unspecified
hsa-miR-125b-5p	MIMAT0000423	STC2	8614	CLASH//HITS-CLIP//PAR-CLIP	23622248|23824327|27150721|23592263|21572407	Unspecified
hsa-miR-125b-5p	MIMAT0000423	STOX2	56977	PAR-CLIP	21572407|20371350	Unspecified
hsa-miR-125b-5p	MIMAT0000423	STRN3	29966	CLASH	23622248	Unspecified
hsa-miR-125b-5p	MIMAT0000423	SUGP2	10147	CLASH	23622248	Unspecified
hsa-miR-125b-5p	MIMAT0000423	SUPT6H	6830	CLASH	23622248	Unspecified
hsa-miR-125b-5p	MIMAT0000423	SUV39H1	6839	qRT-PCR//Western blot	27304919	Unspecified
hsa-miR-125b-5p	MIMAT0000423	TACC2	10579	PAR-CLIP	27292025	Unspecified
hsa-miR-125b-5p	MIMAT0000423	TAF15	8148	CLASH//PAR-CLIP	23622248|22012620	Unspecified
hsa-miR-125b-5p	MIMAT0000423	TARDBP	23435	CLASH	23622248	Unspecified
hsa-miR-125b-5p	MIMAT0000423	TBC1D1	23216	Luciferase reporter assay	19635812	Unspecified
hsa-miR-125b-5p	MIMAT0000423	TBXAS1	6916	Other	37986224|20194440	Unspecified
hsa-miR-125b-5p	MIMAT0000423	TDG	6996	CLASH//Luciferase Reporter Assay	23622248|21935352	Unspecified
hsa-miR-125b-5p	MIMAT0000423	TEF	7008	CLASH	23622248	Unspecified
hsa-miR-125b-5p	MIMAT0000423	TENM2	57451	Other	18056640	Unspecified
hsa-miR-125b-5p	MIMAT0000423	TET2	54790	Luciferase reporter assay//HITS-CLIP	24120864|24374217|30455455|26061048|27150721	Unspecified
hsa-miR-125b-5p	MIMAT0000423	THAP3	90326	CLASH	23622248	Unspecified
hsa-miR-125b-5p	MIMAT0000423	THRAP3	9967	CLASH	23622248	Unspecified
hsa-miR-125b-5p	MIMAT0000423	THUMPD1	55623	CLASH	23622248	Unspecified
hsa-miR-125b-5p	MIMAT0000423	THUMPD3	25917	CLASH	23622248	Unspecified
hsa-miR-125b-5p	MIMAT0000423	TIMM10	26519	CLASH//HITS-CLIP	23622248|24389009|30455455	Unspecified
hsa-miR-125b-5p	MIMAT0000423	TIMM23	100287932	CLASH	23622248	Unspecified
hsa-miR-125b-5p	MIMAT0000423	TMEM101	84336	PAR-CLIP	21572407|26701625	Unspecified
hsa-miR-125b-5p	MIMAT0000423	TMEM136	219902	PAR-CLIP	23446348	Unspecified
hsa-miR-125b-5p	MIMAT0000423	TMEM2	23670	CLASH	23622248	Unspecified
hsa-miR-125b-5p	MIMAT0000423	TMEM59	9528	HITS-CLIP	23824327	Unspecified
hsa-miR-125b-5p	MIMAT0000423	TMEM63C	57156	PAR-CLIP	27292025	Unspecified
hsa-miR-125b-5p	MIMAT0000423	TMEM9	252839	CLASH	23622248	Unspecified
hsa-miR-125b-5p	MIMAT0000423	TNF	7124	ChIP//Luciferase reporter assay//qRT-PCR//Western blot	26435691	Unspecified
hsa-miR-125b-5p	MIMAT0000423	TNFAIP3	7128	Luciferase reporter assay//qRT-PCR//Western blot	22550173|27637078|32039213	Unspecified
hsa-miR-125b-5p	MIMAT0000423	TNFRSF10B	8795	HITS-CLIP//qCLASH	23313552|34914716	Unspecified
hsa-miR-125b-5p	MIMAT0000423	TNKS1BP1	85456	CLASH//HITS-CLIP	23622248|24038734|24906430	Unspecified
hsa-miR-125b-5p	MIMAT0000423	TNPO3	23534	HITS-CLIP	28735896	Unspecified
hsa-miR-125b-5p	MIMAT0000423	TNRC6B	23112	CLASH//PAR-CLIP	23622248|24668909|22291592|26701625	Unspecified
hsa-miR-125b-5p	MIMAT0000423	TOR2A	27433	HITS-CLIP//PAR-CLIP	23592263|23313552	Unspecified
hsa-miR-125b-5p	MIMAT0000423	TP53	7157	In situ hybridization//Luciferase reporter assay//Next Generation Sequencing (NGS)//qRT-PCR//Reporter assay//Western blot//Reporter assay;qRT-PCR;Other//Other//Luciferase Reporter Assay	20216554|19293287|21935352|23497288|22331826|26585673|20029422|32209695|33859745|20006673|33134795	Unspecified
hsa-miR-125b-5p	MIMAT0000423	TP53INP1	94241	Luciferase reporter assay//Microarray//Northern blot//PAR-CLIP//qRT-PCR//Western blot//Other//HITS-CLIP//Luciferase Reporter Assay	17891175|21970405|22100165|24398324|26388699|27150721|30455455|21935352|24668909	Unspecified
hsa-miR-125b-5p	MIMAT0000423	TRAF6	7189	qRT-PCR//HITS-CLIP	32039213|30455455	Unspecified
hsa-miR-125b-5p	MIMAT0000423	TRIM71	131405	Immunoblot//Northern blot//PAR-CLIP	15722555|22012620	Unspecified
hsa-miR-125b-5p	MIMAT0000423	TSPAN8	7103	Other	17110380|21935352	Unspecified
hsa-miR-125b-5p	MIMAT0000423	UBA6	55236	CLASH	23622248	Unspecified
hsa-miR-125b-5p	MIMAT0000423	UBAP2L	9898	CLASH//PAR-CLIP	23622248|26701625	Unspecified
hsa-miR-125b-5p	MIMAT0000423	UBE2I	7329	Other//HITS-CLIP	19437538|24038734|27150721	Unspecified
hsa-miR-125b-5p	MIMAT0000423	UBR7	55148	PAR-CLIP	21572407	Unspecified
hsa-miR-125b-5p	MIMAT0000423	UGT2B15	7366	Other	18056640	Unspecified
hsa-miR-125b-5p	MIMAT0000423	UGT2B17	7367	Other	18056640	Unspecified
hsa-miR-125b-5p	MIMAT0000423	UGT2B28	54490	Other	18056640	Unspecified
hsa-miR-125b-5p	MIMAT0000423	ULK3	25989	Microarray//Other	17891175	Unspecified
hsa-miR-125b-5p	MIMAT0000423	UNG	7374	CLASH//PAR-CLIP	23622248|26701625	Unspecified
hsa-miR-125b-5p	MIMAT0000423	UNKL	64718	CLASH	23622248	Unspecified
hsa-miR-125b-5p	MIMAT0000423	USP8	9101	CLASH//HITS-CLIP	23622248|23313552	Unspecified
hsa-miR-125b-5p	MIMAT0000423	VCL	7414	CLASH//PAR-CLIP	23622248|26701625	Unspecified
hsa-miR-125b-5p	MIMAT0000423	VDAC1	7416	CLASH	23622248	Unspecified
hsa-miR-125b-5p	MIMAT0000423	VDR	7421	Luciferase reporter assay//qRT-PCR//Western blot//Other	19437538|22213330|32538430	Unspecified
hsa-miR-125b-5p	MIMAT0000423	VPS4B	9525	Luciferase reporter assay//HITS-CLIP	25403182|24389009|27150721	Unspecified
hsa-miR-125b-5p	MIMAT0000423	VPS51	738	Luciferase reporter assay	25172656	Unspecified
hsa-miR-125b-5p	MIMAT0000423	WDR11	55717	CLASH	23622248	Unspecified
hsa-miR-125b-5p	MIMAT0000423	WNK1	65125	CLASH//PAR-CLIP//HITS-CLIP	23622248|26701625|24389009|30455455	Unspecified
hsa-miR-125b-5p	MIMAT0000423	XIAP	331	CLASH	23622248	Unspecified
hsa-miR-125b-5p	MIMAT0000423	YOD1	55432	PAR-CLIP	23446348|26701625	Unspecified
hsa-miR-125b-5p	MIMAT0000423	ZDHHC5	25921	CLASH	23622248	Unspecified
hsa-miR-125b-5p	MIMAT0000423	ZFYVE1	53349	CLASH	23622248	Unspecified
hsa-miR-125b-5p	MIMAT0000423	ZMYND11	10771	CLASH	23622248	Unspecified
hsa-miR-125b-5p	MIMAT0000423	ZNF177	7730	HITS-CLIP	19536157	Unspecified
hsa-miR-125b-5p	MIMAT0000423	ZNF212	7988	CLASH	23622248	Unspecified
hsa-miR-125b-5p	MIMAT0000423	ZNF385A	25946	PAR-CLIP//HITS-CLIP	24398324|27150721|26701625|27292025|30455455	Unspecified
hsa-miR-125b-5p	MIMAT0000423	ZNF395	55893	CLASH	23622248	Unspecified
hsa-miR-125b-5p	MIMAT0000423	ZNF483	158399	CLASH	23622248	Unspecified
hsa-miR-125b-5p	MIMAT0000423	ZNF543	125919	PAR-CLIP, HITS-CLIP//CLIP-Seq dataset analysis//qCLASH	37986224|24038734|34914716	Unspecified
hsa-miR-125b-5p	MIMAT0000423	ZNF592	9640	CLASH//PAR-CLIP	23622248|26701625	Unspecified
hsa-miR-125b-5p	MIMAT0000423	ZSWIM6	57688	PAR-CLIP//HITS-CLIP	23446348|20371350|21572407|27150721|26701625|30455455|26061048|22100165	Unspecified
hsa-miR-130a-3p	MIMAT0000425	ABCD2	225	PAR-CLIP	20371350	Unspecified
hsa-miR-130a-3p	MIMAT0000425	ABCG8	64241	PAR-CLIP//HITS-CLIP	27292025|28735896	Unspecified
hsa-miR-130a-3p	MIMAT0000425	ACBD5	91452	PAR-CLIP	21572407|22291592	Unspecified
hsa-miR-130a-3p	MIMAT0000425	ACP6	51205	HITS-CLIP	23824327	Unspecified
hsa-miR-130a-3p	MIMAT0000425	ACSL4	2182	HITS-CLIP//PAR-CLIP	21572407|35269913|26701625|30455455|22100165|22291592|24389009|26061048	Unspecified
hsa-miR-130a-3p	MIMAT0000425	ACVR1	90	PAR-CLIP//qRT-PCR	23418453|21572407|27292025|26701625|23592263	Unspecified
hsa-miR-130a-3p	MIMAT0000425	ADARB2	105	PAR-CLIP//HITS-CLIP	22012620|30455455	Unspecified
hsa-miR-130a-3p	MIMAT0000425	ADM2	79924	HITS-CLIP	23824327	Unspecified
hsa-miR-130a-3p	MIMAT0000425	AGO3	192669	HITS-CLIP//PAR-CLIP	23824327|27292025|35269913|30455455|24389009|23313552	Unspecified
hsa-miR-130a-3p	MIMAT0000425	AKIRIN2	55122	PAR-CLIP//HITS-CLIP	21572407|22291592|30455455	Unspecified
hsa-miR-130a-3p	MIMAT0000425	ANKRD50	57182	PAR-CLIP//HITS-CLIP	23592263|23313552|24906430|26061048|24389009|26701625	Unspecified
hsa-miR-130a-3p	MIMAT0000425	ANKRD9	122416	HITS-CLIP	23824327	Unspecified
hsa-miR-130a-3p	MIMAT0000425	APP	351	Luciferase reporter assay//Other//HITS-CLIP//sR-Seq	19110058|23313552|30455455|33184237	Unspecified
hsa-miR-130a-3p	MIMAT0000425	ARHGAP1	392	PAR-CLIP//HITS-CLIP	23592263|21572407|20371350|23313552|24906430|34031238|30455455	Unspecified
hsa-miR-130a-3p	MIMAT0000425	ARHGAP12	94134	PAR-CLIP//HITS-CLIP	21572407|20371350|24389009|26061048|30455455|23313552	Unspecified
hsa-miR-130a-3p	MIMAT0000425	ARHGEF26	26084	PAR-CLIP//HITS-CLIP	21572407|23313552|22100165	Unspecified
hsa-miR-130a-3p	MIMAT0000425	ARL17B	100506084	HITS-CLIP//PAR-CLIP	23824327|26701625	Unspecified
hsa-miR-130a-3p	MIMAT0000425	ARL6IP1	23204	PAR-CLIP//HITS-CLIP//sR-Seq	27292025|26061048|22291592|23313552|33184237|24906430|24389009|26701625|23592263	Unspecified
hsa-miR-130a-3p	MIMAT0000425	ARSA	410	PAR-CLIP	27292025	Unspecified
hsa-miR-130a-3p	MIMAT0000425	ASB16	92591	PAR-CLIP	21572407	Unspecified
hsa-miR-130a-3p	MIMAT0000425	ATF7IP	55729	HITS-CLIP//PAR-CLIP	23824327|26061048|23592263|22291592	Unspecified
hsa-miR-130a-3p	MIMAT0000425	ATG2B	55102	Luciferase reporter assay//westernblotting//qrt-pcr//Microarrays//HITS-CLIP	22350415|33824300|22391564|27418678|24389009|24906430|26061048|23313552|35269913|24038734	Unspecified
hsa-miR-130a-3p	MIMAT0000425	ATMIN	23300	PAR-CLIP//HITS-CLIP	22012620|21572407|20371350|24389009|23592263|26962949	Unspecified
hsa-miR-130a-3p	MIMAT0000425	ATP6V0D1	9114	HITS-CLIP//PAR-CLIP//sR-Seq	23446348|21572407|23824327|23592263|24389009|26701625|26061048|33184237	Unspecified
hsa-miR-130a-3p	MIMAT0000425	ATP6V0E1	8992	PAR-CLIP//HITS-CLIP//sR-Seq	27292025|26602609|28735896|22291592|24389009|33184237|24906430|24038734|23592263|26061048|20371350|23313552|30742093|26701625	Unspecified
hsa-miR-130a-3p	MIMAT0000425	ATP6V1B2	526	PAR-CLIP//HITS-CLIP	23592263|23446348|22012620|21572407|20371350|27292025|34031238|26962949|24389009|24038734|26701625|30742093|35269913|26602609|22291592|31101765|30455455	Unspecified
hsa-miR-130a-3p	MIMAT0000425	ATP6V1C1	528	PAR-CLIP//HITS-CLIP	22012620|21572407|22291592|23313552|24389009|23592263	Unspecified
hsa-miR-130a-3p	MIMAT0000425	ATXN1	6310	Luciferase reporter assay//qRT-PCR//Western blot//HITS-CLIP//Microarrays//PAR-CLIP//Other	18758459|26061048|22391564|30455455|22291592|23313552|27292025|24374217	Unspecified
hsa-miR-130a-3p	MIMAT0000425	Acvr1	11477	Luciferase reporter assay//qRT-PCR	25002578	Unspecified
hsa-miR-130a-3p	MIMAT0000425	BLCAP	10904	HITS-CLIP//PAR-CLIP//sR-Seq	23592263|24398324|23446348|21572407|20371350|31101765|22291592|33184237	Unspecified
hsa-miR-130a-3p	MIMAT0000425	BMP3	651	PAR-CLIP	21572407	Unspecified
hsa-miR-130a-3p	MIMAT0000425	BMPR2	659	Microarray//qRT-PCR//HITS-CLIP//PAR-CLIP//luciferasereporterassay//westernblotting	23418453|22942087|24389009|35269913|26602609|26962949|21572407|31101765|33283886	Unspecified
hsa-miR-130a-3p	MIMAT0000425	BRWD1	54014	HITS-CLIP//PAR-CLIP	21572407|23313552|22291592|31101765|26701625|23592263|22100165|23446348|22012620	Unspecified
hsa-miR-130a-3p	MIMAT0000425	BTBD3	22903	HITS-CLIP//PAR-CLIP//sR-Seq	23592263|24398324|23446348|22012620|21572407|20371350|27292025|26701625|33184237|31101765|24389009|22100165	Unspecified
hsa-miR-130a-3p	MIMAT0000425	BTF3L4	91408	PAR-CLIP//HITS-CLIP//sR-Seq	23592263|21572407|20371350|26061048|24374217|30455455|26701625|26962949|33184237|23313552	Unspecified
hsa-miR-130a-3p	MIMAT0000425	BTG1	694	HITS-CLIP//PAR-CLIP	23313552|21572407|23446348|35269913|26061048|24389009|23592263|24038734|26962949|22291592|30455455|22012620	Unspecified
hsa-miR-130a-3p	MIMAT0000425	C11ORF57	55216	PAR-CLIP	23592263	Unspecified
hsa-miR-130a-3p	MIMAT0000425	C11orf57	55216	PAR-CLIP	23592263	Unspecified
hsa-miR-130a-3p	MIMAT0000425	C16ORF70	80262	PAR-CLIP	20371350|21572407	Unspecified
hsa-miR-130a-3p	MIMAT0000425	C16orf45	89927	HITS-CLIP	23824327	Unspecified
hsa-miR-130a-3p	MIMAT0000425	C16orf70	80262	PAR-CLIP	21572407|20371350|23592263|22291592|26701625|22100165|23446348	Unspecified
hsa-miR-130a-3p	MIMAT0000425	C3orf18	51161	HITS-CLIP	19536157|30455455	Unspecified
hsa-miR-130a-3p	MIMAT0000425	C4orf36	132989	HITS-CLIP	23824327	Unspecified
hsa-miR-130a-3p	MIMAT0000425	CALM2	805	HITS-CLIP//PAR-CLIP//sR-Seq	23446348|20371350|21572407|26061048|33184237|22291592|27418678|31101765|23592263|27292025|30455455|24038734|23313552|26701625	Unspecified
hsa-miR-130a-3p	MIMAT0000425	CAMSAP2	23271	PAR-CLIP//HITS-CLIP	24398324|26061048|26701625|30455455|22291592|24389009|23592263	Unspecified
hsa-miR-130a-3p	MIMAT0000425	CAPRIN2	65981	PAR-CLIP	23592263|20371350|26701625	Unspecified
hsa-miR-130a-3p	MIMAT0000425	CBY1	25776	PAR-CLIP//HITS-CLIP	21572407|20371350|30455455	Unspecified
hsa-miR-130a-3p	MIMAT0000425	CCDC137	339230	PAR-CLIP//HITS-CLIP	20371350|24389009|26701625|22291592|31101765|24906430|30455455	Unspecified
hsa-miR-130a-3p	MIMAT0000425	CCNA2	890	PAR-CLIP//sR-Seq//HITS-CLIP	23592263|21572407|20371350|33184237|26061048|24038734|30455455|26701625|22100165	Unspecified
hsa-miR-130a-3p	MIMAT0000425	CCND2	894	PAR-CLIP//HITS-CLIP//R-Seq	22012620|22291592|27418678|22100165|30455455	Unspecified
hsa-miR-130a-3p	MIMAT0000425	CCR6	1235	HITS-CLIP	23824327	Unspecified
hsa-miR-130a-3p	MIMAT0000425	CCT6A	908	PAR-CLIP//HITS-CLIP//sR-Seq	21572407|24389009|22100165|23313552|33184237	Unspecified
hsa-miR-130a-3p	MIMAT0000425	CDADC1	81602	PAR-CLIP	22100165|23446348	Unspecified
hsa-miR-130a-3p	MIMAT0000425	CDCA4	55038	HITS-CLIP	19536157	Unspecified
hsa-miR-130a-3p	MIMAT0000425	CDK19	23097	PAR-CLIP//HITS-CLIP//Microarrays	22100165|22012620|23313552|30455455|22391564|26061048|24389009	Unspecified
hsa-miR-130a-3p	MIMAT0000425	CDK2AP2	10263	PAR-CLIP//Microarrays//sR-Seq	20371350|26701625|27292025|22391564|33184237	Unspecified
hsa-miR-130a-3p	MIMAT0000425	CDK4	1019	HITS-CLIP	23824327	Unspecified
hsa-miR-130a-3p	MIMAT0000425	CEP170	9859	PAR-CLIP	23446348|20371350	Unspecified
hsa-miR-130a-3p	MIMAT0000425	CEP55	55165	PAR-CLIP//sR-Seq	21572407|20371350|33184237|26701625|23592263|23446348	Unspecified
hsa-miR-130a-3p	MIMAT0000425	CERCAM	51148	PAR-CLIP	21572407	Unspecified
hsa-miR-130a-3p	MIMAT0000425	CFL2	1073	PAR-CLIP//HITS-CLIP//sR-Seq	21572407|34031238|33184237|27418678|23313552	Unspecified
hsa-miR-130a-3p	MIMAT0000425	CHEK2	11200	PAR-CLIP	21572407|20371350|22291592	Unspecified
hsa-miR-130a-3p	MIMAT0000425	CHERP	10523	HITS-CLIP//PAR-CLIP	19536157|30455455|23592263|24906430|26701625	Unspecified
hsa-miR-130a-3p	MIMAT0000425	CHIC1	53344	PAR-CLIP//HITS-CLIP	21572407|34031238|24389009|30455455|22291592|23313552	Unspecified
hsa-miR-130a-3p	MIMAT0000425	CINP	51550	HITS-CLIP	23824327	Unspecified
hsa-miR-130a-3p	MIMAT0000425	CLCN3	1182	PAR-CLIP//HITS-CLIP//sR-Seq//Microarrays	22012620|21572407|24389009|23313552|35269913|33184237|22291592|24906430|34031238|27418678|22391564|26701625|31101765|30455455	Unspecified
hsa-miR-130a-3p	MIMAT0000425	CLEC12B	387837	PAR-CLIP	22012620	Unspecified
hsa-miR-130a-3p	MIMAT0000425	CLIC4	25932	PAR-CLIP//HITS-CLIP//sR-Seq	23446348|22012620|26061048|24038734|31101765|23592263|24906430|33184237|24389009|22291592	Unspecified
hsa-miR-130a-3p	MIMAT0000425	CLIP1	6249	PAR-CLIP//HITS-CLIP//Chimeric fragments	24398324|23446348|21572407|20371350|22291592|27292025|24389009|31101765|35269913|24906430|34031238|23313552|26061048|22100165|24857550|30455455|27418678|24038734	Unspecified
hsa-miR-130a-3p	MIMAT0000425	CNOT4	4850	PAR-CLIP//HITS-CLIP	23592263|21572407|20371350|24389009|22291592|27418678|30455455|24374217	Unspecified
hsa-miR-130a-3p	MIMAT0000425	COX10	1352	PAR-CLIP	23592263|22012620|21572407|26701625|22291592	Unspecified
hsa-miR-130a-3p	MIMAT0000425	COX20	116228	PAR-CLIP	22012620	Unspecified
hsa-miR-130a-3p	MIMAT0000425	CSF1	1435	Luciferase reporter assay//Reporter assay//Western blot//HITS-CLIP//PAR-CLIP//Other	14697198|18823650|26061048|35269913|24038734|34031238|27292025|24389009	Unspecified
hsa-miR-130a-3p	MIMAT0000425	CSNK2A1	1457	PAR-CLIP//sR-Seq//HITS-CLIP	26701625|33184237|26061048|24389009	Unspecified
hsa-miR-130a-3p	MIMAT0000425	CTSA	5476	CLASH//HITS-CLIP//Microarrays//sR-Seq//qCLASH//PAR-CLIP	23622248|26061048|24038734|24374217|22391564|33184237|34914716|27292025|26962949	Unspecified
hsa-miR-130a-3p	MIMAT0000425	CUL3	8452	PAR-CLIP//HITS-CLIP//sR-Seq	22012620|21572407|22100165|30455455|22291592|33184237|35269913	Unspecified
hsa-miR-130a-3p	MIMAT0000425	CXorf21	80231	HITS-CLIP	23824327	Unspecified
hsa-miR-130a-3p	MIMAT0000425	CYB5D1	124637	HITS-CLIP	23824327	Unspecified
hsa-miR-130a-3p	MIMAT0000425	CYP20A1	57404	HITS-CLIP	23824327	Unspecified
hsa-miR-130a-3p	MIMAT0000425	DAD1	1603	PAR-CLIP//sR-Seq//HITS-CLIP	21572407|27292025|33184237|24374217|30455455|24906430|23592263	Unspecified
hsa-miR-130a-3p	MIMAT0000425	DAPK1	1612	PAR-CLIP//HITS-CLIP	21572407|30455455	Unspecified
hsa-miR-130a-3p	MIMAT0000425	DCBLD2	131566	PAR-CLIP//HITS-CLIP//qCLASH	26701625|24038734|26061048|27292025|34914716	Unspecified
hsa-miR-130a-3p	MIMAT0000425	DCUN1D3	123879	PAR-CLIP//HITS-CLIP	20371350|22100165|22291592|26701625|23446348|23592263|22012620|35269913|26602609|34031238|21572407|27292025|31101765|24038734|26061048	Unspecified
hsa-miR-130a-3p	MIMAT0000425	DDX6	1656	PAR-CLIP//Western blotting//R-seq//qRT-PCR//Flow cytometry//Immunocytochemistry (ICC)//HITS-CLIP	26701625|26061048|24038734|24389009|23592263|24906430|33614244	Unspecified
hsa-miR-130a-3p	MIMAT0000425	DEPDC1	55635	PAR-CLIP//HITS-CLIP	21572407|23592263|31101765|22100165|23313552|23446348|22012620|27292025	Unspecified
hsa-miR-130a-3p	MIMAT0000425	DICER1	23405	HITS-CLIP//Luciferase reporter assay//PAR-CLIP	22350415|23592263|21572407|23824327|19536157|24906430|26061048|24389009|34031238|23313552|35269913|22291592|30455455|24038734|23446348|24374217|22100165	Unspecified
hsa-miR-130a-3p	MIMAT0000425	DLC1	10395	PAR-CLIP//HITS-CLIP	20371350|30455455|26061048|27418678|24389009	Unspecified
hsa-miR-130a-3p	MIMAT0000425	DLG5	9231	PAR-CLIP//HITS-CLIP	23592263|21572407|20371350|23313552|26701625	Unspecified
hsa-miR-130a-3p	MIMAT0000425	DLL4	54567	Luciferase reporter assay	26872979	Unspecified
hsa-miR-130a-3p	MIMAT0000425	DNM2	1785	qRT-PCR//PAR-CLIP//sR-Seq//HITS-CLIP	23418453|22100165|33184237|27292025|26061048|24038734	Unspecified
hsa-miR-130a-3p	MIMAT0000425	DPYSL2	1808	PAR-CLIP//HITS-CLIP	22012620|34031238|22100165|30455455|24906430|24389009|35269913|26061048|22291592|24038734|27418678	Unspecified
hsa-miR-130a-3p	MIMAT0000425	DSTYK	25778	PAR-CLIP//HITS-CLIP	22012620|27292025|24389009	Unspecified
hsa-miR-130a-3p	MIMAT0000425	DTX4	23220	HITS-CLIP//R-Seq	19536157|30455455	Unspecified
hsa-miR-130a-3p	MIMAT0000425	DUSP18	150290	HITS-CLIP	23824327	Unspecified
hsa-miR-130a-3p	MIMAT0000425	DYNC1LI2	1783	PAR-CLIP//HITS-CLIP//sR-Seq	21572407|27418678|33184237|24038734|24906430|30455455|24389009|35269913|26061048	Unspecified
hsa-miR-130a-3p	MIMAT0000425	EDN1	1906	PAR-CLIP//HITS-CLIP//luciferasereporterassay//qrt-pcr	23592263|24038734|24906430|23313552|35269913|26061048|27292025|30742093|27418678|33314303	Unspecified
hsa-miR-130a-3p	MIMAT0000425	EGLN3	112399	PAR-CLIP	21572407	Unspecified
hsa-miR-130a-3p	MIMAT0000425	ELL2	22936	PAR-CLIP//HITS-CLIP//sR-Seq	23592263|22291592|24038734|26701625|24389009|33184237|27292025|24374217|22100165	Unspecified
hsa-miR-130a-3p	MIMAT0000425	ENPP4	22875	PAR-CLIP//HITS-CLIP	21572407|27418678|30455455|22291592	Unspecified
hsa-miR-130a-3p	MIMAT0000425	ENPP5	59084	PAR-CLIP//HITS-CLIP	21572407|20371350|30455455|24389009|27292025|26701625	Unspecified
hsa-miR-130a-3p	MIMAT0000425	EOGT	285203	PAR-CLIP	23592263|21572407|27292025|22012620|26701625	Unspecified
hsa-miR-130a-3p	MIMAT0000425	ERBB2IP	55914	PAR-CLIP	22012620	Unspecified
hsa-miR-130a-3p	MIMAT0000425	ERBIN	55914	PAR-CLIP//HITS-CLIP	22012620|21572407|26061048|23313552|23824327|26701625|35269913|22291592|23592263|34031238|31101765	Unspecified
hsa-miR-130a-3p	MIMAT0000425	EREG	2069	PAR-CLIP//HITS-CLIP//R-Seq//qCLASH	26701625|24038734|26061048|34914716	Unspecified
hsa-miR-130a-3p	MIMAT0000425	ESR1	2099	GFP reporter assay//PAR-CLIP//HITS-CLIP	21712254|24398324|24906430	Unspecified
hsa-miR-130a-3p	MIMAT0000425	F2RL1	2150	HITS-CLIP//AGO-IP	23824327|22391564	Unspecified
hsa-miR-130a-3p	MIMAT0000425	FAM114A1	92689	HITS-CLIP	19536157|26061048	Unspecified
hsa-miR-130a-3p	MIMAT0000425	FAM120AOS	158293	HITS-CLIP	23824327	Unspecified
hsa-miR-130a-3p	MIMAT0000425	FAM217B	63939	HITS-CLIP//PAR-CLIP	23824327|30455455|23592263	Unspecified
hsa-miR-130a-3p	MIMAT0000425	FAM73B	84895	PAR-CLIP	23592263	Unspecified
hsa-miR-130a-3p	MIMAT0000425	FBXO28	23219	PAR-CLIP//HITS-CLIP//qCLASH//R-Seq	21572407|34031238|29386283|35269913|23592263|31101765	Unspecified
hsa-miR-130a-3p	MIMAT0000425	FGFR1OP	11116	PAR-CLIP	20371350	Unspecified
hsa-miR-130a-3p	MIMAT0000425	FIG4	9896	HITS-CLIP	23824327	Unspecified
hsa-miR-130a-3p	MIMAT0000425	FKTN	2218	HITS-CLIP//PAR-CLIP	19536157|24906430|22291592	Unspecified
hsa-miR-130a-3p	MIMAT0000425	FLYWCH2	114984	HITS-CLIP//sR-Seq	23824327|33184237|24389009	Unspecified
hsa-miR-130a-3p	MIMAT0000425	FOXQ1	94234	PAR-CLIP//R-Seq//HITS-CLIP	23592263|27292025|24389009	Unspecified
hsa-miR-130a-3p	MIMAT0000425	FUT11	170384	HITS-CLIP	27418678	Unspecified
hsa-miR-130a-3p	MIMAT0000425	FXR1	8087	PAR-CLIP//sR-Seq	26701625|33184237|31101765	Unspecified
hsa-miR-130a-3p	MIMAT0000425	FZD6	8323	PAR-CLIP//R-Seq//HITS-CLIP	23592263|24398324|21572407|20371350|26061048|27292025	Unspecified
hsa-miR-130a-3p	MIMAT0000425	G6PC	2538	PAR-CLIP	23592263	Unspecified
hsa-miR-130a-3p	MIMAT0000425	GALNT4	8693	PAR-CLIP//HITS-CLIP//R-Seq	24398324|24906430|25768906|34031238|26602609|24038734|35269913|26962949	Unspecified
hsa-miR-130a-3p	MIMAT0000425	GJA1	2697	Immunofluorescence//In situ hybridization//Luciferase reporter assay//Western blot//HITS-CLIP	24819345|24389009|34031238|27418678	Unspecified
hsa-miR-130a-3p	MIMAT0000425	GMFB	2764	PAR-CLIP//HITS-CLIP//sR-Seq	23592263|24398324|23446348|21572407|20371350|22291592|26061048|24389009|33184237|26701625|24906430|24374217	Unspecified
hsa-miR-130a-3p	MIMAT0000425	GNPTAB	79158	PAR-CLIP//HITS-CLIP	21572407|24038734|26061048|30455455	Unspecified
hsa-miR-130a-3p	MIMAT0000425	GP2	2813	HITS-CLIP//PAR-CLIP	23824327|27292025	Unspecified
hsa-miR-130a-3p	MIMAT0000425	GPR161	23432	PAR-CLIP	27292025	Unspecified
hsa-miR-130a-3p	MIMAT0000425	GPR75	10936	PAR-CLIP	27292025	Unspecified
hsa-miR-130a-3p	MIMAT0000425	GPR82	27197	HITS-CLIP	23824327	Unspecified
hsa-miR-130a-3p	MIMAT0000425	GPRC5A	9052	PAR-CLIP//sR-Seq//HITS-CLIP	23592263|26701625|27292025|33184237|23313552|26061048	Unspecified
hsa-miR-130a-3p	MIMAT0000425	GRB10	2887	PAR-CLIP//HITS-CLIP	23446348|21572407|20371350|26061048|24038734|24906430|24389009|30455455|30742093	Unspecified
hsa-miR-130a-3p	MIMAT0000425	GRSF1	2926	PAR-CLIP//HITS-CLIP//sR-Seq	27292025|23313552|33184237|26061048|30455455|24038734|24906430	Unspecified
hsa-miR-130a-3p	MIMAT0000425	H19	283120	Flow cytometry//Immunohistochemistry (IHC)//Immunoprecipitaion (IP)//Luciferase reporter assay//qRT-PCR//Western blotting	33324070	Unspecified
hsa-miR-130a-3p	MIMAT0000425	HABP4	22927	PAR-CLIP//HITS-CLIP	22012620|21572407|24374217	Unspecified
hsa-miR-130a-3p	MIMAT0000425	HADHB	3032	PAR-CLIP//HITS-CLIP//sR-Seq	22012620|30455455|23313552|27418678|27292025|33184237|34031238|30742093|24038734|24906430|24389009|35269913|26701625|22291592	Unspecified
hsa-miR-130a-3p	MIMAT0000425	HBP1	26959	PAR-CLIP//HITS-CLIP	23592263|20371350|27418678|35269913|22291592|26061048|27292025|34031238|23313552|22100165|21572407|30455455|24906430|22012620|23824327|23446348|26701625	Unspecified
hsa-miR-130a-3p	MIMAT0000425	HIF1A	3091	HITS-CLIP//Western blotting//R-seq//qRT-PCR//Flow cytometry//Immunocytochemistry (ICC)//sR-Seq	37986224|33614244|24389009|24038734|30455455|23313552|26061048|33184237|24906430	Unspecified
hsa-miR-130a-3p	MIMAT0000425	HOTAIR	100124700	In situ hybridization//Luciferase reporter assay//qRT-PCR//Western blotting	33824300	Unspecified
hsa-miR-130a-3p	MIMAT0000425	HOXA10	3206	Luciferase reporter assay//Microarray//qRT-PCR	20981674	Unspecified
hsa-miR-130a-3p	MIMAT0000425	HOXA5	3202	Luciferase reporter assay//Northern blot//PAR-CLIP//qRT-PCR//Reporter assay//Western blot//Other//Reporter assay;Other//Luciferase Reporter Assay	17957028|21572407|19935707|26701625	Unspecified
hsa-miR-130a-3p	MIMAT0000425	HOXB1	3211	Flow cytometry//Luciferase reporter assay//qRT-PCR//Western blotting	31432140	Unspecified
hsa-miR-130a-3p	MIMAT0000425	HOXB3	3213	PAR-CLIP	21572407	Unspecified
hsa-miR-130a-3p	MIMAT0000425	HOXD11	3237	PAR-CLIP	21572407	Unspecified
hsa-miR-130a-3p	MIMAT0000425	HPRT1	3251	PAR-CLIP//sR-Seq	20371350|33184237|22012620	Unspecified
hsa-miR-130a-3p	MIMAT0000425	HSPA8	3312	PAR-CLIP//qCLASH//sR-Seq	23592263|23446348|20371350|26701625|29386283|27292025|33184237	Unspecified
hsa-miR-130a-3p	MIMAT0000425	IER3IP1	51124	PAR-CLIP//HITS-CLIP	21572407|34031238|25768906|26701625|35269913|26962949|24389009|26061048|27418678	Unspecified
hsa-miR-130a-3p	MIMAT0000425	IFITM1	8519	Luciferase reporter assay//PAR-CLIP	22787204|27292025	Unspecified
hsa-miR-130a-3p	MIMAT0000425	IFNLR1	163702	HITS-CLIP	19536157	Unspecified
hsa-miR-130a-3p	MIMAT0000425	IGF1	3479	Luciferase reporter assay//Western blotting//qRT-PCR//PAR-CLIP//HITS-CLIP//R-Seq	33732359|22291592|34031238	Unspecified
hsa-miR-130a-3p	MIMAT0000425	IGF2R	3482	HITS-CLIP//PAR-CLIP	19536157|24389009|26701625|26061048	Unspecified
hsa-miR-130a-3p	MIMAT0000425	IGFBP5	3488	PAR-CLIP//HITS-CLIP	20371350|24038734|24906430	Unspecified
hsa-miR-130a-3p	MIMAT0000425	IL18	3606	ELISA//Luciferase reporter assay//qRT-PCR	24801815	Unspecified
hsa-miR-130a-3p	MIMAT0000425	IL23R	149233	HITS-CLIP	23824327	Unspecified
hsa-miR-130a-3p	MIMAT0000425	IPMK	253430	PAR-CLIP//HITS-CLIP	21572407|26061048|23313552|30455455|24389009	Unspecified
hsa-miR-130a-3p	MIMAT0000425	IRF1	3659	HITS-CLIP//PAR-CLIP	23824327|23592263|22100165|26701625	Unspecified
hsa-miR-130a-3p	MIMAT0000425	JARID2	3720	HITS-CLIP	23313552|24038734|30455455|26061048|24906430|23024010	Unspecified
hsa-miR-130a-3p	MIMAT0000425	JMY	133746	PAR-CLIP//HITS-CLIP	21572407|22291592|31101765|23313552	Unspecified
hsa-miR-130a-3p	MIMAT0000425	KBTBD6	89890	HITS-CLIP	19536157|24389009	Unspecified
hsa-miR-130a-3p	MIMAT0000425	KCNB1	3745	PAR-CLIP	20371350	Unspecified
hsa-miR-130a-3p	MIMAT0000425	KCTD10	83892	PAR-CLIP	23592263|24398324|26701625	Unspecified
hsa-miR-130a-3p	MIMAT0000425	KDELR1	10945	HITS-CLIP//sR-Seq	23824327|24389009|26061048|33184237	Unspecified
hsa-miR-130a-3p	MIMAT0000425	KIAA1191	57179	PAR-CLIP//HITS-CLIP//sR-Seq	24398324|20371350|26602609|24389009|30455455|33184237|22291592|27418678|21572407|24906430|23824327|22100165|26701625	Unspecified
hsa-miR-130a-3p	MIMAT0000425	KIF13A	63971	PAR-CLIP//HITS-CLIP//sR-Seq	23592263|24398324|21572407|26701625|31101765|30455455|22012620|22291592|27292025|27418678|33184237|26061048|34031238|23446348|23313552	Unspecified
hsa-miR-130a-3p	MIMAT0000425	KLF4	9314	Luciferase reporter assay//Microarray//qRT-PCR//Other//HITS-CLIP	20981674|24374217	Unspecified
hsa-miR-130a-3p	MIMAT0000425	KLF6	1316	PAR-CLIP//qCLASH	23592263|26701625|29386283	Unspecified
hsa-miR-130a-3p	MIMAT0000425	KLHL21	9903	HITS-CLIP//PAR-CLIP//R-Seq	20371350|21572407|27292025|23592263|26701625|22100165	Unspecified
hsa-miR-130a-3p	MIMAT0000425	KLHL36	79786	PAR-CLIP//HITS-CLIP	23446348|21572407|20371350|24389009|26061048	Unspecified
hsa-miR-130a-3p	MIMAT0000425	KLRD1	3824	HITS-CLIP//R-Seq	19536157	Unspecified
hsa-miR-130a-3p	MIMAT0000425	KREMEN1	83999	PAR-CLIP	22012620	Unspecified
hsa-miR-130a-3p	MIMAT0000425	LCLAT1	253558	PAR-CLIP//HITS-CLIP	21572407|20371350|23313552|27418678|34031238|22012620	Unspecified
hsa-miR-130a-3p	MIMAT0000425	LDLR	3949	PAR-CLIP//qRT-PCR//HITS-CLIP	23418453|22012620|21572407|20371350|27292025|24038734|27418678|26061048|23313552|24374217|26701625|26602609|26962949	Unspecified
hsa-miR-130a-3p	MIMAT0000425	LEFTY1	10637	PAR-CLIP	22012620	Unspecified
hsa-miR-130a-3p	MIMAT0000425	LILRA2	11027	HITS-CLIP	23824327	Unspecified
hsa-miR-130a-3p	MIMAT0000425	LIPA	3988	PAR-CLIP//HITS-CLIP	21572407|22291592|26061048|26701625|27292025|24389009	Unspecified
hsa-miR-130a-3p	MIMAT0000425	LMLN	89782	PAR-CLIP//HITS-CLIP	23446348|21572407|35269913	Unspecified
hsa-miR-130a-3p	MIMAT0000425	LZIC	84328	PAR-CLIP//HITS-CLIP	23446348|20371350|26602609|30455455|35269913|24389009|23592263|23313552	Unspecified
hsa-miR-130a-3p	MIMAT0000425	MAFB	9935	Luciferase reporter assay//Reporter assay//HITS-CLIP//Genetic Testing//Luciferase Reporter Assay//Western Blot//Other	16549775|24038734|22323518|24389009	Unspecified
hsa-miR-130a-3p	MIMAT0000425	MAP3K12	7786	Luciferase reporter assay//qRT-PCR//Western blot	25999017	Unspecified
hsa-miR-130a-3p	MIMAT0000425	MAP3K9	4293	PAR-CLIP//HITS-CLIP	23592263|27292025|26061048|26701625|22291592	Unspecified
hsa-miR-130a-3p	MIMAT0000425	MAP7	9053	PAR-CLIP//HITS-CLIP//sR-Seq	24398324|23446348|22012620|20371350|34031238|24389009|33184237	Unspecified
hsa-miR-130a-3p	MIMAT0000425	MAPK1	5594	PAR-CLIP//HITS-CLIP//sR-Seq//qCLASH	24398324|23446348|22012620|21572407|20371350|26061048|30742093|30455455|24038734|33184237|29386283|23313552|26701625|23592263|27292025	Unspecified
hsa-miR-130a-3p	MIMAT0000425	MAPKAPK5	8550	PAR-CLIP//HITS-CLIP	27292025|26061048|22012620|24374217|24389009|26701625	Unspecified
hsa-miR-130a-3p	MIMAT0000425	MAPRE3	22924	PAR-CLIP//HITS-CLIP	24398324|23446348|21572407|20371350|27292025|27418678|24389009	Unspecified
hsa-miR-130a-3p	MIMAT0000425	MASTL	84930	HITS-CLIP	23824327|23313552	Unspecified
hsa-miR-130a-3p	MIMAT0000425	MAVS	57506	PAR-CLIP//HITS-CLIP	21572407|20371350|24374217|27292025	Unspecified
hsa-miR-130a-3p	MIMAT0000425	MB21D2	151963	PAR-CLIP//HITS-CLIP	21572407|34031238|26061048|24038734|22291592|24389009|22012620	Unspecified
hsa-miR-130a-3p	MIMAT0000425	MBNL1	4154	PAR-CLIP//HITS-CLIP//sR-Seq	22012620|21572407|24389009|26061048|23313552|24906430|35269913|26602609|27418678|24038734|33184237	Unspecified
hsa-miR-130a-3p	MIMAT0000425	MBNL3	55796	PAR-CLIP//HITS-CLIP	21572407|20371350|23313552|26061048|22291592|22012620|23446348	Unspecified
hsa-miR-130a-3p	MIMAT0000425	MCC	4163	PAR-CLIP//HITS-CLIP	21572407|23313552	Unspecified
hsa-miR-130a-3p	MIMAT0000425	MECP2	4204	Luciferase reporter assay//qRT-PCR//Western blot//PAR-CLIP//Microarrays	27245166|23446348|22391564	Unspecified
hsa-miR-130a-3p	MIMAT0000425	MED18	54797	HITS-CLIP	23824327	Unspecified
hsa-miR-130a-3p	MIMAT0000425	MED8	112950	HITS-CLIP	19536157	Unspecified
hsa-miR-130a-3p	MIMAT0000425	MEOX2	4223	Luciferase reporter assay//Northern blot//qRT-PCR//Reporter assay//Western blot//Other//Reporter assay;Other//Luciferase Reporter Assay	17957028|19935707	Unspecified
hsa-miR-130a-3p	MIMAT0000425	MET	4233	qRT-PCR//HITS-CLIP//sR-Seq//PAR-CLIP	23418453|26962949|26061048|33184237|24906430|23313552|26602609|22012620|27292025|26701625|23592263|24038734|27418678	Unspecified
hsa-miR-130a-3p	MIMAT0000425	MFF	56947	PAR-CLIP//sR-Seq//HITS-CLIP	21572407|20371350|33184237|23313552|35269913	Unspecified
hsa-miR-130a-3p	MIMAT0000425	MID1IP1	58526	HITS-CLIP//PAR-CLIP//Microarrays//sR-Seq	24398324|23446348|21572407|20371350|24038734|22391564|33184237	Unspecified
hsa-miR-130a-3p	MIMAT0000425	MIGA2	84895	PAR-CLIP	23592263|27292025	Unspecified
hsa-miR-130a-3p	MIMAT0000425	MLEC	9761	PAR-CLIP//HITS-CLIP//sR-Seq	21572407|20371350|26701625|23446348|23592263|26061048|26226348|23313552|31101765|33184237	Unspecified
hsa-miR-130a-3p	MIMAT0000425	MMGT1	93380	PAR-CLIP//HITS-CLIP	23592263|24398324|23446348|22012620|21572407|20371350|22291592|22100165|35269913|31101765	Unspecified
hsa-miR-130a-3p	MIMAT0000425	MOCS2	4338	HITS-CLIP	19536157	Unspecified
hsa-miR-130a-3p	MIMAT0000425	MREG	55686	PAR-CLIP//R-Seq	27292025	Unspecified
hsa-miR-130a-3p	MIMAT0000425	MRPL52	122704	PAR-CLIP	23592263	Unspecified
hsa-miR-130a-3p	MIMAT0000425	MSANTD4	84437	PAR-CLIP//HITS-CLIP	23446348|21572407|22291592|24906430	Unspecified
hsa-miR-130a-3p	MIMAT0000425	MSMO1	6307	PAR-CLIP//HITS-CLIP	21572407|23824327|24906430|24038734|26962949|26602609|25768906|26061048	Unspecified
hsa-miR-130a-3p	MIMAT0000425	MTPN	136319	PAR-CLIP//HITS-CLIP//sR-Seq	23446348|21572407|24389009|23313552|23592263|33184237|30455455|22291592|22100165|26061048|26701625|31101765	Unspecified
hsa-miR-130a-3p	MIMAT0000425	MYC	4609	Luciferase reporter assay//microarray	25544755|32046751	Unspecified
hsa-miR-130a-3p	MIMAT0000425	MYH11	4629	HITS-CLIP	23824327	Unspecified
hsa-miR-130a-3p	MIMAT0000425	MYLIP	29116	PAR-CLIP	20371350	Unspecified
hsa-miR-130a-3p	MIMAT0000425	NAA50	80218	HITS-CLIP//PAR-CLIP//sR-Seq	23824327|27292025|22100165|24038734|34031238|24906430|30455455|24389009|33184237	Unspecified
hsa-miR-130a-3p	MIMAT0000425	NABP1	64859	HITS-CLIP//PAR-CLIP//qCLASH	23446348|20371350|21572407|26701625|27292025|24038734|23313552|22291592|24906430|26602609|26061048|29386283|26962949|27418678|25768906|23592263|30455455|22100165	Unspecified
hsa-miR-130a-3p	MIMAT0000425	NACC2	138151	PAR-CLIP//HITS-CLIP	23446348|20371350|26061048|34031238|26701625|23313552	Unspecified
hsa-miR-130a-3p	MIMAT0000425	NARS	4677	HITS-CLIP	23824327	Unspecified
hsa-miR-130a-3p	MIMAT0000425	NCAPD2	9918	PAR-CLIP//sR-Seq//HITS-CLIP	23446348|21572407|33184237|23313552	Unspecified
hsa-miR-130a-3p	MIMAT0000425	NF2	4771	HITS-CLIP	23824327|24906430	Unspecified
hsa-miR-130a-3p	MIMAT0000425	NFE2L1	4779	HITS-CLIP	23824327	Unspecified
hsa-miR-130a-3p	MIMAT0000425	NFIB	4781	PAR-CLIP	23592263|21572407|27292025	Unspecified
hsa-miR-130a-3p	MIMAT0000425	NIP7	51388	HITS-CLIP	23824327	Unspecified
hsa-miR-130a-3p	MIMAT0000425	NIPA1	123606	PAR-CLIP//HITS-CLIP	23446348|20371350|24389009|26061048	Unspecified
hsa-miR-130a-3p	MIMAT0000425	NKAP	79576	HITS-CLIP	23824327	Unspecified
hsa-miR-130a-3p	MIMAT0000425	NOM1	64434	HITS-CLIP	23824327	Unspecified
hsa-miR-130a-3p	MIMAT0000425	NPTX1	4884	PAR-CLIP//HITS-CLIP	20371350|23313552|24389009|30455455	Unspecified
hsa-miR-130a-3p	MIMAT0000425	NRBF2	29982	PAR-CLIP//HITS-CLIP//qCLASH	24398324|21572407|20371350|24906430|23824327|23313552|29386283	Unspecified
hsa-miR-130a-3p	MIMAT0000425	NUS1	116150	PAR-CLIP	22291592	Unspecified
hsa-miR-130a-3p	MIMAT0000425	ODF4	146852	HITS-CLIP	23824327	Unspecified
hsa-miR-130a-3p	MIMAT0000425	OMD	4958	HITS-CLIP	23824327	Unspecified
hsa-miR-130a-3p	MIMAT0000425	ORC1	4998	PAR-CLIP	27292025|23592263	Unspecified
hsa-miR-130a-3p	MIMAT0000425	OSBP	5007	PAR-CLIP//HITS-CLIP	23592263|26061048|22291592|26701625|22100165|27292025	Unspecified
hsa-miR-130a-3p	MIMAT0000425	OTUD3	23252	PAR-CLIP//HITS-CLIP	21572407|24374217|24389009|24906430	Unspecified
hsa-miR-130a-3p	MIMAT0000425	PAFAH1B2	5049	PAR-CLIP//HITS-CLIP//sR-Seq	22012620|21572407|20371350|27292025|30455455|31101765|33184237|23592263	Unspecified
hsa-miR-130a-3p	MIMAT0000425	PAPD4	167153	PAR-CLIP	21572407	Unspecified
hsa-miR-130a-3p	MIMAT0000425	PARP1	142	PAR-CLIP//sR-Seq	23446348|22012620|20371350|33184237	Unspecified
hsa-miR-130a-3p	MIMAT0000425	PDGFRA	5156	Luciferase reporter assay//Microarray//HITS-CLIP	22942087|26565905|24038734|26602609|24374217	Unspecified
hsa-miR-130a-3p	MIMAT0000425	PDP2	57546	HITS-CLIP//PAR-CLIP	23824327|23592263	Unspecified
hsa-miR-130a-3p	MIMAT0000425	PDRG1	81572	PAR-CLIP	23592263|24398324|23446348|21572407|20371350|26701625	Unspecified
hsa-miR-130a-3p	MIMAT0000425	PDZD11	51248	PAR-CLIP//sR-Seq//HITS-CLIP	23592263|21572407|23446348|22291592|33184237|22012620|27292025|26061048|20371350|22100165	Unspecified
hsa-miR-130a-3p	MIMAT0000425	PEX13	5194	PAR-CLIP//HITS-CLIP	22012620|26061048|24374217	Unspecified
hsa-miR-130a-3p	MIMAT0000425	PHF12	57649	PAR-CLIP//HITS-CLIP	23446348|24906430|26061048|34031238|23313552|23592263|35269913|30742093|22291592|26701625|27292025	Unspecified
hsa-miR-130a-3p	MIMAT0000425	PIGA	5277	PAR-CLIP//HITS-CLIP	22012620|20371350|35269913|22291592|23446348	Unspecified
hsa-miR-130a-3p	MIMAT0000425	PIGG	54872	HITS-CLIP	23824327	Unspecified
hsa-miR-130a-3p	MIMAT0000425	PLA2G12A	81579	HITS-CLIP	23824327	Unspecified
hsa-miR-130a-3p	MIMAT0000425	PLEKHF2	79666	PAR-CLIP//HITS-CLIP	24398324|21572407|24906430|23446348|30455455|22291592|22100165|23592263|20371350|22012620	Unspecified
hsa-miR-130a-3p	MIMAT0000425	PLEKHS1	79949	HITS-CLIP//PAR-CLIP	23824327|23313552|27292025	Unspecified
hsa-miR-130a-3p	MIMAT0000425	PNRC1	10957	PAR-CLIP//HITS-CLIP//sR-Seq	23592263|24374217|33184237|22100165|24389009|24038734	Unspecified
hsa-miR-130a-3p	MIMAT0000425	POC1B-GALNT4	100528030	PAR-CLIP//HITS-CLIP	24398324|24038734|34031238|24906430|26602609|35269913|25768906|26962949	Unspecified
hsa-miR-130a-3p	MIMAT0000425	POGZ	23126	PAR-CLIP//HITS-CLIP	21572407|30455455|26701625|27292025	Unspecified
hsa-miR-130a-3p	MIMAT0000425	POLR1B	84172	PAR-CLIP//HITS-CLIP	23446348|20371350|24038734	Unspecified
hsa-miR-130a-3p	MIMAT0000425	POLR2D	5433	HITS-CLIP	23824327	Unspecified
hsa-miR-130a-3p	MIMAT0000425	POP7	10248	HITS-CLIP//PAR-CLIP//sR-Seq	21572407|20371350|27292025|30455455|23446348|23592263|22012620|26701625|33184237	Unspecified
hsa-miR-130a-3p	MIMAT0000425	PPARA	5465	Luciferase reporter assay//HITS-CLIP	24960162|26061048	Unspecified
hsa-miR-130a-3p	MIMAT0000425	PPARG	5468	ChIP-seq//ELISA//EMSA//GFP reporter assay//Immunofluorescence//Luciferase reporter assay//Microarray//qRT-PCR//Western blot//HITS-CLIP//PAR-CLIP	21135128|22942087|26692941|26436920|26398698|23313552|34031238|24038734|35269913|27418678|27292025|33658824	Unspecified
hsa-miR-130a-3p	MIMAT0000425	PPARGC1A	10891	Luciferase reporter assay//Northern blot//qRT-PCR//Western blot	25595716	Unspecified
hsa-miR-130a-3p	MIMAT0000425	PPIG	9360	PAR-CLIP//HITS-CLIP	23446348|22012620|21572407|20371350|23592263|22291592|24389009|26061048|30455455|26701625|22100165	Unspecified
hsa-miR-130a-3p	MIMAT0000425	PPP1R14C	81706	PAR-CLIP	21572407	Unspecified
hsa-miR-130a-3p	MIMAT0000425	PPP1R15B	84919	PAR-CLIP//sR-Seq	24398324|23446348|22012620|21572407|20371350|22291592|33184237	Unspecified
hsa-miR-130a-3p	MIMAT0000425	PPP6R1	22870	PAR-CLIP//sR-Seq//HITS-CLIP	23592263|27292025|33184237|24389009|26701625	Unspecified
hsa-miR-130a-3p	MIMAT0000425	PPP6R3	55291	PAR-CLIP//sR-Seq//HITS-CLIP	21572407|33184237|23592263|34031238|22012620|26061048|35269913|26701625|22291592	Unspecified
hsa-miR-130a-3p	MIMAT0000425	PRKAA1	5562	HITS-CLIP//PAR-CLIP//sR-Seq	23446348|22012620|21572407|20371350|26962949|23592263|24389009|22291592|23313552|26061048|33184237|31101765	Unspecified
hsa-miR-130a-3p	MIMAT0000425	PRNP	5621	PAR-CLIP//HITS-CLIP//Microarrays	22100165|24374217|24389009|27292025|26061048|22391564|24038734|27418678	Unspecified
hsa-miR-130a-3p	MIMAT0000425	PRPF38A	84950	PAR-CLIP	27292025	Unspecified
hsa-miR-130a-3p	MIMAT0000425	PRPF4	9128	HITS-CLIP	23313552	Unspecified
hsa-miR-130a-3p	MIMAT0000425	PRR23A	729627	HITS-CLIP//PAR-CLIP	23824327|27292025	Unspecified
hsa-miR-130a-3p	MIMAT0000425	PRRG4	79056	PAR-CLIP	20371350|23592263|22291592|27292025|26701625	Unspecified
hsa-miR-130a-3p	MIMAT0000425	PRUNE2	158471	PAR-CLIP//HITS-CLIP	21572407|24389009	Unspecified
hsa-miR-130a-3p	MIMAT0000425	PSMB5	5693	HITS-CLIP//PAR-CLIP//sR-Seq	23824327|27292025|33184237	Unspecified
hsa-miR-130a-3p	MIMAT0000425	PTEN	5728	Luciferase reporter assay//PAR-CLIP//HITS-CLIP	27040383|22012620|24389009|23313552|26061048	Unspecified
hsa-miR-130a-3p	MIMAT0000425	PTGR2	145482	HITS-CLIP	23824327	Unspecified
hsa-miR-130a-3p	MIMAT0000425	PTPN4	5775	PAR-CLIP//HITS-CLIP	24398324|23446348|21572407|20371350|26701625|24389009|35269913|31101765|30455455|27418678|22291592|23313552|26061048|27292025|26962949|22100165|23592263	Unspecified
hsa-miR-130a-3p	MIMAT0000425	PTPRG	5793	PAR-CLIP//HITS-CLIP	21572407|24906430|26061048|24389009|35269913|34031238|31101765|24038734|26701625|30742093	Unspecified
hsa-miR-130a-3p	MIMAT0000425	PUM2	23369	HITS-CLIP//Western blotting//Immunofluorescence//qRT-PCR//PAR-CLIP	37986224|33542625|26061048|23313552|24906430|26701625|24389009|27418678	Unspecified
hsa-miR-130a-3p	MIMAT0000425	PURG	29942	PAR-CLIP	21572407	Unspecified
hsa-miR-130a-3p	MIMAT0000425	PXK	54899	HITS-CLIP//PAR-CLIP	23592263|23446348|21572407|20371350|26701625|22291592|27292025|35269913|31101765|22100165|30455455|34031238|27418678	Unspecified
hsa-miR-130a-3p	MIMAT0000425	PXYLP1	92370	CLIP-Seq dataset analysis	23446348|21572407	Unspecified
hsa-miR-130a-3p	MIMAT0000425	QKI	9444	PAR-CLIP//HITS-CLIP	23446348|21572407|24389009|26061048|28735896|26701625|30455455|24038734|23824327|27418678	Unspecified
hsa-miR-130a-3p	MIMAT0000425	QSOX1	5768	PAR-CLIP//HITS-CLIP//sR-Seq	27292025|26061048|33184237|26701625	Unspecified
hsa-miR-130a-3p	MIMAT0000425	RAB11FIP1	80223	HITS-CLIP	23824327	Unspecified
hsa-miR-130a-3p	MIMAT0000425	RAB14	51552	PAR-CLIP//sR-Seq	23592263|33184237|22291592	Unspecified
hsa-miR-130a-3p	MIMAT0000425	RAB34	83871	PAR-CLIP//HITS-CLIP//sR-Seq	21572407|26061048|33184237|23592263|27292025|22012620	Unspecified
hsa-miR-130a-3p	MIMAT0000425	RAB5A	5868	Luciferase reporter assay//qRT-PCR//Western blot//HITS-CLIP//PAR-CLIP	23418453|25755726|34031238|24389009|26602609|22291592|31101765	Unspecified
hsa-miR-130a-3p	MIMAT0000425	RAB5B	5869	PAR-CLIP//HITS-CLIP//sR-Seq	23592263|23446348|21572407|20371350|27292025|24038734|23313552|30455455|24389009|35269913|24906430|26061048|33184237|34031238|26602609	Unspecified
hsa-miR-130a-3p	MIMAT0000425	RACGAP1	29127	PAR-CLIP//sR-Seq//HITS-CLIP	20371350|33184237|26061048|26602609	Unspecified
hsa-miR-130a-3p	MIMAT0000425	RAG1	5896	HITS-CLIP//PAR-CLIP	22012620|19536157	Unspecified
hsa-miR-130a-3p	MIMAT0000425	RAN	5901	HITS-CLIP//PAR-CLIP//AGO-IP//sR-Seq	23446348|22012620|21572407|20371350|27292025|24389009|26061048|30455455|22391564|33184237	Unspecified
hsa-miR-130a-3p	MIMAT0000425	RBM20	282996	PAR-CLIP//HITS-CLIP	23446348|22012620|27418678	Unspecified
hsa-miR-130a-3p	MIMAT0000425	RBM23	55147	HITS-CLIP	23824327	Unspecified
hsa-miR-130a-3p	MIMAT0000425	RBM27	54439	HITS-CLIP//PAR-CLIP	23824327|24389009|26701625	Unspecified
hsa-miR-130a-3p	MIMAT0000425	RBM43	375287	PAR-CLIP	21572407	Unspecified
hsa-miR-130a-3p	MIMAT0000425	RDH11	51109	PAR-CLIP//HITS-CLIP//sR-Seq	21572407|27292025|24389009|26061048|31101765|22291592|23446348|30455455|26701625|22012620|23592263|33184237	Unspecified
hsa-miR-130a-3p	MIMAT0000425	RFC2	5982	HITS-CLIP	23824327	Unspecified
hsa-miR-130a-3p	MIMAT0000425	RFT1	91869	PAR-CLIP	23446348	Unspecified
hsa-miR-130a-3p	MIMAT0000425	RFX7	64864	PAR-CLIP//HITS-CLIP	22012620|24389009|23313552|31101765|22291592|35269913|26061048	Unspecified
hsa-miR-130a-3p	MIMAT0000425	RFXAP	5994	HITS-CLIP	19536157|30455455	Unspecified
hsa-miR-130a-3p	MIMAT0000425	RLIM	51132	PAR-CLIP//HITS-CLIP	21572407|35269913|24389009|23592263	Unspecified
hsa-miR-130a-3p	MIMAT0000425	RNF11	26994	PAR-CLIP//HITS-CLIP	20371350|24389009|22012620	Unspecified
hsa-miR-130a-3p	MIMAT0000425	RNF125	54941	HITS-CLIP	19536157	Unspecified
hsa-miR-130a-3p	MIMAT0000425	RNF149	284996	HITS-CLIP	27418678	Unspecified
hsa-miR-130a-3p	MIMAT0000425	ROMO1	140823	HITS-CLIP//PAR-CLIP	23824327|27292025	Unspecified
hsa-miR-130a-3p	MIMAT0000425	RPF2	84154	PAR-CLIP//HITS-CLIP	21572407|20371350|23313552|24906430|24038734	Unspecified
hsa-miR-130a-3p	MIMAT0000425	RPRD2	23248	PAR-CLIP//HITS-CLIP	22012620|20371350|34031238|27418678|22291592|26061048|26701625|23592263|24906430|27292025	Unspecified
hsa-miR-130a-3p	MIMAT0000425	RPS15A	6210	HITS-CLIP	23824327	Unspecified
hsa-miR-130a-3p	MIMAT0000425	RPS27A	6233	HITS-CLIP//PAR-CLIP	23592263|24398324|23446348|22012620|21572407|20371350	Unspecified
hsa-miR-130a-3p	MIMAT0000425	RPS6KA5	9252	PAR-CLIP//Microarrays//R-Seq//HITS-CLIP	21572407|22391564|22291592|27292025|22100165|26061048	Unspecified
hsa-miR-130a-3p	MIMAT0000425	RRAGD	58528	PAR-CLIP//HITS-CLIP//Microarrays	23446348|20371350|30455455|26061048|22391564|23824327|24374217|24389009	Unspecified
hsa-miR-130a-3p	MIMAT0000425	RUNDC1	146923	HITS-CLIP	23313552|26061048	Unspecified
hsa-miR-130a-3p	MIMAT0000425	RUNX3	864	LacZ reporter assay//Luciferase reporter assay//Microarray//qRT-PCR//Western blot//PAR-CLIP	22846564|23874686|26375442|26134263|22291592	Unspecified
hsa-miR-130a-3p	MIMAT0000425	S1PR2	9294	HITS-CLIP	23824327|35269913	Unspecified
hsa-miR-130a-3p	MIMAT0000425	SALL3	27164	PAR-CLIP	22012620|21572407	Unspecified
hsa-miR-130a-3p	MIMAT0000425	SAMD8	142891	PAR-CLIP//HITS-CLIP	21572407|22291592|26701625|23592263|23313552|26061048|31101765	Unspecified
hsa-miR-130a-3p	MIMAT0000425	SATB1	6304	Flow cytometry//Immunohistochemistry (IHC)//Immunoprecipitaion (IP)//Luciferase reporter assay//qRT-PCR//Western blotting	33324070	Unspecified
hsa-miR-130a-3p	MIMAT0000425	SATB2	23314	PAR-CLIP	21572407|26701625	Unspecified
hsa-miR-130a-3p	MIMAT0000425	SEC16A	9919	PAR-CLIP//sR-Seq//HITS-CLIP	26701625|33184237|24038734|26962949|30742093|26061048|24374217|24906430|25768906|24389009|27292025	Unspecified
hsa-miR-130a-3p	MIMAT0000425	SEC23B	10483	PAR-CLIP//HITS-CLIP	21572407|20371350|23313552|24389009|22012620|35269913|23446348|22100165|31101765|22291592|27292025|26602609|26061048	Unspecified
hsa-miR-130a-3p	MIMAT0000425	SECISBP2L	9728	PAR-CLIP//HITS-CLIP	23592263|20371350|26701625|25768906|24389009|26061048|24906430|23313552|21572407|30455455|22291592|26602609|22012620|26962949|31101765|34031238|35269913	Unspecified
hsa-miR-130a-3p	MIMAT0000425	SERINC3	10955	PAR-CLIP//sR-Seq	23592263|24398324|23446348|21572407|20371350|31101765|33184237|22291592	Unspecified
hsa-miR-130a-3p	MIMAT0000425	SF3A1	10291	HITS-CLIP//PAR-CLIP//sR-Seq	23824327|23592263|26701625|33184237|22012620	Unspecified
hsa-miR-130a-3p	MIMAT0000425	SFTPA1	653509	PAR-CLIP	21572407	Unspecified
hsa-miR-130a-3p	MIMAT0000425	SIGLEC9	27180	PAR-CLIP	27292025	Unspecified
hsa-miR-130a-3p	MIMAT0000425	SIK1	150094	PAR-CLIP//HITS-CLIP//sR-Seq	23592263|23446348|21572407|23313552|33184237|22291592	Unspecified
hsa-miR-130a-3p	MIMAT0000425	SLAIN1	122060	Luciferase reporter assay//Microarray//qRT-PCR//HITS-CLIP//PAR-CLIP	26074357|24389009|22100165|23446348|20371350|22291592|30455455|27418678|21572407	Unspecified
hsa-miR-130a-3p	MIMAT0000425	SLC10A3	8273	PAR-CLIP//HITS-CLIP	27292025|22291592|23313552	Unspecified
hsa-miR-130a-3p	MIMAT0000425	SLC12A7	10723	PAR-CLIP//HITS-CLIP	22012620|26061048|27292025|26701625|23313552|34031238|24038734|23592263|24906430	Unspecified
hsa-miR-130a-3p	MIMAT0000425	SLC31A1	1317	HITS-CLIP	23824327|24389009|23313552	Unspecified
hsa-miR-130a-3p	MIMAT0000425	SLC35E2B	728661	HITS-CLIP	23824327	Unspecified
hsa-miR-130a-3p	MIMAT0000425	SLC35E3	55508	HITS-CLIP	23824327	Unspecified
hsa-miR-130a-3p	MIMAT0000425	SLC38A2	54407	PAR-CLIP//HITS-CLIP//sR-Seq	23592263|21572407|23313552|26061048|27292025|26701625|24038734|30742093|24906430|33184237|30455455|22291592|26962949	Unspecified
hsa-miR-130a-3p	MIMAT0000425	SLC38A9	153129	HITS-CLIP	23824327	Unspecified
hsa-miR-130a-3p	MIMAT0000425	SLC46A1	113235	PAR-CLIP	23446348|23592263|26701625|31101765	Unspecified
hsa-miR-130a-3p	MIMAT0000425	SMAD4	4089	Luciferase reporter assay//Microarray//PAR-CLIP//qRT-PCR//Western Blot//Luciferase Reporter Assay//qPCR//HITS-CLIP	23418453|23393589|22942087|23446348|21572407|20371350|26817584|22291592|24389009|26962949	Unspecified
hsa-miR-130a-3p	MIMAT0000425	SMAD5	4090	Microarray//qRT-PCR//HITS-CLIP	23418453|22942087|35269913|34031238	Unspecified
hsa-miR-130a-3p	MIMAT0000425	SMOC1	64093	PAR-CLIP//HITS-CLIP//sR-Seq//R-Seq	21572407|23313552|33184237|24389009|23446348	Unspecified
hsa-miR-130a-3p	MIMAT0000425	SMTNL2	342527	HITS-CLIP	23824327	Unspecified
hsa-miR-130a-3p	MIMAT0000425	SNAPIN	23557	PAR-CLIP//sR-Seq//HITS-CLIP	23592263|33184237|26061048|30455455	Unspecified
hsa-miR-130a-3p	MIMAT0000425	SNTB1	6641	PAR-CLIP	23592263|21572407|26701625|27292025	Unspecified
hsa-miR-130a-3p	MIMAT0000425	SNTB2	6645	HITS-CLIP//PAR-CLIP	23824327|26701625	Unspecified
hsa-miR-130a-3p	MIMAT0000425	SNX5	27131	PAR-CLIP//HITS-CLIP//sR-Seq	22291592|22012620|20371350|35269913|24374217|26602609|23313552|25768906|26962949|30455455|33184237|27418678|31101765|27292025|34031238|24906430|24389009|22100165	Unspecified
hsa-miR-130a-3p	MIMAT0000425	SOX4	6659	PAR-CLIP//HITS-CLIP	23592263|24398324|23446348|21572407|20371350|30455455|22291592|26701625|23313552	Unspecified
hsa-miR-130a-3p	MIMAT0000425	SOX5	6660	Microarray	22942087	Unspecified
hsa-miR-130a-3p	MIMAT0000425	SP1	6667	HITS-CLIP//Luciferase reporter assay//Western blotting//Immunohistochemistry (IHC)//qRT-PCR	37986224|31934277|26061048|24389009|24906430	Unspecified
hsa-miR-130a-3p	MIMAT0000425	SPART	23111	PAR-CLIP//HITS-CLIP	23446348|21572407|20371350|26061048|22291592|23592263	Unspecified
hsa-miR-130a-3p	MIMAT0000425	SPG20	23111	PAR-CLIP	23446348|20371350|21572407	Unspecified
hsa-miR-130a-3p	MIMAT0000425	SPOCK1	6695	Western blotting//qRT-PCR//HITS-CLIP//qCLASH//R-Seq	31526129|24038734|34914716|24389009|29386283	Unspecified
hsa-miR-130a-3p	MIMAT0000425	SRSF2	6427	PAR-CLIP//HITS-CLIP//sR-Seq	20371350|24906430|26061048|26701625|23313552|24389009|33184237|24038734	Unspecified
hsa-miR-130a-3p	MIMAT0000425	SSTR2	6752	HITS-CLIP	23824327	Unspecified
hsa-miR-130a-3p	MIMAT0000425	STARD13	90627	PAR-CLIP	24398324|20371350|22291592	Unspecified
hsa-miR-130a-3p	MIMAT0000425	STAT3	6774	PAR-CLIP//Western blotting//R-seq//qRT-PCR//Flow cytometry//Immunocytochemistry (ICC)//HITS-CLIP//sR-Seq	37986224|33614244|27292025|24389009|23592263|22291592|26061048|24906430|22100165|33184237|27418678|23313552|30455455	Unspecified
hsa-miR-130a-3p	MIMAT0000425	STK38L	23012	CLASH//PAR-CLIP//HITS-CLIP	23622248|27292025|22291592|24906430|23446348	Unspecified
hsa-miR-130a-3p	MIMAT0000425	STX16	8675	PAR-CLIP	23592263	Unspecified
hsa-miR-130a-3p	MIMAT0000425	STX6	10228	PAR-CLIP//HITS-CLIP//R-Seq//qPCR//Luciferase Reporter Assay//AGO-IP	23592263|23446348|21572407|30455455|26061048|35269913|22391564|22291592	Unspecified
hsa-miR-130a-3p	MIMAT0000425	SUN2	25777	PAR-CLIP	21572407|20371350	Unspecified
hsa-miR-130a-3p	MIMAT0000425	TAC1	6863	Luciferase reporter assay//Reporter assay//Reporter assay;Other//Luciferase Reporter Assay//Other	17855557	Unspecified
hsa-miR-130a-3p	MIMAT0000425	TAOK1	57551	PAR-CLIP//HITS-CLIP	23592263|23446348|21572407|24906430|22291592|26061048|24389009|35269913|23313552|31101765|30455455	Unspecified
hsa-miR-130a-3p	MIMAT0000425	TCF7L2	6934	PAR-CLIP//HITS-CLIP	21572407|24389009|27292025	Unspecified
hsa-miR-130a-3p	MIMAT0000425	TERF2	7014	HITS-CLIP//PAR-CLIP	23824327|26701625	Unspecified
hsa-miR-130a-3p	MIMAT0000425	TGFB1	7040	ELISA//Luciferase reporter assay//qRT-PCR	24801815	Unspecified
hsa-miR-130a-3p	MIMAT0000425	TGFBR1	7046	Microarray//HITS-CLIP//PAR-CLIP	22942087|24389009|24038734|26061048|27418678|30455455|24906430|31101765	Unspecified
hsa-miR-130a-3p	MIMAT0000425	TGFBR2	7048	Immunohistochemistry//Luciferase reporter assay//PAR-CLIP//qRT-PCR//Western blot//HITS-CLIP//qCLASH	22012620|21572407|20371350|27304191|26701625|26602609|24389009|24038734|24906430|27418678|27292025|23446348|26061048|26962949|23592263|23313552|29386283|30742093|31101765|22291592|25768906	Unspecified
hsa-miR-130a-3p	MIMAT0000425	THAP6	152815	HITS-CLIP	21572407	Unspecified
hsa-miR-130a-3p	MIMAT0000425	THRA	7067	PAR-CLIP	23592263	Unspecified
hsa-miR-130a-3p	MIMAT0000425	TIMM50	92609	PAR-CLIP//HITS-CLIP//sR-Seq	27292025|30455455|33184237|23313552|24389009	Unspecified
hsa-miR-130a-3p	MIMAT0000425	TMCO1	54499	HITS-CLIP//sR-Seq//PAR-CLIP	23824327|33184237|23592263	Unspecified
hsa-miR-130a-3p	MIMAT0000425	TMEM2	23670	HITS-CLIP	23313552	Unspecified
hsa-miR-130a-3p	MIMAT0000425	TMEM30A	55754	PAR-CLIP//sR-Seq//HITS-CLIP	21572407|20371350|31101765|33184237|22291592|26061048	Unspecified
hsa-miR-130a-3p	MIMAT0000425	TMOD3	29766	PAR-CLIP//HITS-CLIP//sR-Seq//Chimeric fragments	23592263|24398324|21572407|20371350|24389009|26061048|31101765|22291592|33184237|35269913|24906430|24857550	Unspecified
hsa-miR-130a-3p	MIMAT0000425	TMTC1	83857	HITS-CLIP	19536157|24389009	Unspecified
hsa-miR-130a-3p	MIMAT0000425	TNF	7124	ChIP//Luciferase reporter assay//qRT-PCR//Western blot//Western blotting	24885472|26045761|26435691	Unspecified
hsa-miR-130a-3p	MIMAT0000425	TNFRSF10B	8795	PAR-CLIP//HITS-CLIP//sR-Seq	23592263|23446348|26701625|26061048|22291592|20371350|22100165|33184237|23313552|22012620	Unspecified
hsa-miR-130a-3p	MIMAT0000425	TNRC6A	27327	PAR-CLIP	23592263|24398324|20371350|26701625|22291592|22100165|21572407	Unspecified
hsa-miR-130a-3p	MIMAT0000425	TNRC6B	23112	PAR-CLIP//HITS-CLIP//Microarrays	23592263|26061048|30455455|26701625|24374217|24906430|22391564|27292025|26602609	Unspecified
hsa-miR-130a-3p	MIMAT0000425	TPP1	1200	PAR-CLIP//HITS-CLIP	23592263|27292025|24389009	Unspecified
hsa-miR-130a-3p	MIMAT0000425	TRIM37	4591	PAR-CLIP	24398324|31101765	Unspecified
hsa-miR-130a-3p	MIMAT0000425	TRIM4	89122	PAR-CLIP	21572407|26701625|27292025	Unspecified
hsa-miR-130a-3p	MIMAT0000425	TRIM71	131405	PAR-CLIP//HITS-CLIP	22012620|30455455	Unspecified
hsa-miR-130a-3p	MIMAT0000425	TROVE2	6738	PAR-CLIP	20371350	Unspecified
hsa-miR-130a-3p	MIMAT0000425	TRPC3	7222	PAR-CLIP	21572407|20371350	Unspecified
hsa-miR-130a-3p	MIMAT0000425	TSPAN3	10099	PAR-CLIP//sR-Seq	21572407|33184237|22012620	Unspecified
hsa-miR-130a-3p	MIMAT0000425	TXNIP	10628	PAR-CLIP//HITS-CLIP	24398324|23446348|20371350|24038734|23313552|24389009|26061048|27292025|30455455|27418678	Unspecified
hsa-miR-130a-3p	MIMAT0000425	UBB	7314	PAR-CLIP//sR-Seq	23592263|23446348|21572407|20371350|27292025|26701625|33184237	Unspecified
hsa-miR-130a-3p	MIMAT0000425	UBBP4	23666	PAR-CLIP	23446348|21572407|20371350	Unspecified
hsa-miR-130a-3p	MIMAT0000425	UBC	7316	PAR-CLIP//sR-Seq	26701625|23446348|23592263|27292025|22100165|33184237	Unspecified
hsa-miR-130a-3p	MIMAT0000425	UBE2D2	7322	PAR-CLIP//sR-Seq	21572407|33184237|27292025	Unspecified
hsa-miR-130a-3p	MIMAT0000425	UBE2D3	7323	PAR-CLIP//sR-Seq	23446348|33184237|22012620|26701625|31101765|27292025|22291592	Unspecified
hsa-miR-130a-3p	MIMAT0000425	UBN2	254048	PAR-CLIP//HITS-CLIP	23446348|22012620|21572407|20371350|27292025|34031238|26701625|30455455|24906430|24389009|22291592	Unspecified
hsa-miR-130a-3p	MIMAT0000425	UQCRB	7381	PAR-CLIP	22100165	Unspecified
hsa-miR-130a-3p	MIMAT0000425	USP13	8975	PAR-CLIP	21572407	Unspecified
hsa-miR-130a-3p	MIMAT0000425	USP32	84669	HITS-CLIP	23824327|23313552|34031238|27418678	Unspecified
hsa-miR-130a-3p	MIMAT0000425	VPS37A	137492	PAR-CLIP//HITS-CLIP	21572407|27292025|22291592|26701625|23024010|24389009|23592263|23313552	Unspecified
hsa-miR-130a-3p	MIMAT0000425	VPS37B	79720	PAR-CLIP	23446348|26701625	Unspecified
hsa-miR-130a-3p	MIMAT0000425	WASL	8976	PAR-CLIP//HITS-CLIP	21572407|20371350|26061048|24389009|26701625|30455455	Unspecified
hsa-miR-130a-3p	MIMAT0000425	WDR31	114987	HITS-CLIP	23824327	Unspecified
hsa-miR-130a-3p	MIMAT0000425	WIPF2	147179	HITS-CLIP//PAR-CLIP	21572407|27292025|27418678|26061048|30455455|22291592|24389009|35269913	Unspecified
hsa-miR-130a-3p	MIMAT0000425	WNK3	65267	PAR-CLIP//R-Seq//HITS-CLIP	22100165|24389009	Unspecified
hsa-miR-130a-3p	MIMAT0000425	WNT10A	80326	Microarray//PAR-CLIP	22942087|27292025	Unspecified
hsa-miR-130a-3p	MIMAT0000425	XIAP	331	HITS-CLIP//Luciferase reporter assay	23824327|24145606|30455455|26061048|24374217	Unspecified
hsa-miR-130a-3p	MIMAT0000425	YY1	7528	PAR-CLIP//HITS-CLIP//qCLASH	23592263|23446348|21572407|20371350|23313552|29386283|31101765|24389009|34031238|26701625	Unspecified
hsa-miR-130a-3p	MIMAT0000425	ZBTB18	10472	PAR-CLIP//HITS-CLIP	20371350|30455455|24389009|26602609|26061048|23824327|27418678|35269913|23024010|23313552|34031238|23592263|25768906|26701625|22291592|26962949|24906430	Unspecified
hsa-miR-130a-3p	MIMAT0000425	ZBTB4	57659	PAR-CLIP//HITS-CLIP	24398324|21572407|20371350|26061048|35269913|24906430|22291592|31101765|26602609|26701625|27292025|23592263|24038734|27418678|23824327|34031238|23446348|23313552	Unspecified
hsa-miR-130a-3p	MIMAT0000425	ZBTB7A	51341	PAR-CLIP//HITS-CLIP	26701625|25768906|26962949|23024010|22100165	Unspecified
hsa-miR-130a-3p	MIMAT0000425	ZBTB7B	51043	PAR-CLIP//sR-Seq	23592263|26701625|27292025|22012620|33184237	Unspecified
hsa-miR-130a-3p	MIMAT0000425	ZBTB8A	653121	HITS-CLIP	23824327	Unspecified
hsa-miR-130a-3p	MIMAT0000425	ZFPM2	23414	Other	19582148	Unspecified
hsa-miR-130a-3p	MIMAT0000425	ZFYVE26	23503	PAR-CLIP//HITS-CLIP	23592263|22012620|26061048|27292025	Unspecified
hsa-miR-130a-3p	MIMAT0000425	ZFYVE9	9372	PAR-CLIP//HITS-CLIP	23592263|26701625|27292025|21572407|20371350|31101765|24038734|22291592|26061048|22012620|24389009|35269913|30455455|23313552|23446348|27418678|22100165	Unspecified
hsa-miR-130a-3p	MIMAT0000425	ZIC5	85416	PAR-CLIP//HITS-CLIP	21572407|23313552|23446348	Unspecified
hsa-miR-130a-3p	MIMAT0000425	ZMAT3	64393	PAR-CLIP//Microarrays	24398324|23446348|22012620|21572407|20371350|31101765|26701625|23592263|22291592|22391564	Unspecified
hsa-miR-130a-3p	MIMAT0000425	ZNF107	51427	PAR-CLIP//HITS-CLIP	20371350|24906430	Unspecified
hsa-miR-130a-3p	MIMAT0000425	ZNF12	7559	PAR-CLIP//HITS-CLIP	24398324|23446348|22012620|21572407|20371350|27292025|23313552|22100165|22291592|31101765|23592263|26701625	Unspecified
hsa-miR-130a-3p	MIMAT0000425	ZNF154	7710	HITS-CLIP//PAR-CLIP	23446348|21572407|20371350	Unspecified
hsa-miR-130a-3p	MIMAT0000425	ZNF224	7767	PAR-CLIP	21572407|20371350	Unspecified
hsa-miR-130a-3p	MIMAT0000425	ZNF24	7572	PAR-CLIP//HITS-CLIP	23592263|22100165|24389009|22291592|23313552|27292025	Unspecified
hsa-miR-130a-3p	MIMAT0000425	ZNF317	57693	PAR-CLIP	23446348|20371350|22100165|23592263|27292025	Unspecified
hsa-miR-130a-3p	MIMAT0000425	ZNF354B	117608	HITS-CLIP//PAR-CLIP//qCLASH	23446348|22012620|21572407|20371350|23706177|34914716|24389009	Unspecified
hsa-miR-130a-3p	MIMAT0000425	ZNF417	147687	PAR-CLIP	23446348|21572407|20371350	Unspecified
hsa-miR-130a-3p	MIMAT0000425	ZNF431	170959	HITS-CLIP	23824327	Unspecified
hsa-miR-130a-3p	MIMAT0000425	ZNF529	57711	HITS-CLIP	23313552|21572407	Unspecified
hsa-miR-130a-3p	MIMAT0000425	ZNF620	253639	PAR-CLIP	21572407	Unspecified
hsa-miR-130a-3p	MIMAT0000425	ZNF678	339500	PAR-CLIP//HITS-CLIP	20371350|21572407|26962949|24906430|35269913|23592263|26602609|22100165|23446348|22012620|23313552|26701625|30455455	Unspecified
hsa-miR-130a-3p	MIMAT0000425	ZNF711	7552	PAR-CLIP//HITS-CLIP	23446348|20371350|23024010|23824327|30455455	Unspecified
hsa-miR-130a-3p	MIMAT0000425	ZNF800	168850	PAR-CLIP	23592263|24398324|23446348|22012620|21572407|20371350|26701625|27292025	Unspecified
