# Supplementary material for: Identifying putative causal links between serum circulating microRNAs and thyroid cancer using Mendelian randomization
Source: Discov Oncol. 2025 Dec 8;17:74. doi: 10.1007/s12672-025-04125-3 (PMC12796038; doi:10.1007/s12672-025-04125-3)
Supplement: Supplementary file 3 — Supplementary Material 3: Table S3. The enriched GO terms of experimentally validated target genes for the three causal miRNAs. [file 12672_2025_4125_MOESM3_ESM.xlsx]

## Sheet: Sheet1
ONTOLOGY	ID	Description	GeneRatio	BgRatio	RichFactor	FoldEnrichment	zScore	pvalue	p.adjust	qvalue	geneID	Count
BP	GO:0048732	gland development	68/960	451/18805	0.150776	2.95348	9.73946	7.29124e-16	4.08163e-12	2.65708e-12	10018/1027/4851/6662/7472/54361/7494/25/207/8862/581/596/1050/1054/1543/27122/144455/1956/80004/2263/3169/2735/137964/3099/3209/3398/3481/3569/3717/3988/5469/4313/9612/64065/23129/7001/5894/6195/6495/4089/6608/7124/7128/7421/1435/8452/1906/2099/2697/3091/3206/3202/3213/3482/3488/3720/9935/5594/4233/4781/5156/5896/7040/7046/7048/7067/80326/51043	68
BP	GO:0010586	miRNA metabolic process	31/960	110/18805	0.281818	5.52041	11.0284	2.4833e-15	6.95074e-12	4.52483e-12	4609/4775/5467/6662/79670/8862/23405/1956/2113/3169/100316868/3569/8570/79727/389421/9612/5978/4089/6774/7124/7157/351/2099/3091/9314/4781/5465/5468/9444/7040/7528	31
BP	GO:2000628	regulation of miRNA metabolic process	27/960	92/18805	0.293478	5.74881	10.5903	5.24908e-14	9.79478e-11	6.37625e-11	4609/4775/5467/6662/8862/1956/2113/3169/100316868/3569/389421/9612/5978/4089/6774/7124/7157/351/2099/3091/9314/4781/5465/5468/9444/7040/7528	27
BP	GO:0034504	protein localization to nucleus	52/960	322/18805	0.161491	3.16337	9.08185	1.29965e-13	1.49663e-10	9.74286e-11	23568/2033/3192/3838/4001/23515/4775/4851/4928/6662/7341/7175/7494/7531/7534/207/602/983/1029/1387/1871/3068/3717/3837/1432/5469/56257/9258/4771/4869/9688/142/5903/27341/6495/6608/6774/23435/23534/7157/55122/351/908/1906/57506/5901/84154/25777/6934/7040/10628/51341	52
BP	GO:0033002	muscle cell proliferation	45/960	251/18805	0.179283	3.51189	9.29226	1.33676e-13	1.49663e-10	9.74286e-11	1027/27086/1839/4615/4851/5467/7057/7472/7494/25/59272/9510/207/8862/983/1956/2242/2263/2735/3398/3480/3569/3570/3690/3717/1432/4313/6495/7124/7128/659/1906/2069/2697/3479/3488/3606/3720/5468/10891/5728/6934/7040/7046/23414	45
BP	GO:1902893	regulation of miRNA transcription	24/960	76/18805	0.315789	6.18586	10.5068	2.19955e-13	2.0101e-10	1.30854e-10	4609/4775/5467/6662/8862/1956/2113/3169/3569/9612/5978/4089/6774/7124/7157/351/2099/3091/9314/4781/5465/5468/7040/7528	24
BP	GO:0061614	miRNA transcription	24/960	77/18805	0.311688	6.10552	10.4122	3.04299e-13	2.0101e-10	1.30854e-10	4609/4775/5467/6662/8862/1956/2113/3169/3569/9612/5978/4089/6774/7124/7157/351/2099/3091/9314/4781/5465/5468/7040/7528	24
BP	GO:0006913	nucleocytoplasmic transport	53/960	340/18805	0.155882	3.05351	8.86265	3.23167e-13	2.0101e-10	1.30854e-10	1027/2033/3838/4760/4775/4851/4928/51319/7341/8563/7175/7494/91746/7531/207/6310/602/22794/983/1029/11052/1871/1977/2010/23401/3717/3837/84946/1432/5469/55706/4869/54888/23165/79023/9688/5571/5903/9939/51547/6608/6774/6830/23435/23534/7157/7329/65125/55122/57506/5901/7040/10628	53
BP	GO:0051169	nuclear transport	53/960	340/18805	0.155882	3.05351	8.86265	3.23167e-13	2.0101e-10	1.30854e-10	1027/2033/3838/4760/4775/4851/4928/51319/7341/8563/7175/7494/91746/7531/207/6310/602/22794/983/1029/11052/1871/1977/2010/23401/3717/3837/84946/1432/5469/55706/4869/54888/23165/79023/9688/5571/5903/9939/51547/6608/6774/6830/23435/23534/7157/7329/65125/55122/57506/5901/7040/10628	53
BP	GO:0050673	epithelial cell proliferation	66/960	488/18805	0.135246	2.64927	8.56203	3.86821e-13	2.16542e-10	1.40966e-10	55109/1021/1027/255324/3605/57608/4609/4851/5467/860/6662/7057/7472/7494/677/207/240/8862/578/581/599/1956/2064/80004/2137/2263/2735/3150/3398/3481/3569/3690/3988/5469/4831/441478/5291/5293/639/5894/6195/6495/6608/6774/7124/7128/7421/659/1019/387837/54567/2069/2099/3091/3202/3479/3488/5594/4163/4781/5468/864/6667/6934/7040/7046	66
BP	GO:0030099	myeloid cell differentiation	62/960	455/18805	0.136264	2.66921	8.35989	1.46969e-12	7.47939e-10	4.86896e-10	221395/814/1021/2033/27086/2739/3605/4609/4615/9644/8563/677/865/920/1050/1054/2056/2113/2200/2242/9846/2815/3304/3398/3662/3717/10661/51621/3976/3988/1432/5469/9258/4869/8761/142/5196/10401/5293/6774/54790/7124/7189/25946/351/4850/1435/2150/3091/3202/149233/9935/79576/5468/9444/29127/4090/7040/7048/7067/29766/51341	62
BP	GO:2000629	negative regulation of miRNA metabolic process	15/960	30/18805	0.5	9.79427	11.1808	2.82501e-12	1.31787e-09	8.57912e-10	4775/5467/6662/9612/5978/7124/351/2099/3091/4781/5465/5468/9444/7040/7528	15
BP	GO:0048872	homeostasis of number of cells	51/960	339/18805	0.150442	2.94695	8.39016	3.63232e-12	1.56413e-09	1.01823e-09	221395/10018/1021/4297/3845/4851/6655/6662/10673/7846/677/25/207/578/581/596/1054/2056/2113/3304/3398/3569/3717/10661/51621/3988/1432/5469/9258/5291/5293/5366/5515/7001/6608/6774/7128/9898/331/1435/3091/3202/9935/29127/5896/4090/6659/7040/7067/29766/51341	51
BP	GO:0045787	positive regulation of cell cycle	51/960	344/18805	0.148256	2.90412	8.26699	6.37164e-12	2.49121e-09	1.62174e-09	10018/8678/255324/3192/7175/137886/54361/25/9510/207/9212/891/898/993/983/51652/1543/144455/1956/1977/1978/23265/2263/3169/2735/3209/3480/3481/5469/56257/4869/10592/79677/8877/7124/9525/65125/351/894/1019/11200/8452/1906/2069/3479/22924/9918/29127/6210/7040/29766	51
BP	GO:0022612	gland morphogenesis	29/960	127/18805	0.228346	4.47297	9.10837	6.67527e-12	2.49121e-09	1.62174e-09	4851/6662/54361/7494/581/596/1956/80004/2263/3169/2735/3209/3569/3988/5469/4313/64065/23129/6195/7124/7128/7421/1435/8452/2099/3488/4781/7040/7048	29
BP	GO:0048660	regulation of smooth muscle cell proliferation	34/960	174/18805	0.195402	3.82765	8.69129	1.12187e-11	3.92516e-09	2.55522e-09	1027/27086/1839/4615/5467/7057/7494/59272/9510/207/8862/1956/2263/3398/3480/3569/3570/3690/3717/4313/7124/7128/659/1906/2069/2697/3479/3488/3606/5468/10891/5728/6934/7040	34
BP	GO:1902894	negative regulation of miRNA transcription	14/960	28/18805	0.5	9.79427	10.8011	1.52672e-11	5.02741e-09	3.27276e-09	4775/5467/6662/9612/5978/7124/351/2099/3091/4781/5465/5468/7040/7528	14
BP	GO:0048754	branching morphogenesis of an epithelial tube	32/960	159/18805	0.201258	3.94235	8.64176	2.00273e-11	6.22848e-09	4.05464e-09	3845/4609/4851/6662/7472/54361/25/596/80004/2263/3169/5469/441478/23129/5499/6495/4089/6608/7124/7421/90/25932/1435/9231/54567/1906/2099/3202/3237/4233/7040/7048	32
BP	GO:0048659	smooth muscle cell proliferation	34/960	178/18805	0.191011	3.74163	8.52413	2.16953e-11	6.39211e-09	4.16116e-09	1027/27086/1839/4615/5467/7057/7494/59272/9510/207/8862/1956/2263/3398/3480/3569/3570/3690/3717/4313/7124/7128/659/1906/2069/2697/3479/3488/3606/5468/10891/5728/6934/7040	34
BP	GO:0001763	morphogenesis of a branching structure	37/960	208/18805	0.177885	3.4845	8.35703	2.55998e-11	7.16538e-09	4.66455e-09	3845/4204/4609/4851/6662/7472/54361/25/133/596/2045/80004/2263/3169/3209/5469/441478/23129/5499/639/6495/4089/6608/7124/7421/90/25932/1435/9231/54567/1906/2099/3202/3237/4233/7040/7048	37
BP	GO:0090068	positive regulation of cell cycle process	43/960	274/18805	0.156934	3.07411	8.0216	4.55651e-11	1.21463e-08	7.90708e-09	8678/255324/3192/7175/137886/54361/9510/207/9212/891/898/993/983/51652/1543/144455/1956/23265/2735/3209/3480/3481/5469/56257/4869/10592/79677/8877/7124/9525/65125/351/894/1019/11200/8452/1906/2069/3479/9918/29127/7040/29766	43
BP	GO:2001233	regulation of apoptotic signaling pathway	54/960	399/18805	0.135338	2.65108	7.73175	5.49171e-11	1.39739e-08	9.09679e-09	467/10018/8678/2395/4609/6615/7057/54361/7494/207/578/581/27113/596/599/658/960/1032/1457/2056/2907/3190/3304/3717/4170/4313/4582/142/5196/5291/5366/5499/7001/8575/5894/6201/6279/7124/7128/7157/10771/25946/90/351/3091/3479/9314/138151/5468/10955/6667/6934/7046/7314	54
BP	GO:0048145	regulation of fibroblast proliferation	23/960	90/18805	0.255556	5.00596	8.83559	8.8832e-11	2.16209e-08	1.40749e-08	1021/2192/4297/23515/4609/7472/25/581/891/1956/2010/3690/3976/8877/7157/94241/890/1019/2069/2099/3479/5156/7040	23
BP	GO:0072594	establishment of protein localization to organelle	59/960	467/18805	0.126338	2.47478	7.48537	1.16346e-10	2.71376e-08	1.76662e-08	8678/2033/3838/4775/4851/4928/7341/7175/137492/7494/207/10425/581/27113/602/983/1029/1871/9695/3099/3329/10075/3717/3837/4121/1432/5469/22879/4869/441478/9688/5903/950/6608/6272/6747/6774/23435/26519/100287932/7128/23534/7157/55122/908/79158/3312/57506/56947/5194/5562/5901/140823/7040/92609/4591/10628/7323/79720	59
BP	GO:0061138	morphogenesis of a branching epithelium	34/960	191/18805	0.17801	3.48697	8.01252	1.60778e-10	3.60014e-08	2.34363e-08	3845/4609/4851/6662/7472/54361/25/133/596/80004/2263/3169/3209/5469/441478/23129/5499/6495/4089/6608/7124/7421/90/25932/1435/9231/54567/1906/2099/3202/3237/4233/7040/7048	34
BP	GO:0048661	positive regulation of smooth muscle cell proliferation	24/960	101/18805	0.237624	4.6547	8.54177	1.79919e-10	3.8738e-08	2.52179e-08	27086/1839/4615/7057/7494/9510/207/1956/2263/3398/3480/3569/3570/3690/3717/4313/7124/1906/2069/2697/3479/3488/3606/7040	24
BP	GO:0030879	mammary gland development	28/960	137/18805	0.20438	4.0035	8.18354	2.47633e-10	5.13425e-08	3.34232e-08	10018/6662/7472/54361/7494/207/8862/581/2263/137964/3099/3398/3717/5469/9612/64065/6608/7421/1435/2099/2697/3091/3202/3488/5594/7040/7048/51043	28
BP	GO:0030217	T cell differentiation	46/960	324/18805	0.141975	2.78109	7.50063	3.0486e-10	6.09502e-08	3.96777e-08	814/1021/2033/27086/4297/4775/860/6655/54361/7494/677/25/596/602/865/920/1029/2064/22806/3569/3570/3662/3988/441478/5293/639/7001/10125/6603/6774/7157/1235/54567/3606/149233/3659/10945/9935/79576/57546/5896/864/6659/7040/7048/51043	46
BP	GO:0060562	epithelial tube morphogenesis	47/960	337/18805	0.139466	2.73193	7.44112	3.58829e-10	6.92663e-08	4.50913e-08	27086/8323/3845/4609/4851/6662/7472/54361/25/133/596/2045/80004/2263/3169/5469/441478/64065/5293/23129/5420/5499/6201/54910/6495/4089/6608/90627/7124/7189/131405/7421/90/25932/1435/10395/9231/54567/1906/2099/2697/3091/3202/3237/4233/7040/7048	47
BP	GO:0000082	G1/S transition of mitotic cell cycle	38/960	240/18805	0.158333	3.10152	7.59966	4.7289e-10	8.82413e-08	5.74437e-08	1021/1027/4609/9510/207/324/596/891/898/54619/993/983/1029/1032/58190/1543/1871/144455/1956/1977/1978/3398/56257/23133/5515/55159/6603/7157/131405/90/890/894/10263/1019/8452/123879/9314/5728	38
BP	GO:0044703	multi-organism reproductive process	35/960	211/18805	0.165877	3.24928	7.62082	6.37893e-10	1.15191e-07	7.49876e-08	708/2192/3678/5467/54361/59272/133/207/285/596/1543/2056/2057/3690/10661/3976/5469/4313/142/639/6159/6573/8614/56977/7421/2182/659/1906/2099/2697/3488/84172/54407/6863/7040	35
BP	GO:0048146	positive regulation of fibroblast proliferation	17/960	54/18805	0.314815	6.16676	8.81872	7.44739e-10	1.30283e-07	8.48121e-08	1021/2192/4609/7472/25/891/1956/3690/3976/8877/890/1019/2069/2099/3479/5156/7040	17
BP	GO:0048863	stem cell differentiation	39/960	256/18805	0.152344	2.98419	7.41389	8.86595e-10	1.50399e-07	9.79073e-08	8621/1021/57459/8091/3192/4851/860/6662/25/596/2263/3169/3976/79727/1432/5469/54888/5978/6201/10509/54910/6495/4089/6608/10322/6774/7157/90/659/1906/2099/3091/3720/5594/5156/4090/6660/7048/80326	39
BP	GO:0030098	lymphocyte differentiation	54/960	432/18805	0.125	2.44857	7.06469	1.07111e-09	1.76148e-07	1.1467e-07	814/1021/2033/27086/4297/4775/860/6655/10673/54361/7494/677/25/578/581/596/602/865/920/1029/1054/2064/3398/22806/3569/3570/3662/3988/441478/5293/639/7001/10125/6603/6774/7157/1235/54567/3606/149233/3659/10945/1316/9935/79576/57546/5896/864/6659/7040/7048/7528/51341/51043	54
BP	GO:0072331	signal transduction by p53 class mediator	30/960	165/18805	0.181818	3.56155	7.66522	1.13183e-09	1.76148e-07	1.1467e-07	1859/2033/4194/4609/6615/207/9212/581/27113/596/602/839/960/1029/8445/1870/3190/4582/64065/5366/6201/56950/7157/25946/11200/133746/8550/84154/6659/7314	30
BP	GO:0048144	fibroblast proliferation	24/960	110/18805	0.218182	4.27386	7.98724	1.17045e-09	1.76148e-07	1.1467e-07	1021/2192/4297/23515/4609/7472/25/581/891/983/1956/2010/3690/3976/8877/7157/94241/890/1019/2069/2099/3479/5156/7040	24
BP	GO:0048511	rhythmic process	43/960	303/18805	0.141914	2.77989	7.24449	1.17655e-09	1.76148e-07	1.1467e-07	1859/2033/3192/4297/4851/2063/463/9510/658/983/1387/23373/1457/1956/8087/8322/10075/3397/3398/3399/3480/4313/9612/4987/142/5499/8879/6839/23435/7008/9967/7124/7157/2069/2099/5156/5465/5468/10891/5562/5728/150094/6667	43
BP	GO:0001503	ossification	56/960	458/18805	0.122271	2.39511	7.01067	1.19572e-09	1.76148e-07	1.1467e-07	25805/1021/3192/4851/26156/860/6615/6662/54361/207/240/596/54880/658/865/1050/1591/1956/2263/2735/3399/3481/3569/3570/1432/4322/4313/5745/5978/51547/4089/6608/6272/7124/7189/7421/90/651/659/1435/2697/3091/8519/3479/3488/83999/5594/5468/5728/864/23314/4090/64093/7040/7067/54499	56
BP	GO:0044843	cell cycle G1/S phase transition	40/960	271/18805	0.147601	2.8913	7.27382	1.39889e-09	2.00795e-07	1.30714e-07	1021/1027/4609/9510/207/324/596/891/898/54619/993/983/1029/1032/58190/1543/1871/144455/1956/1977/1978/2735/3398/4296/56257/23133/5515/55159/6603/7157/131405/90/890/894/10263/1019/8452/123879/9314/5728	40
BP	GO:0001649	osteoblast differentiation	39/960	262/18805	0.148855	2.91585	7.24311	1.75424e-09	2.37015e-07	1.54293e-07	25805/1021/3192/4851/26156/860/6615/6662/54361/207/658/865/1050/1591/2263/2735/3399/3481/3569/3570/1432/5745/5978/51547/4089/6608/7124/90/651/659/2697/8519/3479/3488/5468/5728/23314/4090/64093	39
BP	GO:0097193	intrinsic apoptotic signaling pathway	45/960	330/18805	0.136364	2.67116	7.10373	1.76442e-09	2.37015e-07	1.54293e-07	10018/8678/2033/4609/6615/7494/25/207/578/581/27113/596/599/602/839/960/1032/8445/1870/2056/2907/3190/3717/4170/4313/4582/142/64065/5291/5366/8575/6201/6279/7124/8795/7157/25946/351/11200/8452/3091/133746/138151/10955/7314	45
BP	GO:0044706	multi-multicellular organism process	35/960	219/18805	0.159817	3.13059	7.35582	1.77825e-09	2.37015e-07	1.54293e-07	708/2192/3678/5467/54361/59272/133/207/285/596/1543/2056/2057/3690/10661/3976/5469/4313/142/639/6159/6573/8614/56977/7421/2182/659/1906/2099/2697/3488/84172/54407/6863/7040	35
BP	GO:0006417	regulation of translation	55/960	451/18805	0.121951	2.38885	6.92436	1.85502e-09	2.41498e-07	1.57211e-07	708/10209/3192/26065/51247/51714/7057/7175/677/207/602/7832/22794/1457/1977/1978/1983/56648/2064/2107/8087/10767/7866/3569/79727/149986/2872/4869/26986/5315/5499/9939/6195/6470/6472/113829/10322/7124/23112/131405/25946/192669/351/65981/1612/1656/22927/3488/8550/136319/84919/23369/9444/6659/27327	55
BP	GO:0007565	female pregnancy	32/960	190/18805	0.168421	3.29912	7.38771	2.33618e-09	2.97226e-07	1.93489e-07	708/2192/3678/5467/54361/59272/133/207/285/596/2056/2057/3690/10661/3976/5469/4313/142/639/6159/6573/8614/56977/7421/2182/659/2099/2697/3488/84172/54407/7040	32
BP	GO:0010562	positive regulation of phosphorus metabolic process	58/960	493/18805	0.117647	2.30453	6.80791	2.59673e-09	3.16011e-07	2.05718e-07	221395/23568/10920/25778/1839/8091/3678/3845/27020/7057/7494/10795/25/207/51744/920/1956/2064/2200/3569/3570/3690/3717/3976/5609/4296/4916/5515/5571/5745/5894/10125/8877/7124/8795/85456/7157/7189/90/351/805/894/1906/2069/2887/3091/3479/3606/7786/5594/22924/57506/5465/5562/5621/9294/7040/65267	58
BP	GO:0045937	positive regulation of phosphate metabolic process	58/960	493/18805	0.117647	2.30453	6.80791	2.59673e-09	3.16011e-07	2.05718e-07	221395/23568/10920/25778/1839/8091/3678/3845/27020/7057/7494/10795/25/207/51744/920/1956/2064/2200/3569/3570/3690/3717/3976/5609/4296/4916/5515/5571/5745/5894/10125/8877/7124/8795/85456/7157/7189/90/351/805/894/1906/2069/2887/3091/3479/3606/7786/5594/22924/57506/5465/5562/5621/9294/7040/65267	58
BP	GO:0044772	mitotic cell cycle phase transition	55/960	457/18805	0.12035	2.35748	6.81398	2.99542e-09	3.56774e-07	2.32254e-07	10776/1021/1027/4609/7175/677/9510/207/324/9212/596/891/898/54619/993/983/1029/1032/58190/1543/1871/144455/1956/1977/1978/3398/56257/10763/23133/5515/55159/6603/7157/131405/9525/90/351/805/890/894/10263/1019/11200/8452/123879/1785/9314/84930/64859/4781/4998/5728/57551/7040/29766	55
BP	GO:0051170	import into nucleus	30/960	172/18805	0.174419	3.41661	7.38467	3.15476e-09	3.67924e-07	2.39512e-07	2033/3838/4775/4851/4928/7341/7175/7494/207/602/983/1871/3717/3837/1432/5469/4869/9688/5571/5903/6608/6774/23435/23534/7157/55122/57506/5901/7040/10628	30
BP	GO:0061448	connective tissue development	41/960	291/18805	0.140893	2.7599	7.01756	3.55279e-09	4.02164e-07	2.61803e-07	2734/8091/4851/5467/860/6615/6662/7494/658/960/3169/3570/3690/3988/1432/4322/142/5745/9462/651/659/1435/1906/3091/3202/3213/4781/5468/10891/5562/23369/864/23314/4090/6660/23111/7040/7046/7048/7067/7314	41
BP	GO:0002262	myeloid cell homeostasis	31/960	183/18805	0.169399	3.31828	7.30938	3.59203e-09	4.02164e-07	2.61803e-07	221395/10018/1021/677/578/581/1054/2056/2113/3304/3398/3569/3717/10661/51621/3988/1432/5469/9258/5291/5293/6774/1435/3091/3202/9935/29127/4090/7067/29766/51341	31
BP	GO:0050678	regulation of epithelial cell proliferation	51/960	410/18805	0.12439	2.43662	6.82162	3.70579e-09	4.06764e-07	2.64797e-07	55109/1021/1027/255324/57608/4609/4851/5467/860/6662/7057/7472/7494/677/207/240/8862/581/1956/2064/80004/2137/2263/2735/3150/3481/3690/5469/4831/441478/5293/6495/6608/6774/7124/7128/7421/1019/54567/2069/3091/3202/3479/4163/4781/5468/864/6667/6934/7040/7046	51
BP	GO:1903706	regulation of hemopoiesis	53/960	436/18805	0.12156	2.38118	6.76787	4.1117e-09	4.4264e-07	2.88152e-07	814/1021/2033/27086/3106/3605/4609/6655/7494/677/25/865/920/1029/1050/2064/2113/2200/2242/3304/3398/22806/3662/51621/3976/1432/5469/441478/5196/10401/639/7001/10125/6603/6774/7124/7189/4850/1435/3091/3202/3606/149233/3659/9935/79576/9444/5896/864/6659/7040/7048/51043	53
BP	GO:0002573	myeloid leukocyte differentiation	37/960	250/18805	0.148	2.8991	7.01117	5.36746e-09	5.66925e-07	3.69059e-07	814/1021/27086/2739/3605/4609/4615/9644/8563/677/920/1050/2200/2242/9846/3398/3662/3976/1432/5469/4869/142/5196/10401/5293/7124/7189/351/1435/2150/149233/9935/79576/5468/9444/7040/7048	37
BP	GO:0006606	protein import into nucleus	29/960	167/18805	0.173653	3.4016	7.2304	6.39116e-09	6.6255e-07	4.3131e-07	2033/3838/4775/4851/4928/7341/7175/7494/207/602/983/1871/3717/3837/1432/5469/4869/9688/5903/6608/6774/23435/23534/7157/55122/57506/5901/7040/10628	29
BP	GO:0072332	intrinsic apoptotic signaling pathway by p53 class mediator	20/960	86/18805	0.232558	4.55547	7.66493	8.78927e-09	8.94588e-07	5.82363e-07	2033/4609/581/27113/596/602/839/960/8445/1870/3190/4582/64065/5366/6201/7157/25946/11200/133746/7314	20
BP	GO:0042327	positive regulation of phosphorylation	52/960	437/18805	0.118993	2.3309	6.52918	1.19448e-08	1.19405e-06	7.77311e-07	23568/10920/25778/1839/8091/3678/3845/27020/7057/7494/10795/25/207/920/1956/2064/2200/3569/3570/3690/3717/3976/5609/4296/4916/5515/5571/5894/10125/8877/7124/8795/85456/7157/7189/90/351/805/894/1906/2069/2887/3479/3606/7786/5594/22924/57506/5621/9294/7040/65267	52
BP	GO:0001666	response to hypoxia	42/960	316/18805	0.132911	2.60354	6.66759	1.31728e-08	1.2714e-06	8.27662e-07	57085/8678/1027/1788/2033/4194/4204/4609/4851/5467/7057/677/133/285/27113/596/1387/1543/1735/2056/2263/8322/3099/3976/4313/5291/5366/5978/4089/8614/6839/7124/7157/890/1906/112399/3091/5465/5468/5562/6659/7040	42
BP	GO:0043491	phosphatidylinositol 3-kinase/protein kinase B signal transduction	42/960	316/18805	0.132911	2.60354	6.66759	1.31728e-08	1.2714e-06	8.27662e-07	8678/708/1839/5467/7057/10451/7494/677/207/1956/2064/2065/2137/9846/3480/3481/3717/79727/9258/4916/5291/5293/5515/10125/6425/51547/6774/7124/351/55165/1906/2150/3479/3488/3606/23252/5156/5465/5728/6934/7040/7046	42
BP	GO:0001934	positive regulation of protein phosphorylation	50/960	414/18805	0.120773	2.36577	6.51743	1.40736e-08	1.33532e-06	8.69274e-07	23568/10920/1839/8091/3678/3845/27020/7057/7494/10795/25/207/920/1956/2064/2200/3569/3570/3690/3717/3976/5609/4296/4916/5515/5571/5894/10125/8877/7124/8795/85456/7157/7189/90/351/805/894/1906/2069/3479/3606/7786/5594/22924/57506/5621/9294/7040/65267	50
BP	GO:0097191	extrinsic apoptotic signaling pathway	35/960	237/18805	0.147679	2.89282	6.80149	1.46798e-08	1.36963e-06	8.91605e-07	467/10018/7057/207/578/581/596/599/658/2065/2907/3304/3570/3717/4170/2872/5196/5366/5499/7001/5894/4089/6272/7124/7128/8795/10771/90/351/1612/3479/9314/6934/7040/7046	35
BP	GO:1901796	regulation of signal transduction by p53 class mediator	22/960	106/18805	0.207547	4.06555	7.34098	1.52336e-08	1.39799e-06	9.1007e-07	1859/2033/4609/6615/207/9212/596/960/1029/8445/3190/4582/5366/6201/56950/7157/25946/11200/8550/84154/6659/7314	22
BP	GO:0036293	response to decreased oxygen levels	43/960	330/18805	0.130303	2.55245	6.59909	1.60274e-08	1.44712e-06	9.42054e-07	57085/8678/1027/1788/2033/4194/4204/4609/4851/5467/7057/677/133/207/285/27113/596/1387/1543/1735/2056/2263/8322/3099/3976/4313/5291/5366/5978/4089/8614/6839/7124/7157/890/1906/112399/3091/5465/5468/5562/6659/7040	43
BP	GO:0042692	muscle cell differentiation	51/960	429/18805	0.118881	2.32871	6.45706	1.70528e-08	1.51526e-06	9.86411e-07	51725/27086/3192/3845/9794/4204/4205/4775/4851/6662/54361/7494/133/207/596/840/983/10938/2263/3398/3481/3880/85474/1432/50804/10529/5725/54910/6495/4089/6608/6272/6830/90/55122/659/25776/1073/1906/2069/3479/3488/136319/4629/5156/5465/9444/150094/7040/29766/7528	51
BP	GO:0030522	intracellular receptor signaling pathway	48/960	393/18805	0.122137	2.39249	6.47055	1.92286e-08	1.6819e-06	1.09489e-06	8678/708/81035/2033/27086/26065/4615/2063/5467/7531/7533/57491/207/9212/1591/56919/3169/3304/10075/3717/8085/5469/9612/142/5094/5515/6573/6774/29966/7124/7128/7189/7421/331/25921/131566/55914/2099/2150/3312/5594/57506/5465/5468/23369/54941/7067/51341	48
BP	GO:0060537	muscle tissue development	52/960	446/18805	0.116592	2.28387	6.36451	2.36765e-08	2.03909e-06	1.32742e-06	467/2033/27086/3192/3845/9794/4204/4205/4851/6662/7021/7472/25/596/7832/983/2010/2065/2242/2263/2735/2817/3398/3481/1432/5469/10529/6495/4089/6608/90/25776/1073/54567/1906/2697/3479/3488/3720/4223/136319/4629/5156/5465/5562/150094/4090/7040/7046/7528/10472/23414	52
BP	GO:0060135	maternal process involved in female pregnancy	16/960	59/18805	0.271186	5.31215	7.69428	2.59669e-08	2.20247e-06	1.43377e-06	5467/54361/59272/207/285/2057/10661/3976/5469/142/639/8614/56977/7421/659/2099	16
BP	GO:0030324	lung development	31/960	199/18805	0.155779	3.05148	6.74792	2.77123e-08	2.31542e-06	1.5073e-06	2033/3845/4204/4851/6662/7472/7534/1050/1956/80004/2200/2263/3169/2735/3976/3988/4048/28511/5499/7124/659/9231/3202/3488/5594/4781/5156/7040/7048/7067/23414	31
BP	GO:2001242	regulation of intrinsic apoptotic signaling pathway	30/960	189/18805	0.15873	3.10929	6.75969	2.99452e-08	2.46519e-06	1.6048e-06	10018/8678/4609/6615/7494/207/581/27113/596/960/1032/2056/2907/3190/4170/4313/4582/142/5291/5366/8575/6201/6279/7157/25946/351/3091/138151/10955/7314	30
BP	GO:0009416	response to light stimulus	42/960	326/18805	0.128834	2.52368	6.43673	3.26824e-08	2.65154e-06	1.72611e-06	2033/4297/3845/4204/4609/2063/6506/7846/207/9212/578/581/596/602/90427/840/993/1032/1258/1387/23373/1956/2903/3150/3398/5609/1432/4313/4869/142/5499/83932/7157/94241/351/123879/3091/5562/5896/150094/7222/7528	42
BP	GO:1902105	regulation of leukocyte differentiation	43/960	340/18805	0.126471	2.47737	6.37614	3.86504e-08	3.09093e-06	2.01215e-06	814/1021/2033/27086/3106/3605/4609/6655/7494/677/25/865/920/1029/2064/2200/2242/3398/22806/3662/3976/441478/5196/10401/639/7001/10125/6603/7124/7189/1435/3606/149233/3659/9935/79576/9444/5896/864/6659/7040/7048/51043	43
BP	GO:0035265	organ growth	29/960	181/18805	0.160221	3.1385	6.70523	4.10801e-08	3.23896e-06	2.10851e-06	10018/27086/2395/51124/4851/6662/7472/25/207/596/983/1848/2242/2263/2735/3481/1432/4322/6608/1906/2099/3479/3720/5465/5728/7046/7048/7528/23414	29
BP	GO:0030323	respiratory tube development	31/960	203/18805	0.152709	2.99135	6.61636	4.44385e-08	3.40744e-06	2.21819e-06	2033/3845/4204/4851/6662/7472/7534/1050/1956/80004/2200/2263/3169/2735/3976/3988/4048/28511/5499/7124/659/9231/3202/3488/5594/4781/5156/7040/7048/7067/23414	31
BP	GO:0046620	regulation of organ growth	21/960	103/18805	0.203883	3.99378	7.06638	4.47814e-08	3.40744e-06	2.21819e-06	10018/27086/2395/4851/7472/207/983/1848/2263/2735/3481/1432/6608/1906/3479/3720/5465/5728/7046/7528/23414	21
BP	GO:0009314	response to radiation	51/960	442/18805	0.115385	2.26022	6.21852	4.53614e-08	3.40744e-06	2.21819e-06	1788/2033/4297/3845/4204/4609/2063/6506/7846/207/9212/578/581/27113/596/602/90427/840/993/1032/1258/1387/23373/1956/2903/3150/3398/5609/1432/4313/4869/142/5499/55159/83932/7124/85456/7157/94241/351/894/11200/123879/3091/64859/5562/5896/150094/7040/7222/7528	51
BP	GO:0061180	mammary gland epithelium development	17/960	69/18805	0.246377	4.82616	7.38503	4.56517e-08	3.40744e-06	2.21819e-06	7472/54361/207/581/2263/3398/3717/5469/64065/6608/7421/1435/2099/3091/3202/5594/7040	17
BP	GO:0001890	placenta development	26/960	152/18805	0.171053	3.35067	6.74904	5.29068e-08	3.89701e-06	2.53689e-06	1027/5467/6615/7472/677/133/207/1050/144455/1956/2057/2263/3481/3880/3976/1432/5469/142/639/8614/56977/7421/659/3091/5594/5468	26
BP	GO:0060966	regulation of gene silencing by regulatory ncRNA	12/960	34/18805	0.352941	6.9136	8.0048	5.65251e-08	4.10945e-06	2.67518e-06	4204/7073/8087/3569/79727/389421/8575/6774/7157/131405/23369/7040	12
BP	GO:0070482	response to oxygen levels	44/960	358/18805	0.122905	2.40753	6.23647	6.2594e-08	4.49233e-06	2.92443e-06	57085/8678/1027/1788/2033/4194/4204/4609/4851/5467/7057/677/133/207/285/27113/596/1387/1543/1735/2056/2263/8322/3099/3976/4313/5291/5366/5978/4089/8614/6839/7124/7157/9114/890/1906/112399/3091/5465/5468/5562/6659/7040	44
BP	GO:0062012	regulation of small molecule metabolic process	43/960	347/18805	0.123919	2.4274	6.22472	6.97784e-08	4.90171e-06	3.19094e-06	10776/84277/2033/5467/6615/6662/54361/133/207/10295/51744/51293/27122/8445/3481/3837/142/5366/5499/5515/5571/5745/5903/5978/51547/6774/7124/7157/225/351/3091/3479/3949/5594/58526/5465/5468/10891/5562/9444/150094/6934/51341	43
BP	GO:0050679	positive regulation of epithelial cell proliferation	32/960	218/18805	0.146789	2.87538	6.45975	7.00495e-08	4.90171e-06	3.19094e-06	55109/255324/57608/4609/4851/860/6662/7472/7494/207/8862/1956/2064/80004/2137/2263/3481/3690/5469/4831/441478/5293/6608/6774/7124/7128/3091/3479/6667/6934/7040/7046	32
BP	GO:0014706	striated muscle tissue development	49/960	423/18805	0.115839	2.26912	6.12322	7.37959e-08	5.10012e-06	3.3201e-06	467/2033/27086/3192/3845/9794/4204/4205/4851/7472/25/596/7832/983/2010/2065/2242/2263/2735/2817/3398/3481/1432/5469/10529/6495/4089/6608/90/25776/1073/54567/1906/2697/3479/3720/4223/136319/4629/5156/5465/5562/150094/4090/7040/7046/7528/10472/23414	49
BP	GO:0008630	intrinsic apoptotic signaling pathway in response to DNA damage	21/960	106/18805	0.198113	3.88075	6.89845	7.56047e-08	5.16141e-06	3.35999e-06	10018/2033/6615/25/578/581/27113/596/599/602/960/1032/8445/3190/4170/4582/7124/7157/25946/11200/138151	21
BP	GO:0062013	positive regulation of small molecule metabolic process	26/960	156/18805	0.166667	3.26476	6.58808	9.09472e-08	6.134e-06	3.99314e-06	10776/5467/54361/133/207/51744/8445/3481/3837/5366/5499/5571/5745/51547/7124/225/351/3091/3479/5594/58526/5465/5468/10891/5562/9444	26
BP	GO:0048638	regulation of developmental growth	41/960	327/18805	0.125382	2.45606	6.16065	1.01641e-07	6.75685e-06	4.39861e-06	10018/1027/27086/2395/4204/4851/5467/127833/7472/25/207/596/983/1735/1848/2045/2263/2735/137964/3481/1432/51248/8879/6495/6608/6774/8614/351/659/1435/1785/1906/3479/3720/5465/5728/23369/23111/7046/7528/23414	41
BP	GO:0071559	response to transforming growth factor beta	40/960	315/18805	0.126984	2.48743	6.17486	1.02993e-07	6.75685e-06	4.39861e-06	25805/1398/2033/2734/4297/6662/7057/7472/54361/7494/463/677/25/1003/1387/27122/2200/2263/3397/3480/9110/142/58516/4089/6774/7157/90/1906/10637/5465/5468/864/4090/6660/7040/7046/7048/80326/51341/9372	40
BP	GO:0009411	response to UV	26/960	157/18805	0.165605	3.24396	6.54865	1.03803e-07	6.75685e-06	4.39861e-06	2033/4609/207/9212/578/581/596/602/90427/840/993/1032/1387/1956/3150/5609/1432/4313/4869/142/83932/7157/94241/123879/5562/7528	26
BP	GO:0001701	in utero embryonic development	47/960	403/18805	0.116625	2.28452	6.04593	1.11248e-07	7.15823e-06	4.65989e-06	10018/729/4851/9644/6615/7472/91746/677/133/207/54880/891/1050/144455/1956/2263/3481/3880/3976/9782/5469/54888/639/5745/27341/4089/6608/6830/7157/7189/90/8452/1603/1906/2697/3091/3479/9314/5594/4154/5156/146923/728661/7014/7046/7048/23414	47
BP	GO:0072089	stem cell proliferation	23/960	128/18805	0.179688	3.51982	6.63472	1.21917e-07	7.75558e-06	5.04876e-06	2120/2192/8091/3192/4851/860/6662/7073/677/10425/898/1050/10763/4771/7157/131405/192669/2697/4781/79576/7040/7046/7048	23
BP	GO:2001235	positive regulation of apoptotic signaling pathway	25/960	149/18805	0.167785	3.28667	6.49964	1.4014e-07	8.81464e-06	5.73819e-06	467/10018/8678/4609/7057/581/27113/658/3717/4170/4313/5366/5499/8575/6201/6279/7124/7157/351/138151/5468/10955/6667/7046/7314	25
BP	GO:0006979	response to oxidative stress	47/960	408/18805	0.115196	2.25652	5.95154	1.6096e-07	1.00117e-05	6.51749e-06	8678/1398/27086/2395/79912/6780/7494/4363/25/207/240/578/596/983/1956/2937/3304/3569/3717/4313/4520/142/7001/8575/5742/8877/8614/7128/7157/94241/351/8452/1612/1906/3091/4233/4779/5156/5194/10891/84919/5562/5621/5693/140823/6667/10628	47
BP	GO:0060541	respiratory system development	32/960	226/18805	0.141593	2.7736	6.22158	1.63941e-07	1.00851e-05	6.56524e-06	2033/3845/4204/4851/6662/7472/7534/1050/1956/80004/2200/2263/3169/2735/3976/3988/4048/28511/5499/6495/7124/659/9231/3202/3488/5594/4781/5156/7040/7048/7067/23414	32
BP	GO:0006006	glucose metabolic process	29/960	193/18805	0.150259	2.94336	6.29415	1.71639e-07	1.04439e-05	6.79878e-06	10776/467/2033/5467/7021/207/10295/23786/8445/2200/3099/3481/3988/1432/5213/5315/5366/5499/5571/5903/51547/7124/7157/3479/5465/10891/5562/150094/6934	29
BP	GO:0051402	neuron apoptotic process	39/960	309/18805	0.126214	2.47234	6.05273	1.74486e-07	1.05029e-05	6.83724e-06	10018/3845/4204/7021/7846/25/581/27113/596/7832/839/840/1735/2045/2065/2907/3717/5609/4296/4170/4313/10763/142/23129/6418/6495/7124/7157/331/7988/351/112399/3091/3745/7786/10891/5621/7040/7314	39
BP	GO:2000630	positive regulation of miRNA metabolic process	16/960	67/18805	0.238806	4.67786	6.99477	1.81011e-07	1.07798e-05	7.01747e-06	4609/8862/1956/2113/3169/100316868/3569/389421/4089/6774/7124/7157/3091/9314/5468/7040	16
BP	GO:0060964	regulation of miRNA-mediated gene silencing	11/960	31/18805	0.354839	6.95077	7.69092	1.91245e-07	1.12693e-05	7.33616e-06	4204/7073/8087/3569/79727/389421/6774/7157/131405/23369/7040	11
BP	GO:0048738	cardiac muscle tissue development	34/960	251/18805	0.135458	2.65343	6.11654	2.00348e-07	1.15658e-05	7.52916e-06	27086/3192/9794/4204/4205/4851/7472/25/983/2065/2242/2263/2735/3398/1432/5469/10529/4089/90/25776/54567/1906/2697/3479/3720/4629/5156/5465/150094/4090/7040/7046/7528/23414	34
BP	GO:0042060	wound healing	50/960	450/18805	0.111111	2.1765	5.85902	2.00408e-07	1.15658e-05	7.52916e-06	1398/160851/54566/2192/8323/1839/3678/5467/7057/10451/54361/7494/240/285/840/960/966/51652/2064/2065/2815/3569/3570/3690/3717/1432/8761/5196/5291/7001/5894/7124/7128/7103/7414/9525/131566/1906/22875/2069/2150/3091/3479/5156/5465/5468/79056/5728/7040/7046	50
BP	GO:0006109	regulation of carbohydrate metabolic process	28/960	184/18805	0.152174	2.98087	6.26275	2.13224e-07	1.21799e-05	7.92891e-06	10776/2033/207/10295/51744/8445/3481/5366/5499/5515/5571/5745/5903/950/51547/6774/7157/351/2887/3091/3479/5465/10891/5562/150094/6934/7040/51341	28
BP	GO:1900182	positive regulation of protein localization to nucleus	19/960	94/18805	0.202128	3.95939	6.67144	2.24948e-07	1.27198e-05	8.28039e-06	2033/7175/7494/207/983/1029/1387/3717/1432/56257/142/6608/23435/908/1906/57506/5901/6934/7040	19
BP	GO:0016049	cell growth	53/960	492/18805	0.107724	2.11015	5.78743	2.34012e-07	1.29922e-05	8.45773e-06	1027/22883/1398/23404/27086/2395/1839/4204/51199/5467/6662/127833/7494/25/207/10425/596/1029/1032/1457/1956/2045/2064/2137/3304/8085/6195/6279/4089/8877/7157/7414/2182/351/659/694/65981/131566/123879/1785/1906/2697/3479/3488/136319/5465/23369/23111/6695/7040/7046/7048/7528	53
BP	GO:0035196	miRNA processing	13/960	45/18805	0.288889	5.65891	7.25733	2.34408e-07	1.29922e-05	8.45773e-06	4204/79670/23405/3569/79727/389421/8575/6774/7157/131405/192669/23369/7040	13
BP	GO:0043434	response to peptide hormone	53/960	494/18805	0.107287	2.1016	5.75487	2.66208e-07	1.46101e-05	9.51097e-06	57085/1027/1398/80339/11031/6655/7494/7532/677/133/207/324/7832/1956/2045/2064/2195/2200/2263/3480/3481/8471/3690/3717/4048/1432/4916/142/79837/5315/5894/6337/23235/6272/6774/8614/9640/890/8452/1906/2069/2887/3488/5594/4233/5156/5465/5468/5562/27131/6667/7040/51043	53
BP	GO:1900368	regulation of post-transcriptional gene silencing by regulatory ncRNA	11/960	32/18805	0.34375	6.73356	7.52896	2.78016e-07	1.511e-05	9.83638e-06	4204/7073/8087/3569/79727/389421/6774/7157/131405/23369/7040	11
BP	GO:0043523	regulation of neuron apoptotic process	34/960	255/18805	0.133333	2.61181	6.01054	2.92947e-07	1.57684e-05	1.0265e-05	10018/3845/4204/7021/25/581/27113/596/7832/839/840/2045/2065/2907/3717/5609/4296/4170/4313/10763/142/23129/6418/6495/7124/7157/351/112399/3091/3745/7786/10891/5621/7314	34
BP	GO:0060485	mesenchyme development	41/960	342/18805	0.119883	2.34833	5.83663	3.44902e-07	1.83882e-05	1.19704e-05	25805/8091/4194/4609/4851/6615/6662/7472/54361/677/324/596/2065/2263/3169/3569/5515/6201/10509/54910/6495/4089/6608/90/659/9231/1906/3091/3202/3479/5594/84172/5728/9444/6659/6934/7040/7046/7048/80326/23414	41
BP	GO:0001836	release of cytochrome c from mitochondria	14/960	54/18805	0.259259	5.07851	6.96127	3.55675e-07	1.87837e-05	1.22279e-05	10018/2395/207/578/581/27113/596/599/90427/4170/5366/7157/3479/92609	14
BP	GO:1900180	regulation of protein localization to nucleus	24/960	146/18805	0.164384	3.22003	6.24589	3.67008e-07	1.9201e-05	1.24996e-05	2033/7341/7175/7494/7534/207/983/1029/1387/3717/1432/56257/9258/4771/142/6608/23435/351/908/1906/57506/5901/6934/7040	24
BP	GO:1904951	positive regulation of establishment of protein localization	40/960	331/18805	0.120846	2.3672	5.82058	3.88055e-07	2.01142e-05	1.3094e-05	2033/51124/5467/9501/7175/7494/7531/10425/27113/983/9695/1956/2010/2064/10075/3717/1432/5213/10802/6608/23435/7124/2182/351/908/2150/3091/3479/3745/57506/5007/5468/5562/5621/5901/6659/6934/7040/55754/7323	40
BP	GO:0071375	cellular response to peptide hormone stimulus	43/960	369/18805	0.116531	2.28268	5.77164	3.93973e-07	2.02336e-05	1.31717e-05	57085/1398/80339/11031/6655/7494/7532/677/207/324/1956/2045/2064/2195/2200/2263/3480/3481/8471/3690/3717/4916/142/79837/5315/5894/6337/23235/6774/9640/890/8452/1906/2887/5594/4233/5156/5468/5562/27131/6667/7040/51043	43
BP	GO:0060147	regulation of post-transcriptional gene silencing	11/960	33/18805	0.333333	6.52951	7.3738	3.97848e-07	2.02468e-05	1.31804e-05	4204/7073/8087/3569/79727/389421/6774/7157/131405/23369/7040	11
BP	GO:0051090	regulation of DNA-binding transcription factor activity	40/960	332/18805	0.120482	2.36007	5.79913	4.2007e-07	2.10176e-05	1.36821e-05	2033/8323/4615/4760/7341/7472/207/602/1029/1054/23373/56919/3169/8322/3304/3397/3398/3399/3569/4869/6279/8877/7124/7128/7189/1906/55914/2099/3606/57506/136319/10891/5621/5728/9252/150094/6934/4591/51341/170959	40
BP	GO:0010001	glial cell differentiation	34/960	259/18805	0.131274	2.57147	5.90654	4.24257e-07	2.10176e-05	1.36821e-05	1021/3845/4204/4615/400746/4851/79628/6662/7846/25/207/983/23405/1956/2064/2065/2817/3398/3569/3976/79727/5894/6279/6608/6774/7124/351/3949/5594/4781/5728/9444/6659/7040	34
BP	GO:0045927	positive regulation of growth	34/960	259/18805	0.131274	2.57147	5.90654	4.24257e-07	2.10176e-05	1.36821e-05	1398/23404/2395/1839/4204/4851/5467/127833/7472/207/596/983/1457/1735/1956/2064/2137/2263/2735/3481/1432/6195/6279/6608/8877/2182/659/1435/1906/3479/136319/23369/7046/23414	34
BP	GO:0045662	negative regulation of myoblast differentiation	10/960	27/18805	0.37037	7.25502	7.54376	4.37014e-07	2.14597e-05	1.39699e-05	4851/5467/6662/463/3399/7124/3606/55796/6659/7040	10
BP	GO:0071560	cellular response to transforming growth factor beta stimulus	38/960	308/18805	0.123377	2.41677	5.81468	4.48003e-07	2.1808e-05	1.41967e-05	25805/1398/2033/2734/4297/6662/7057/7472/54361/7494/677/25/1003/1387/27122/2200/2263/3397/3480/9110/142/58516/4089/6774/7157/90/1906/10637/5465/5468/4090/6660/7040/7046/7048/80326/51341/9372	38
BP	GO:1904019	epithelial cell apoptotic process	17/960	80/18805	0.2125	4.16257	6.5747	4.57112e-07	2.20596e-05	1.43605e-05	1027/1788/4760/677/25/581/596/839/1870/3480/3569/3717/2099/5465/5562/6934/7048	17
BP	GO:0001558	regulation of cell growth	46/960	410/18805	0.112195	2.19774	5.68731	4.67055e-07	2.23468e-05	1.45474e-05	1027/22883/1398/23404/27086/2395/1839/4204/5467/127833/7494/25/207/596/1029/1032/1457/1956/2045/2064/2137/3304/6195/6279/4089/8877/7157/2182/659/694/65981/131566/123879/1785/1906/2697/3479/3488/136319/5465/23369/23111/6695/7040/7046/7528	46
BP	GO:0030218	erythrocyte differentiation	23/960	138/18805	0.166667	3.26476	6.19336	4.97013e-07	2.35786e-05	1.53493e-05	221395/1021/677/1054/2056/2113/3304/3398/3717/10661/51621/1432/5469/9258/6774/3091/3202/9935/29127/4090/7067/29766/51341	23
BP	GO:0032386	regulation of intracellular transport	35/960	273/18805	0.128205	2.51135	5.83429	5.09894e-07	2.39864e-05	1.56148e-05	2033/4204/6342/79628/7341/7175/7494/7531/983/1029/51652/11052/9695/10938/2010/23401/3717/1432/9110/4771/54888/51547/6608/6830/23435/65125/55432/392/5594/57506/116150/5901/23557/7040/55754	35
BP	GO:0002833	positive regulation of response to biotic stimulus	47/960	425/18805	0.110588	2.16626	5.64054	5.33157e-07	2.48718e-05	1.61911e-05	8678/708/81035/2033/3605/26065/4615/7531/7532/207/9212/839/1387/56919/81545/3304/3329/3662/9782/5469/9258/142/5094/5515/10125/9781/6279/6573/7124/7128/7189/331/25921/55122/351/55914/2069/2099/2150/3312/3659/3824/11027/57506/5562/23369/54941	47
BP	GO:0035270	endocrine system development	23/960	139/18805	0.165468	3.24127	6.15146	5.67284e-07	2.62451e-05	1.70851e-05	1021/4760/6662/54361/207/578/27122/2735/3569/3570/5894/6495/4089/6608/1906/3202/3213/5594/5156/6659/7046/7067/168850	23
BP	GO:1902895	positive regulation of miRNA transcription	14/960	56/18805	0.25	4.89714	6.77412	5.78244e-07	2.65329e-05	1.72725e-05	4609/8862/1956/2113/3169/3569/4089/6774/7124/7157/3091/9314/5468/7040	14
BP	GO:0046822	regulation of nucleocytoplasmic transport	21/960	119/18805	0.176471	3.4568	6.23574	5.84565e-07	2.66048e-05	1.73193e-05	2033/7341/7175/7494/7531/983/1029/11052/2010/23401/3717/1432/54888/51547/6608/6830/23435/65125/57506/5901/7040	21
BP	GO:0002218	activation of innate immune response	39/960	325/18805	0.12	2.35062	5.69676	6.4791e-07	2.925e-05	1.90413e-05	8678/708/81035/2033/26065/4615/7531/207/9212/839/1387/56919/3304/3329/3662/9782/9258/142/5094/5515/9781/6279/6573/7124/7128/7189/331/25921/351/55914/2099/2150/3312/3659/3824/11027/57506/23369/54941	39
BP	GO:0048708	astrocyte differentiation	18/960	91/18805	0.197802	3.87466	6.37567	6.5351e-07	2.92668e-05	1.90522e-05	1021/3845/4204/4851/6662/25/1956/3398/3569/3976/6279/6608/6774/7124/351/3949/5594/9444	18
BP	GO:0045444	fat cell differentiation	33/960	252/18805	0.130952	2.56517	5.80171	6.6173e-07	2.93997e-05	1.91388e-05	221395/2033/8091/3192/80339/5467/7021/7494/677/207/240/23786/1050/3398/3569/1432/5469/257194/6495/6272/7124/25946/25776/9314/9935/5156/5468/10891/6934/7040/51341/51043/23414	33
BP	GO:0045088	regulation of innate immune response	51/960	482/18805	0.105809	2.07265	5.5333	6.82065e-07	3.00646e-05	1.95716e-05	9140/8678/708/81035/1398/2033/3106/26065/4615/7531/7534/207/9212/839/1387/56919/3304/3329/3662/9782/5469/9258/142/5094/5515/10125/9781/6279/6573/7124/7128/7189/331/25921/55122/351/387837/23220/55914/2069/2099/2150/3312/3659/3824/11027/57506/5468/23369/54941/7040	51
BP	GO:0006403	RNA localization	29/960	206/18805	0.140777	2.75761	5.8832	6.97124e-07	3.04883e-05	1.98474e-05	3192/4928/6780/8563/7175/91746/677/22794/11052/1977/8087/8570/3837/55706/54888/23165/79023/9688/5903/9939/6830/65125/25946/908/23369/9444/5901/7048/7528	29
BP	GO:2001244	positive regulation of intrinsic apoptotic signaling pathway	15/960	65/18805	0.230769	4.52043	6.59433	7.02942e-07	3.05044e-05	1.98579e-05	10018/8678/4609/581/27113/4170/4313/5366/8575/6201/6279/7157/138151/10955/7314	15
BP	GO:0070920	regulation of regulatory ncRNA processing	8/960	17/18805	0.470588	9.21814	7.86249	7.21231e-07	3.10573e-05	2.02178e-05	4204/3569/79727/389421/8575/6774/7157/7040	8
BP	GO:0014743	regulation of muscle hypertrophy	16/960	74/18805	0.216216	4.23536	6.46786	7.73975e-07	3.30742e-05	2.15308e-05	8678/27086/4205/4775/4851/142/4089/1906/3479/3488/3720/136319/5465/5468/7222/7528	16
BP	GO:0051353	positive regulation of oxidoreductase activity	11/960	35/18805	0.314286	6.1564	7.08192	7.80656e-07	3.30871e-05	2.15392e-05	10063/2395/25/207/7124/7421/1906/2099/3091/116150/7014	11
BP	GO:0051896	regulation of phosphatidylinositol 3-kinase/protein kinase B signal transduction	35/960	278/18805	0.125899	2.46618	5.71229	7.86098e-07	3.30871e-05	2.15392e-05	8678/708/1839/5467/7057/10451/7494/1956/2065/2137/3480/3481/3717/79727/9258/4916/5291/5515/10125/6425/51547/7124/351/55165/2150/3479/3488/3606/23252/5156/5465/5728/6934/7040/7046	35
BP	GO:2001234	negative regulation of apoptotic signaling pathway	32/960	243/18805	0.131687	2.57956	5.74817	8.59648e-07	3.59128e-05	2.33787e-05	2395/6615/7057/54361/7494/207/578/581/596/599/960/1032/1457/2056/2907/3304/4170/4582/5196/5291/7001/5894/7124/7128/10771/25946/90/3091/3479/9314/6934/7046	32
BP	GO:0097192	extrinsic apoptotic signaling pathway in absence of ligand	15/960	66/18805	0.227273	4.45194	6.51575	8.67168e-07	3.59586e-05	2.34085e-05	10018/207/578/581/596/599/2065/3304/4170/2872/5196/5499/7001/7124/9314	15
BP	GO:0002758	innate immune response-activating signaling pathway	37/960	305/18805	0.121311	2.37631	5.62062	9.58815e-07	3.94665e-05	2.56921e-05	8678/708/81035/2033/26065/4615/7531/207/9212/1387/56919/3304/3329/3662/9258/142/5094/5515/9781/6279/6573/7124/7128/7189/331/25921/351/55914/2099/2150/3312/3659/3824/11027/57506/23369/54941	37
BP	GO:0071214	cellular response to abiotic stimulus	40/960	344/18805	0.116279	2.27774	5.54748	1.05411e-06	4.27603e-05	2.78363e-05	2033/4609/4615/6662/677/9212/578/581/27113/90427/993/1387/1956/2056/3480/3690/10746/1432/4313/4869/142/5978/6337/7124/8795/85456/7157/94241/65125/894/11200/2697/22927/3659/136319/5728/54407/7040/65267/7528	40
BP	GO:0104004	cellular response to environmental stimulus	40/960	344/18805	0.116279	2.27774	5.54748	1.05411e-06	4.27603e-05	2.78363e-05	2033/4609/4615/6662/677/9212/578/581/27113/90427/993/1387/1956/2056/3480/3690/10746/1432/4313/4869/142/5978/6337/7124/8795/85456/7157/94241/65125/894/11200/2697/22927/3659/136319/5728/54407/7040/65267/7528	40
BP	GO:0002067	glandular epithelial cell differentiation	11/960	36/18805	0.305556	5.98539	6.94436	1.07251e-06	4.31935e-05	2.81183e-05	4851/6662/54361/7494/2263/3169/137964/3091/9314/4781/168850	11
BP	GO:0070227	lymphocyte apoptotic process	17/960	85/18805	0.2	3.91771	6.25318	1.1307e-06	4.48983e-05	2.92281e-05	10018/27086/207/9212/578/581/27113/596/602/840/3988/64065/7157/11200/3091/10945/5896	17
BP	GO:0031669	cellular response to nutrient levels	33/960	258/18805	0.127907	2.50551	5.64754	1.13088e-06	4.48983e-05	2.92281e-05	467/8678/2033/5467/54361/7494/7532/7534/596/1387/1591/2242/3480/5469/8897/5366/5571/6839/7157/7421/53349/659/3312/133746/3745/5594/23252/5465/5562/58528/54407/6667/27327	33
BP	GO:0071383	cellular response to steroid hormone stimulus	29/960	211/18805	0.137441	2.69226	5.73357	1.15227e-06	4.54253e-05	2.95712e-05	10018/2033/27086/3192/5467/7533/677/1956/1977/3169/3304/3480/3717/8085/5469/9612/142/5978/6337/29966/9101/1906/2099/3312/5594/5465/6752/7040/51341	29
BP	GO:0045165	cell fate commitment	36/960	295/18805	0.122034	2.39047	5.58304	1.16383e-06	4.55603e-05	2.9659e-05	2033/57459/4760/4851/860/6662/7472/54361/324/596/2263/3169/3209/3398/3569/3570/3662/4170/639/6495/4089/6608/6774/7157/90/54567/1906/149233/9314/4781/5468/4090/6660/6934/7046/80326	36
BP	GO:0071887	leukocyte apoptotic process	21/960	124/18805	0.169355	3.31741	6.00505	1.17974e-06	4.58622e-05	2.98556e-05	10018/27086/207/9212/578/581/27113/596/602/840/1029/3569/3988/64065/5291/5293/7157/11200/3091/10945/5896	21
BP	GO:0001776	leukocyte homeostasis	20/960	114/18805	0.175439	3.43659	6.0523	1.18844e-06	4.58821e-05	2.98685e-05	10018/6655/10673/25/207/578/581/596/3569/3988/5291/5293/5366/5515/7001/7128/1435/3091/5896/7040	20
BP	GO:0060070	canonical Wnt signaling pathway	39/960	333/18805	0.117117	2.29415	5.52654	1.1986e-06	4.59573e-05	2.99175e-05	25805/8323/4851/6615/6662/7472/54361/324/27122/1956/2010/2263/23401/8322/2735/1432/441478/5499/6206/6425/4089/252839/9101/9525/65125/331/351/65981/25776/1906/9314/83999/4163/5728/5868/6659/6934/7040/80326	39
BP	GO:0010506	regulation of autophagy	41/960	359/18805	0.114206	2.23713	5.48927	1.23707e-06	4.70507e-05	3.06292e-05	9140/155066/8678/2033/140775/7494/25/207/596/90427/1457/128338/1915/23265/3099/10075/4170/5291/79837/6774/9528/7157/94241/25989/7416/65125/9114/8992/526/528/5476/1612/3091/4233/5049/5562/5768/58528/27131/23012/8975	41
BP	GO:1901342	regulation of vasculature development	42/960	372/18805	0.112903	2.21161	5.47443	1.24393e-06	4.70507e-05	3.06292e-05	55109/8091/3678/57608/4204/7057/54361/7494/25/9510/133/240/285/1003/1870/2064/2113/3099/3569/3690/5196/5291/5293/5315/23129/6050/8877/6774/7124/7128/65125/79924/694/3091/3202/9314/5468/9444/6667/7040/7046/7048	42
BP	GO:0045667	regulation of osteoblast differentiation	24/960	156/18805	0.153846	3.01362	5.85753	1.26644e-06	4.75807e-05	3.09743e-05	25805/1021/4851/860/6662/54361/658/1050/2263/2735/3399/3569/3570/5978/7124/90/659/8519/3479/3488/5468/5728/4090/64093	24
BP	GO:0038034	signal transduction in absence of ligand	15/960	68/18805	0.220588	4.321	6.36321	1.30269e-06	4.86165e-05	3.16486e-05	10018/207/578/581/596/599/2065/3304/4170/2872/5196/5499/7001/7124/9314	15
BP	GO:0140694	membraneless organelle assembly	46/960	427/18805	0.107728	2.11024	5.38251	1.46307e-06	5.42401e-05	3.53095e-05	8678/708/3192/26065/4205/7175/9212/51652/1983/2521/8087/3304/3837/3880/149986/25804/51154/10529/257194/4869/6234/27341/4089/7124/9898/9525/65125/53349/1073/11200/1656/1906/22924/4629/51388/5156/23126/5562/5728/23369/29127/84154/29766/27327/4591/65267	46
BP	GO:0072091	regulation of stem cell proliferation	18/960	96/18805	0.1875	3.67285	6.08958	1.48669e-06	5.47533e-05	3.56435e-05	2192/8091/3192/4851/860/6662/7073/677/898/1050/4771/7157/192669/2697/4781/7040/7046/7048	18
BP	GO:0062207	regulation of pattern recognition receptor signaling pathway	27/960	191/18805	0.141361	2.76906	5.69957	1.542e-06	5.64192e-05	3.6728e-05	708/4615/7531/207/9212/56919/3304/3662/9258/142/5094/5515/6279/6573/7128/331/25921/351/55914/2099/2150/3312/3659/11027/57506/23369/54941	27
BP	GO:0043525	positive regulation of neuron apoptotic process	15/960	69/18805	0.217391	4.25838	6.28912	1.5868e-06	5.75042e-05	3.74343e-05	10018/7021/25/581/27113/839/840/2045/4296/4170/4313/7124/7157/351/5621	15
BP	GO:0006401	RNA catabolic process	45/960	415/18805	0.108434	2.12406	5.37062	1.5922e-06	5.75042e-05	3.74343e-05	708/23404/3192/4615/79670/80335/677/207/7832/23589/22794/23405/2107/2521/8087/10767/100316868/3304/8570/79727/389421/149986/25804/1432/51154/4869/54888/26986/8761/9939/10535/6050/8148/23435/9967/85456/23112/131405/192669/4850/2926/10957/23369/9444/27327	45
BP	GO:0070231	T cell apoptotic process	14/960	61/18805	0.229508	4.49573	6.3427	1.76682e-06	6.34018e-05	4.12736e-05	10018/207/578/581/27113/596/602/3988/64065/7157/11200/3091/10945/5896	14
BP	GO:0048568	embryonic organ development	48/960	457/18805	0.105033	2.05744	5.30789	1.7854e-06	6.36602e-05	4.14418e-05	8323/4297/4760/4851/860/6615/6662/8563/7472/677/133/207/1050/144455/1956/2200/2263/2735/3398/3399/3481/3880/3976/5469/10763/639/8575/5978/6495/6608/7124/7157/90/1906/2697/3091/3202/3211/3213/3237/9935/5594/5156/23314/7040/7046/7048/23414	48
BP	GO:0045639	positive regulation of myeloid cell differentiation	19/960	107/18805	0.17757	3.47834	5.9629	1.81029e-06	6.41392e-05	4.17536e-05	3605/677/920/2113/2242/3304/3398/3976/1432/5469/5196/6774/7124/7189/1435/3091/3202/149233/7040	19
BP	GO:0141188	nucleic acid catabolic process	47/960	444/18805	0.105856	2.07356	5.30974	1.84067e-06	6.48055e-05	4.21874e-05	708/23404/3192/4615/79670/80335/677/207/581/7832/23589/22794/23405/2107/2521/8087/10767/100316868/3304/3569/8570/79727/389421/149986/25804/1432/51154/4869/54888/26986/8761/9939/10535/6050/8148/23435/9967/85456/23112/131405/192669/4850/2926/10957/23369/9444/27327	47
BP	GO:1903829	positive regulation of protein localization	51/960	499/18805	0.102204	2.00204	5.26186	1.90835e-06	6.67683e-05	4.34651e-05	1398/2033/51124/5467/9501/7175/7494/7531/207/324/10425/27113/983/1029/1387/9695/1956/2010/2064/10075/3717/1432/56257/4771/142/5213/10802/6608/23435/7124/25921/2182/351/908/1906/2150/3091/3479/3745/57506/5007/5468/5562/5621/5901/6659/6934/7040/55754/7323/65267	51
BP	GO:0034101	erythrocyte homeostasis	23/960	149/18805	0.154362	3.02373	5.75228	1.9767e-06	6.87304e-05	4.47424e-05	221395/1021/677/1054/2056/2113/3304/3398/3717/10661/51621/1432/5469/9258/6774/3091/3202/9935/29127/4090/7067/29766/51341	23
BP	GO:0007159	leukocyte cell-cell adhesion	46/960	433/18805	0.106236	2.081	5.2783	2.14629e-06	7.41662e-05	4.8281e-05	2033/3678/10673/7494/7532/25/207/240/865/920/960/1029/2056/2064/2113/81545/3329/3481/3569/3717/441478/7001/10125/6279/6541/6603/7124/7189/65125/51148/9231/3479/3606/149233/3659/9314/79576/5465/5562/5621/5896/864/6659/7040/7048/51043	46
BP	GO:0010720	positive regulation of cell development	47/960	447/18805	0.105145	2.05965	5.25901	2.21838e-06	7.61869e-05	4.95965e-05	2033/3605/3845/4204/4673/51199/4851/27020/7472/7494/677/596/865/920/1003/23405/1956/2242/8087/8322/3398/3569/3976/4898/5196/23129/10125/6603/6608/23013/7124/7189/659/65981/1435/3091/3606/149233/79576/9444/5896/864/9294/6659/7040/7048/51043	47
BP	GO:0051091	positive regulation of DNA-binding transcription factor activity	27/960	195/18805	0.138462	2.71226	5.57463	2.31426e-06	7.8619e-05	5.11797e-05	2033/4615/4760/7472/207/1054/23373/56919/3169/8322/3304/3569/4869/6279/8877/7124/7189/1906/2099/3606/57506/136319/10891/5728/9252/4591/51341	27
BP	GO:0010611	regulation of cardiac muscle hypertrophy	15/960	71/18805	0.211268	4.13842	6.14509	2.32696e-06	7.8619e-05	5.11797e-05	8678/27086/4205/4775/4851/142/4089/1906/3479/3720/136319/5465/5468/7222/7528	15
BP	GO:0009895	negative regulation of catabolic process	41/960	368/18805	0.111413	2.18242	5.31316	2.33132e-06	7.8619e-05	5.11797e-05	8678/2033/3192/4194/4615/23450/140775/207/596/90427/1029/1457/1956/2521/8087/2903/1432/4170/54888/26986/5515/6050/6201/23429/4089/6774/8148/23435/9967/7124/7157/9101/65125/5476/4233/5465/5562/9444/5768/58528/23012	41
BP	GO:0045089	positive regulation of innate immune response	43/960	395/18805	0.108861	2.13242	5.27574	2.44323e-06	8.14118e-05	5.29978e-05	8678/708/81035/2033/26065/4615/7531/207/9212/839/1387/56919/3304/3329/3662/9782/5469/9258/142/5094/5515/10125/9781/6279/6573/7124/7128/7189/331/25921/55122/351/55914/2069/2099/2150/3312/3659/3824/11027/57506/23369/54941	43
BP	GO:1903037	regulation of leukocyte cell-cell adhesion	43/960	395/18805	0.108861	2.13242	5.27574	2.44323e-06	8.14118e-05	5.29978e-05	2033/10673/7494/7532/25/207/240/865/920/960/1029/2056/2064/2113/81545/3329/3481/3569/3717/441478/7001/10125/6541/6603/7124/7189/65125/9231/3479/3606/149233/3659/9314/79576/5465/5562/5621/5896/864/6659/7040/7048/51043	43
BP	GO:0042593	glucose homeostasis	33/960	268/18805	0.123134	2.41202	5.39997	2.6419e-06	8.75108e-05	5.69682e-05	221395/4760/5467/9501/51714/6566/7494/207/240/25825/1050/2200/3169/3099/3480/3569/79727/5213/5894/4089/6774/3091/3488/3745/4884/5007/5468/10891/5562/10723/6659/6934/7040	33
BP	GO:0070661	leukocyte proliferation	39/960	344/18805	0.113372	2.22079	5.30025	2.68014e-06	8.82555e-05	5.74529e-05	1401/4615/6655/10673/10451/54361/25/581/596/51293/1029/2056/2064/3329/3481/22806/3569/3717/3988/7001/10125/6541/7128/7157/7189/1435/9231/2150/2697/3251/3479/3606/149233/3659/5594/5621/7040/7048/51043	39
BP	GO:0045637	regulation of myeloid cell differentiation	29/960	220/18805	0.131818	2.58213	5.47487	2.71755e-06	8.89639e-05	5.79141e-05	814/1021/27086/3605/4609/677/920/2113/2200/2242/3304/3398/51621/3976/1432/5469/5196/10401/6774/7124/7189/4850/1435/3091/3202/149233/9935/9444/7040	29
BP	GO:0031110	regulation of microtubule polymerization or depolymerization	18/960	100/18805	0.18	3.52594	5.87417	2.74859e-06	8.94511e-05	5.82313e-05	157922/1027/1859/4204/3925/25/324/9212/1003/2242/3304/23271/6249/22924/4233/58526/122060/57551	18
BP	GO:0051168	nuclear export	25/960	174/18805	0.143678	2.81445	5.57703	2.76439e-06	8.94511e-05	5.82313e-05	1027/4928/8563/7175/91746/7531/6310/22794/1029/11052/1977/2010/23401/84946/4869/54888/9688/5903/9939/51547/6830/7329/65125/5901/7040	25
BP	GO:0090398	cellular senescence	19/960	110/18805	0.172727	3.38348	5.81496	2.78228e-06	8.95127e-05	5.82714e-05	1021/1027/8091/23515/26156/25/1029/3159/3398/3480/5609/1432/4869/79677/7157/25989/8550/5728/7014	19
BP	GO:0036294	cellular response to decreased oxygen levels	24/960	163/18805	0.147239	2.8842	5.60373	2.81092e-06	8.99174e-05	5.85348e-05	8678/1027/1788/4194/4609/4851/5467/677/207/27113/596/2263/5291/5366/8614/6839/7157/890/1906/112399/3091/5468/5562/7040	24
BP	GO:0033500	carbohydrate homeostasis	33/960	269/18805	0.122677	2.40306	5.37583	2.86743e-06	9.10218e-05	5.92538e-05	221395/4760/5467/9501/51714/6566/7494/207/240/25825/1050/2200/3169/3099/3480/3569/79727/5213/5894/4089/6774/3091/3488/3745/4884/5007/5468/10891/5562/10723/6659/6934/7040	33
BP	GO:1901990	regulation of mitotic cell cycle phase transition	40/960	358/18805	0.111732	2.18866	5.26672	2.87797e-06	9.10218e-05	5.92538e-05	1021/1027/7175/677/9510/207/324/9212/596/891/898/993/983/1029/1032/58190/1543/144455/1956/3398/56257/5515/55159/6603/7157/9525/90/351/894/10263/1019/8452/123879/9314/64859/4998/5728/57551/7040/29766	40
BP	GO:0060425	lung morphogenesis	13/960	55/18805	0.236364	4.63002	6.25305	2.89734e-06	9.11198e-05	5.93176e-05	3845/6662/7472/80004/2263/3169/3976/7124/9231/3202/5594/4781/7048	13
BP	GO:1903799	negative regulation of miRNA processing	6/960	10/18805	0.6	11.7531	7.88889	3.06624e-06	9.58927e-05	6.24246e-05	4204/3569/79727/389421/6774/7157	6
BP	GO:0032943	mononuclear cell proliferation	36/960	308/18805	0.116883	2.28957	5.29264	3.20512e-06	9.94054e-05	6.47114e-05	1401/4615/6655/10673/10451/54361/25/581/596/51293/1029/2056/2064/3329/3481/22806/3569/3717/3988/7001/10125/6541/7157/7189/1435/9231/2697/3251/3479/3606/149233/3659/5621/7040/7048/51043	36
BP	GO:0072576	liver morphogenesis	9/960	26/18805	0.346154	6.78065	6.84116	3.2244e-06	9.94054e-05	6.47114e-05	7494/2735/3569/3988/5469/6195/7124/7128/8452	9
BP	GO:0031647	regulation of protein stability	42/960	386/18805	0.108808	2.1314	5.20928	3.23183e-06	9.94054e-05	6.47114e-05	2033/25764/4194/23515/7341/7494/7534/596/1029/1387/1457/3304/3329/10661/4047/4771/8575/6201/6400/6608/23435/7157/9101/908/11200/5476/8452/1603/3312/3479/5594/29116/23252/81572/10891/5621/5728/284996/9919/6659/4591/8975	42
BP	GO:0046824	positive regulation of nucleocytoplasmic transport	14/960	64/18805	0.21875	4.28499	6.10563	3.25552e-06	9.95869e-05	6.48295e-05	2033/7175/7494/7531/983/11052/2010/3717/1432/6608/23435/57506/5901/7040	14
BP	GO:0048873	homeostasis of number of cells within a tissue	11/960	40/18805	0.275	5.38685	6.44185	3.41983e-06	0.000104045	6.77315e-05	4297/3845/4851/6662/7846/581/596/3988/6608/331/1435	11
BP	GO:0043467	regulation of generation of precursor metabolites and energy	22/960	143/18805	0.153846	3.01362	5.60621	3.4735e-06	0.000105106	6.84225e-05	2033/207/891/983/8445/3481/5499/5515/5571/6472/113829/6774/7124/7157/351/2887/3091/163702/3479/5465/5562/51341	22
BP	GO:0001894	tissue homeostasis	33/960	272/18805	0.121324	2.37655	5.30403	3.65503e-06	0.000109416	7.12282e-05	323/3605/4297/3845/4760/4851/6662/7846/581/596/1003/9069/1258/128338/1956/3209/3569/3690/3988/4520/64065/5745/6608/7128/7189/7414/331/1182/1435/2697/4781/1200/65267	33
BP	GO:0060249	anatomical structure homeostasis	33/960	272/18805	0.121324	2.37655	5.30403	3.65503e-06	0.000109416	7.12282e-05	323/3605/4297/3845/4760/4851/6662/7846/581/596/1003/9069/1258/128338/1956/3209/3569/3690/3988/4520/64065/5745/6608/7128/7189/7414/331/1182/1435/2697/4781/1200/65267	33
BP	GO:0050878	regulation of body fluid levels	42/960	388/18805	0.108247	2.12041	5.17232	3.6851e-06	0.00010973	7.14324e-05	160851/2192/8323/7057/10451/7494/133/285/8862/966/1956/2815/137964/3099/3569/3570/3690/3717/1432/5469/9612/257194/4987/8761/5196/5291/7001/6337/7103/7414/7421/65125/25946/1906/22875/2150/2697/3091/5156/79056/65267/51043	42
BP	GO:0032869	cellular response to insulin stimulus	32/960	260/18805	0.123077	2.4109	5.31338	3.76718e-06	0.00011158	7.2637e-05	80339/11031/6655/7494/7532/677/207/324/1956/2045/2064/2263/3480/3481/8471/4916/142/79837/5315/5894/23235/9640/8452/2887/5594/4233/5156/5468/5562/27131/6667/51043	32
BP	GO:0010721	negative regulation of cell development	34/960	285/18805	0.119298	2.33688	5.27468	3.80627e-06	0.000112145	7.30045e-05	1021/4204/4609/4851/7533/7832/865/1029/1050/58190/23405/2045/2064/2200/3398/3569/79727/4771/441478/10401/7001/5978/7124/7157/3479/3659/3949/9935/5728/9444/864/23111/7040/51043	34
BP	GO:0070507	regulation of microtubule cytoskeleton organization	24/960	166/18805	0.144578	2.83208	5.49907	3.89311e-06	0.000114103	7.42791e-05	157922/1027/1859/3192/4204/3925/7175/25/324/9212/1003/51652/2242/3304/9525/23271/10263/6249/22924/4233/58526/5562/122060/57551	24
BP	GO:0031113	regulation of microtubule polymerization	14/960	65/18805	0.215385	4.21907	6.02983	3.95623e-06	0.000115349	7.50902e-05	157922/1027/1859/4204/3925/25/1003/2242/3304/23271/6249/22924/4233/122060	14
BP	GO:0060420	regulation of heart growth	15/960	74/18805	0.202703	3.97065	5.93867	4.02019e-06	0.000116606	7.59089e-05	27086/4851/7472/983/1848/2263/2735/1432/1906/3479/3720/5465/7046/7528/23414	15
BP	GO:0045785	positive regulation of cell adhesion	50/960	499/18805	0.1002	1.96278	5.05572	4.2181e-06	0.000121716	7.92353e-05	708/1021/1398/2033/54566/2192/51144/3678/10673/10451/54361/7494/7532/463/25/207/240/865/920/960/2056/2064/2113/81545/3169/3329/3481/3569/3570/3690/3717/3976/5420/10125/6541/6603/7124/7189/1435/3479/3606/149233/79576/5562/5896/864/6659/7040/7048/51043	50
BP	GO:2000377	regulation of reactive oxygen species metabolic process	23/960	156/18805	0.147436	2.88805	5.49226	4.40162e-06	0.000126081	8.2077e-05	8678/1401/7057/59272/240/596/1956/3099/1432/23530/7001/7124/7157/7416/225/351/1182/2150/3091/5465/140823/7040/7048	23
BP	GO:0051897	positive regulation of phosphatidylinositol 3-kinase/protein kinase B signal transduction	26/960	190/18805	0.136842	2.68054	5.40003	4.41509e-06	0.000126081	8.2077e-05	8678/708/1839/5467/7057/10451/7494/1956/2065/2137/3480/3481/3717/79727/9258/4916/7124/351/2150/3479/3488/3606/5156/6934/7040/7046	26
BP	GO:0042307	positive regulation of protein import into nucleus	11/960	41/18805	0.268293	5.25546	6.32672	4.45947e-06	0.000126081	8.2077e-05	2033/7175/7494/983/3717/1432/6608/23435/57506/5901/7040	11
BP	GO:0090199	regulation of release of cytochrome c from mitochondria	11/960	41/18805	0.268293	5.25546	6.32672	4.45947e-06	0.000126081	8.2077e-05	10018/2395/207/578/581/27113/599/90427/5366/7157/3479	11
BP	GO:0044346	fibroblast apoptotic process	9/960	27/18805	0.333333	6.52951	6.66878	4.6181e-06	0.000129892	8.45575e-05	10018/51124/4609/578/27113/840/7157/694/8452	9
BP	GO:0071453	cellular response to oxygen levels	25/960	179/18805	0.139665	2.73583	5.41223	4.64065e-06	0.000129892	8.45575e-05	8678/1027/1788/4194/4609/4851/5467/677/207/27113/596/2263/5291/5366/8614/6839/7157/9114/890/1906/112399/3091/5468/5562/7040	25
BP	GO:1905330	regulation of morphogenesis of an epithelium	14/960	66/18805	0.212121	4.15515	5.95553	4.7879e-06	0.000132075	8.59785e-05	27086/6662/7472/54361/25/85474/3976/5293/6495/6608/7124/2099/2697/7040	14
BP	GO:0002221	pattern recognition receptor signaling pathway	34/960	288/18805	0.118056	2.31254	5.20625	4.79716e-06	0.000132075	8.59785e-05	8678/708/81035/26065/4615/7531/207/9212/56919/3304/3329/3662/9258/142/5094/5515/9781/6279/6573/7124/7128/7189/331/25921/351/55914/2099/2150/3312/3659/11027/57506/23369/54941	34
BP	GO:0045445	myoblast differentiation	19/960	114/18805	0.166667	3.26476	5.62549	4.80794e-06	0.000132075	8.59785e-05	9794/4851/5467/6662/463/677/3399/1432/5978/6603/7124/694/3479/3606/4154/55796/6659/6934/7040	19
BP	GO:0021782	glial cell development	21/960	135/18805	0.155556	3.04711	5.53653	4.81519e-06	0.000132075	8.59785e-05	1021/3845/4204/400746/79628/207/23405/1956/2064/2065/3569/5894/6279/6608/7124/351/3949/5594/5728/6659/7040	21
BP	GO:0033273	response to vitamin	17/960	94/18805	0.180851	3.54261	5.73188	4.8366e-06	0.000132075	8.59785e-05	8678/1788/5467/6427/1032/1543/1591/1956/2056/2242/3480/3988/5469/23530/8614/7421/7040	17
BP	GO:0070242	thymocyte apoptotic process	8/960	21/18805	0.380952	7.4623	6.87235	5.02686e-06	0.000136604	8.89268e-05	10018/578/581/27113/7157/11200/3091/5896	8
BP	GO:0045931	positive regulation of mitotic cell cycle	21/960	136/18805	0.154412	3.0247	5.49632	5.42536e-06	0.000146721	9.55128e-05	25/9510/207/891/898/993/983/1543/1956/1977/1978/3169/56257/8877/9525/351/894/1019/8452/7040/29766	21
BP	GO:0043255	regulation of carbohydrate biosynthetic process	18/960	105/18805	0.171429	3.35804	5.61988	5.64567e-06	0.000151945	9.89136e-05	10776/2033/207/51744/8445/3481/5499/5571/5745/5903/51547/2887/3479/5465/10891/150094/6934/7040	18
BP	GO:0051223	regulation of protein transport	46/960	449/18805	0.10245	2.00684	5.0084	5.68756e-06	0.00015234	9.91706e-05	2033/51124/4760/5467/9501/79628/6566/7341/7021/7175/7494/7531/240/983/1029/9695/1956/2010/23401/3569/3717/1432/5213/5978/10802/51547/6608/23435/7124/55432/2182/351/2150/3091/3312/3479/3745/57506/5007/5468/80223/5901/6659/6934/7040/55754	46
BP	GO:0016055	Wnt signaling pathway	48/960	477/18805	0.100629	1.97117	4.98312	5.83477e-06	0.000155538	0.000101253	25805/8323/4851/6615/6662/7472/54361/25/324/898/1457/27122/1956/2010/2263/23401/8322/2735/85474/1432/441478/5499/6206/6425/4089/252839/7128/9101/9525/65125/331/351/65981/25776/8452/1906/2887/26959/9314/83999/4163/5562/5728/5868/6659/6934/7040/80326	48
BP	GO:0002065	columnar/cuboidal epithelial cell differentiation	19/960	116/18805	0.163793	3.20847	5.53388	6.25416e-06	0.000165204	0.000107546	4851/6662/54361/7494/25/2263/3169/137964/639/9231/2697/3091/3202/9314/4779/4781/6659/7040/168850	19
BP	GO:0045913	positive regulation of carbohydrate metabolic process	16/960	86/18805	0.186047	3.64438	5.70078	6.2564e-06	0.000165204	0.000107546	10776/207/51744/8445/3481/5366/5499/5571/5745/51547/351/3091/3479/5465/10891/5562	16
BP	GO:0034599	cellular response to oxidative stress	31/960	254/18805	0.122047	2.39073	5.1758	6.32367e-06	0.000166197	0.000108192	8678/27086/2395/79912/6780/7494/4363/25/240/983/3304/3569/4313/142/7001/8575/8877/7128/7157/94241/8452/1612/1906/3091/4233/4779/5156/5194/10891/5562/140823	31
BP	GO:0001893	maternal placenta development	10/960	35/18805	0.285714	5.59673	6.31325	6.54704e-06	0.000171263	0.00011149	5467/207/2057/3976/142/639/8614/56977/7421/659	10
BP	GO:1903798	regulation of miRNA processing	7/960	16/18805	0.4375	8.56999	7.02596	6.73807e-06	0.00017544	0.000114209	4204/3569/79727/389421/6774/7157/7040	7
BP	GO:0055021	regulation of cardiac muscle tissue growth	14/960	68/18805	0.205882	4.03294	5.81126	6.9298e-06	0.000179597	0.000116915	27086/4851/7472/983/2263/2735/1432/1906/3479/3720/5465/7046/7528/23414	14
BP	GO:1904018	positive regulation of vasculature development	26/960	195/18805	0.133333	2.61181	5.24758	7.13524e-06	0.000183276	0.00011931	55109/8091/3678/57608/7057/7494/25/133/285/1003/2113/3099/3690/5293/5315/8877/6774/65125/79924/694/3091/9314/6667/7040/7046/7048	26
BP	GO:0070371	ERK1 and ERK2 cascade	36/960	319/18805	0.112853	2.21062	5.05806	7.13721e-06	0.000183276	0.00011931	467/25778/2192/4609/4851/6662/7494/7534/677/25/59272/920/960/983/1848/1956/2045/2056/2064/2263/3690/3976/5609/9258/10125/4089/7124/351/1906/2150/2887/3479/7786/5594/5156/7040	36
BP	GO:0007623	circadian rhythm	27/960	207/18805	0.130435	2.55503	5.21786	7.24971e-06	0.000184988	0.000120424	1859/2033/3192/4297/2063/463/983/23373/1956/8087/10075/3398/3399/4987/142/5499/6839/23435/9967/7124/7157/5465/5468/10891/5562/5728/150094	27
BP	GO:0003205	cardiac chamber development	24/960	172/18805	0.139535	2.73328	5.29658	7.26998e-06	0.000184988	0.000120424	9794/4194/4851/7472/9510/2263/3209/3480/9782/5469/23129/639/4089/6608/7157/90/659/54567/3091/6659/7040/7046/7048/23414	24
BP	GO:0001892	embryonic placenta development	16/960	87/18805	0.183908	3.60249	5.64315	7.30779e-06	0.000185109	0.000120503	6615/7472/677/133/207/1050/144455/1956/2263/3481/3880/3976/5469/639/3091/5594	16
BP	GO:0042594	response to starvation	29/960	232/18805	0.125	2.44857	5.14925	7.8327e-06	0.000197511	0.000128577	467/8678/54361/7494/7532/7534/133/596/3480/8897/5366/5571/6839/7157/25989/53349/659/3312/133746/5594/57546/5465/10891/5562/58528/54407/6667/6752/27327	29
BP	GO:0051222	positive regulation of protein transport	31/960	257/18805	0.120623	2.36282	5.10222	8.04384e-06	0.000201926	0.00013145	2033/51124/5467/9501/7175/7494/7531/983/9695/1956/2010/3717/1432/5213/10802/6608/23435/7124/2182/351/2150/3091/3479/57506/5007/5468/5901/6659/6934/7040/55754	31
BP	GO:0016236	macroautophagy	40/960	374/18805	0.106952	2.09503	4.96124	8.34294e-06	0.000208499	0.00013573	9140/155066/8678/140775/137886/137492/207/23786/51652/1457/23265/3099/10075/8897/79837/100287932/7157/94241/7189/25989/7416/9525/55432/53349/91452/55102/9114/8992/526/528/11200/3091/5049/5768/5868/23557/27131/23111/79720/23503	40
BP	GO:0032388	positive regulation of intracellular transport	21/960	140/18805	0.15	2.93828	5.33912	8.63023e-06	0.000212691	0.000138459	2033/4204/6342/7175/7494/7531/983/11052/9695/10938/2010/3717/1432/4771/6608/23435/57506/5901/23557/7040/55754	21
BP	GO:0030224	monocyte differentiation	10/960	36/18805	0.277778	5.44126	6.18642	8.65263e-06	0.000212691	0.000138459	1021/27086/4609/8563/677/920/2242/5469/1435/5468	10
BP	GO:1905332	positive regulation of morphogenesis of an epithelium	10/960	36/18805	0.277778	5.44126	6.18642	8.65263e-06	0.000212691	0.000138459	6662/54361/25/85474/3976/5293/6495/6608/2697/7040	10
BP	GO:0042063	gliogenesis	38/960	348/18805	0.109195	2.13898	4.97424	8.66266e-06	0.000212691	0.000138459	1021/3845/4204/4615/400746/4851/79628/6662/7846/25/207/983/23405/1956/2064/2065/2817/3398/3569/3976/79727/4771/5894/6279/6608/6774/7124/7157/351/1435/3949/5594/4781/5728/9444/6659/25777/7040	38
BP	GO:1901136	carbohydrate derivative catabolic process	31/960	258/18805	0.120155	2.35366	5.07792	8.70628e-06	0.000212829	0.000138548	9583/957/2033/6448/23786/960/9695/2817/3099/3988/4121/11253/4758/5213/5315/5515/5571/950/6774/6996/7374/351/81602/22875/3091/3251/3479/5465/5562/7040/51341	31
BP	GO:0090594	inflammatory response to wounding	9/960	29/18805	0.310345	6.0792	6.34886	8.99728e-06	0.000218986	0.000142556	3605/240/2137/3569/6774/7124/3091/5468/7040	9
BP	GO:0002753	cytoplasmic pattern recognition receptor signaling pathway	25/960	186/18805	0.134409	2.63287	5.19077	9.23227e-06	0.000223733	0.000145647	8678/708/81035/26065/4615/7531/207/9212/56919/3304/142/5094/5515/6573/7124/7128/7189/331/25921/55914/2150/3312/57506/23369/54941	25
BP	GO:0018108	peptidyl-tyrosine phosphorylation	26/960	198/18805	0.131313	2.57223	5.15838	9.42739e-06	0.000227476	0.000148084	23568/1859/9052/1839/3678/25/920/1956/2045/2064/2242/2263/3480/3569/3570/3690/3717/3976/7157/90/351/3479/3606/5156/5621/7040	26
BP	GO:0045860	positive regulation of protein kinase activity	27/960	210/18805	0.128571	2.51853	5.13259	9.4855e-06	0.000227896	0.000148357	10920/8091/7057/25/207/920/1956/2064/2200/3690/3717/5609/4296/4916/5515/5571/10125/7124/8795/7189/805/894/1906/2069/3479/7786/22924	27
BP	GO:0002761	regulation of myeloid leukocyte differentiation	20/960	130/18805	0.153846	3.01362	5.34345	9.54323e-06	0.000228303	0.000148622	814/1021/27086/3605/4609/677/920/2200/2242/3398/3976/5196/10401/7124/7189/1435/149233/9935/9444/7040	20
BP	GO:0045765	regulation of angiogenesis	39/960	363/18805	0.107438	2.10455	4.92877	9.70078e-06	0.000231085	0.000150433	55109/8091/3678/57608/4204/7057/7494/25/9510/133/240/285/1003/1870/2064/2113/3099/3569/3690/5196/5291/5293/5315/23129/6050/8877/6774/7124/7128/65125/79924/694/3091/3202/9314/5468/9444/6667/7048	39
BP	GO:0009791	post-embryonic development	16/960	89/18805	0.179775	3.52154	5.53039	9.89505e-06	0.000233724	0.00015215	10018/4297/4204/23515/25/578/581/596/2263/3150/3717/639/8879/3482/9314/7046	16
BP	GO:0033077	T cell differentiation in thymus	16/960	89/18805	0.179775	3.52154	5.53039	9.89505e-06	0.000233724	0.00015215	814/1021/4775/6655/54361/677/25/596/1029/2064/10125/7157/1235/9935/79576/5896	16
BP	GO:1903039	positive regulation of leukocyte cell-cell adhesion	33/960	285/18805	0.115789	2.26815	5.0035	9.94151e-06	0.000233834	0.000152223	2033/10673/7494/7532/25/207/240/865/920/960/2056/2113/81545/3329/3481/3569/3717/10125/6541/6603/7124/7189/3479/3606/149233/79576/5562/5896/864/6659/7040/7048/51043	33
BP	GO:0032868	response to insulin	36/960	324/18805	0.111111	2.1765	4.95457	1.01065e-05	0.000234819	0.000152864	80339/11031/6655/7494/7532/677/133/207/324/1956/2045/2064/2263/3480/3481/8471/1432/4916/142/79837/5315/5894/23235/6272/9640/8452/2887/5594/4233/5156/5465/5468/5562/27131/6667/51043	36
BP	GO:0051146	striated muscle cell differentiation	35/960	311/18805	0.11254	2.2045	4.96791	1.01251e-05	0.000234819	0.000152864	27086/3192/3845/9794/4205/4851/7494/207/596/840/983/10938/3481/3880/1432/50804/10529/6495/4089/6608/6272/90/25776/1073/1906/3479/3488/136319/4629/5156/5465/150094/7040/29766/7528	35
BP	GO:0007219	Notch signaling pathway	25/960	187/18805	0.13369	2.61879	5.15997	1.01512e-05	0.000234819	0.000152864	1021/1027/3605/9794/4204/4851/6615/6662/207/1050/3169/3880/441478/64065/6400/6495/23013/6774/351/54567/23220/79576/7040/7048/51341	25
BP	GO:0043484	regulation of RNA splicing	25/960	187/18805	0.13369	2.61879	5.15997	1.01512e-05	0.000234819	0.000152864	8227/708/1859/3191/3192/4928/23450/6427/91746/80004/2521/3190/5725/9939/5978/9967/2926/22927/4154/55796/9444/282996/55147/54407/51341	25
BP	GO:0033674	positive regulation of kinase activity	28/960	223/18805	0.125561	2.45955	5.08542	1.02645e-05	0.000236465	0.000153935	10920/25778/8091/7057/25/207/920/1956/2064/2200/3690/3717/5609/4296/4916/5515/5571/10125/7124/8795/7189/805/894/1906/2069/3479/7786/22924	28
BP	GO:0018212	peptidyl-tyrosine modification	26/960	199/18805	0.130653	2.55931	5.12902	1.0329e-05	0.000236974	0.000154267	23568/1859/9052/1839/3678/25/920/1956/2045/2064/2242/2263/3480/3569/3570/3690/3717/3976/7157/90/351/3479/3606/5156/5621/7040	26
BP	GO:0048545	response to steroid hormone	37/960	338/18805	0.109467	2.14431	4.92386	1.07183e-05	0.000243301	0.000158385	10018/2033/27086/3192/5467/7057/7533/677/133/596/1956/1977/2056/3169/3304/3480/3557/3569/3717/8085/5469/9612/142/5978/6337/29966/7124/9101/1906/2099/3312/5594/5465/6752/7040/10628/51341	37
BP	GO:0043200	response to amino acid	20/960	131/18805	0.152672	2.99062	5.30282	1.07317e-05	0.000243301	0.000158385	1027/1788/2033/4615/80339/6506/7846/7494/599/1956/3480/4313/6495/7124/8452/1906/3745/5156/58528/153129	20
BP	GO:0031109	microtubule polymerization or depolymerization	21/960	142/18805	0.147887	2.8969	5.26259	1.08029e-05	0.000243301	0.000158385	157922/1027/1859/4204/51199/3925/7846/25/324/9212/1003/2242/3304/347240/23271/6249/22924/4233/58526/122060/57551	21
BP	GO:2000045	regulation of G1/S transition of mitotic cell cycle	24/960	176/18805	0.136364	2.67116	5.16634	1.08191e-05	0.000243301	0.000158385	1027/9510/207/324/596/898/1029/1032/58190/1543/144455/1956/3398/56257/5515/55159/6603/7157/90/894/10263/123879/9314/5728	24
BP	GO:0001822	kidney development	36/960	325/18805	0.110769	2.16981	4.9341	1.08221e-05	0.000243301	0.000158385	10018/4609/4851/6662/7021/54361/9510/285/581/596/79659/2028/2045/2200/2263/3399/3570/3690/3976/79727/23129/5420/639/8879/6495/4089/6608/8452/9231/1906/3237/5156/4090/6659/7040/7046	36
BP	GO:0031016	pancreas development	15/960	80/18805	0.1875	3.67285	5.55663	1.09824e-05	0.000245918	0.000160089	1021/4760/51714/6662/7494/207/578/3481/3569/3570/6608/4233/6659/6934/168850	15
BP	GO:0050867	positive regulation of cell activation	41/960	392/18805	0.104592	2.0488	4.86717	1.10876e-05	0.000247285	0.000160979	2033/4615/7057/10673/10451/7494/7532/25/207/596/865/51293/920/1050/2056/81545/2815/3329/3481/3569/3717/10125/6195/6541/6603/7124/7189/55122/351/3479/3606/149233/11027/79576/5562/5896/864/6659/7040/7048/51043	41
BP	GO:1904035	regulation of epithelial cell apoptotic process	12/960	53/18805	0.226415	4.43514	5.80846	1.12014e-05	0.000248831	0.000161985	1027/4760/677/581/596/3480/3569/3717/2099/5465/5562/6934	12
BP	GO:0050657	nucleic acid transport	23/960	165/18805	0.139394	2.73052	5.17844	1.13926e-05	0.000251085	0.000163453	4928/8563/7175/91746/677/22794/11052/1977/8087/8570/3837/55706/54888/23165/79023/9688/5903/9939/6830/65125/9444/5901/7048	23
BP	GO:0050658	RNA transport	23/960	165/18805	0.139394	2.73052	5.17844	1.13926e-05	0.000251085	0.000163453	4928/8563/7175/91746/677/22794/11052/1977/8087/8570/3837/55706/54888/23165/79023/9688/5903/9939/6830/65125/9444/5901/7048	23
BP	GO:0060419	heart growth	17/960	100/18805	0.17	3.33005	5.41863	1.14517e-05	0.000251399	0.000163657	27086/4851/7472/25/983/1848/2242/2263/2735/1432/1906/3479/3720/5465/7046/7528/23414	17
BP	GO:0046651	lymphocyte proliferation	34/960	300/18805	0.113333	2.22003	4.94073	1.16224e-05	0.000254149	0.000165447	4615/6655/10673/10451/54361/25/581/596/51293/1029/2056/2064/3329/3481/22806/3569/3717/3988/7001/10125/6541/7157/7189/9231/2697/3251/3479/3606/149233/3659/5621/7040/7048/51043	34
BP	GO:0006997	nucleus organization	22/960	154/18805	0.142857	2.79836	5.19744	1.18255e-05	0.00025726	0.000167472	4001/4928/7341/7175/137886/983/1029/51652/2010/2113/8087/55706/23165/9688/23133/6839/23435/7329/9525/22927/84172/25777	22
BP	GO:0019318	hexose metabolic process	29/960	237/18805	0.122363	2.39691	5.01952	1.18566e-05	0.00025726	0.000167472	10776/467/2033/5467/7021/207/10295/23786/8445/2200/3099/3481/3988/1432/5213/5315/5366/5499/5571/5903/51547/7124/7157/3479/5465/10891/5562/150094/6934	29
BP	GO:0048762	mesenchymal cell differentiation	32/960	275/18805	0.116364	2.27939	4.95719	1.21902e-05	0.000263477	0.00017152	25805/8091/4851/6615/6662/7472/54361/596/2263/3169/3569/5515/6201/10509/54910/6495/4089/6608/90/9231/1906/3091/3479/5594/84172/5728/9444/6934/7040/7046/7048/80326	32
BP	GO:0060441	epithelial tube branching involved in lung morphogenesis	9/960	30/18805	0.3	5.87656	6.19993	1.22735e-05	0.000264257	0.000172027	3845/6662/7472/80004/2263/3169/7124/9231/3202	9
BP	GO:0002069	columnar/cuboidal epithelial cell maturation	6/960	12/18805	0.5	9.79427	7.06797	1.23479e-05	0.000264841	0.000172407	7494/137964/2697/3091/3202/7040	6
BP	GO:0051347	positive regulation of transferase activity	31/960	263/18805	0.117871	2.30892	4.95808	1.28322e-05	0.000273524	0.00017806	10920/25778/8091/7057/25/207/920/1956/2064/2200/3690/3717/5609/4296/4916/5515/5571/10125/7124/8795/7189/7329/805/894/1906/2069/3479/7786/22924/5728/5982	31
BP	GO:0002260	lymphocyte homeostasis	15/960	81/18805	0.185185	3.62751	5.49654	1.28505e-05	0.000273524	0.00017806	10018/6655/10673/25/207/578/581/596/5366/5515/7001/7128/3091/5896/7040	15
BP	GO:0098773	skin epidermis development	20/960	133/18805	0.150376	2.94565	5.22272	1.35163e-05	0.000286607	0.000186577	8323/4851/6615/6662/3925/596/1956/2263/54888/4089/6608/7124/94234/3488/3606/9314/4233/64434/23369/80326	20
BP	GO:0046622	positive regulation of organ growth	12/960	54/18805	0.222222	4.35301	5.72298	1.37389e-05	0.000290229	0.000188934	4851/7472/207/983/2263/2735/3481/1432/6608/1906/3479/23414	12
BP	GO:0051147	regulation of muscle cell differentiation	23/960	167/18805	0.137725	2.69782	5.11156	1.39194e-05	0.000292935	0.000190696	27086/9794/4204/4775/4851/7494/596/2263/3398/3481/1432/5725/4089/6830/55122/659/1906/2069/3479/5465/150094/7040/7528	23
BP	GO:0071456	cellular response to hypoxia	22/960	156/18805	0.141026	2.76249	5.12699	1.4563e-05	0.000305331	0.000198766	1027/1788/4194/4609/4851/5467/677/27113/596/2263/5291/5366/8614/6839/7157/890/1906/112399/3091/5468/5562/7040	22
BP	GO:0031099	regeneration	26/960	203/18805	0.128079	2.50888	5.01331	1.47747e-05	0.000308614	0.000200903	1027/4851/5467/133/285/578/596/983/1956/2735/3480/3569/3717/5469/4313/7124/890/2697/3479/3482/9314/83999/136319/4781/23369/7040	26
BP	GO:0045646	regulation of erythrocyte differentiation	11/960	46/18805	0.23913	4.68422	5.80259	1.48952e-05	0.000308826	0.000201041	1021/677/2113/3304/51621/1432/5469/6774/3091/3202/9935	11
BP	GO:0060443	mammary gland morphogenesis	11/960	46/18805	0.23913	4.68422	5.80259	1.48952e-05	0.000308826	0.000201041	54361/581/2263/5469/64065/7421/1435/2099/3488/7040/7048	11
BP	GO:0032755	positive regulation of interleukin-6 production	17/960	102/18805	0.166667	3.26476	5.31947	1.50114e-05	0.000308949	0.000201121	136/3605/4615/7494/3329/3569/3570/6774/7124/7189/55122/351/2069/2150/11027/57506/7040	17
BP	GO:2001237	negative regulation of extrinsic apoptotic signaling pathway	17/960	102/18805	0.166667	3.26476	5.31947	1.50114e-05	0.000308949	0.000201121	7057/207/596/2907/3304/4170/5196/7001/5894/7124/7128/10771/90/3479/9314/6934/7046	17
BP	GO:0055017	cardiac muscle tissue growth	16/960	92/18805	0.173913	3.4067	5.36719	1.53122e-05	0.000313894	0.00020434	27086/4851/7472/25/983/2242/2263/2735/1432/1906/3479/3720/5465/7046/7528/23414	16
BP	GO:0051236	establishment of RNA localization	23/960	168/18805	0.136905	2.68176	5.07849	1.53639e-05	0.000313894	0.00020434	4928/8563/7175/91746/677/22794/11052/1977/8087/8570/3837/55706/54888/23165/79023/9688/5903/9939/6830/65125/9444/5901/7048	23
BP	GO:0008380	RNA splicing	47/960	482/18805	0.0975104	1.91009	4.69472	1.65862e-05	0.000336003	0.000218733	8227/708/8621/1859/3191/3192/51631/4928/51319/23450/6427/8563/91746/22794/9785/80004/2521/3190/8570/25804/51747/26986/5725/9939/5978/6628/23524/10147/6830/8148/23435/9967/2926/22927/3312/4154/55796/10891/9360/84950/9128/9444/282996/55147/10291/54407/51341	47
BP	GO:0051960	regulation of nervous system development	45/960	454/18805	0.0991189	1.9416	4.71048	1.6634e-05	0.000336003	0.000218733	22883/3845/4204/4673/400746/51199/4851/27020/139065/7472/7533/207/7832/147381/58190/23405/1956/2045/8087/8322/3398/3569/3976/79727/4771/4898/23129/5978/6608/23013/7124/7157/351/659/65981/9231/54567/9896/3091/3213/3949/5728/9444/23111/7040	45
BP	GO:1901987	regulation of cell cycle phase transition	46/960	468/18805	0.0982906	1.92537	4.70193	1.66395e-05	0.000336003	0.000218733	323/1021/1027/7175/677/9510/207/324/9212/596/891/898/993/983/1029/1032/58190/1543/144455/1956/2735/3398/1432/56257/4869/54888/5515/55159/6603/7157/9525/90/351/894/10263/1019/11200/8452/123879/9314/64859/4998/5728/57551/7040/29766	46
BP	GO:0001889	liver development	21/960	146/18805	0.143836	2.81753	5.11348	1.66861e-05	0.000336003	0.000218733	4851/6662/54361/7494/1050/1054/1543/144455/1956/2735/3569/3988/5469/6195/7124/7128/8452/3482/3720/4233/7040	21
BP	GO:0010906	regulation of glucose metabolic process	17/960	103/18805	0.165049	3.23306	5.27081	1.71369e-05	0.000343843	0.000223836	10776/2033/207/10295/8445/3481/5366/5499/5571/5903/51547/7157/3479/5465/10891/150094/6934	17
BP	GO:0042098	T cell proliferation	27/960	217/18805	0.124424	2.43728	4.93922	1.73392e-05	0.00034666	0.00022567	6655/10673/54361/25/581/1029/2056/2064/3481/3569/3717/3988/7001/10125/6541/7157/7189/9231/2697/3479/3606/149233/3659/5621/7040/7048/51043	27
BP	GO:0003158	endothelium development	21/960	147/18805	0.142857	2.79836	5.07699	1.85484e-05	0.000368372	0.000239805	27086/4615/4851/1003/8322/3209/3988/4089/90627/7124/7414/90/26084/659/694/25932/54567/1906/2150/4233/9294	21
BP	GO:0042771	intrinsic apoptotic signaling pathway in response to DNA damage by p53 class mediator	11/960	47/18805	0.234043	4.58455	5.70681	1.85568e-05	0.000368372	0.000239805	2033/27113/596/602/960/8445/3190/4582/7157/25946/11200	11
BP	GO:0032886	regulation of microtubule-based process	31/960	269/18805	0.115242	2.25742	4.81781	2.01037e-05	0.00039767	0.000258877	157922/1027/1859/3192/4204/3925/6870/7175/25/324/9212/1003/51652/2064/2242/3304/4869/9525/23271/1235/10263/6249/124637/22924/4233/58526/5562/122060/6863/57551/4591	31
BP	GO:1901989	positive regulation of cell cycle phase transition	19/960	126/18805	0.150794	2.95383	5.10384	2.11772e-05	0.000417429	0.00027174	9510/207/891/898/993/983/1543/1956/2735/56257/4869/9525/351/894/1019/11200/8452/7040/29766	19
BP	GO:0009191	ribonucleoside diphosphate catabolic process	17/960	105/18805	0.161905	3.17148	5.17526	2.22078e-05	0.000436208	0.000283964	9583/957/2033/23786/3099/3988/5213/5315/5515/5571/6774/351/3091/3479/5465/5562/51341	17
BP	GO:0072001	renal system development	36/960	336/18805	0.107143	2.09877	4.71366	2.24119e-05	0.000438678	0.000285572	10018/4609/4851/6662/7021/54361/9510/285/581/596/79659/2028/2045/2200/2263/3399/3570/3690/3976/79727/23129/5420/639/8879/6495/4089/6608/8452/9231/1906/3237/5156/4090/6659/7040/7046	36
BP	GO:0003170	heart valve development	14/960	75/18805	0.186667	3.65653	5.34661	2.26035e-05	0.000440886	0.00028701	4194/4851/6615/6662/324/9782/639/4089/90/659/54567/6659/7040/7048	14
BP	GO:0061008	hepaticobiliary system development	21/960	149/18805	0.14094	2.7608	5.00491	2.28433e-05	0.000442796	0.000288253	4851/6662/54361/7494/1050/1054/1543/144455/1956/2735/3569/3988/5469/6195/7124/7128/8452/3482/3720/4233/7040	21
BP	GO:0062197	cellular response to chemical stress	35/960	323/18805	0.108359	2.1226	4.72012	2.28596e-05	0.000442796	0.000288253	8678/27086/2395/79912/6780/7494/677/4363/25/240/983/2056/3304/3569/4313/142/7001/8575/8877/7128/7157/94241/65125/8452/1612/1906/3091/4233/4779/5156/5194/10891/5562/140823/65267	35
BP	GO:0045926	negative regulation of growth	28/960	233/18805	0.120172	2.35399	4.82354	2.33066e-05	0.000449899	0.000292877	1027/27086/2395/4204/5467/27113/596/1029/1032/2045/3304/4089/8614/7157/659/694/65981/131566/123879/2697/3091/3488/3720/5465/5728/23111/7040/7528	28
BP	GO:0046632	alpha-beta T cell differentiation	20/960	138/18805	0.144928	2.83892	5.02883	2.35239e-05	0.000452533	0.000294592	2033/27086/4297/25/596/602/865/3569/3570/3662/639/6774/3606/149233/3659/79576/57546/864/7048/51043	20
BP	GO:0022409	positive regulation of cell-cell adhesion	36/960	337/18805	0.106825	2.09254	4.69404	2.38935e-05	0.000458067	0.000298194	2033/10673/7494/7532/25/207/240/865/920/960/2056/2113/81545/3169/3329/3481/3569/3570/3717/5420/10125/6541/6603/7124/7189/3479/3606/149233/79576/5562/5896/864/6659/7040/7048/51043	36
BP	GO:0002064	epithelial cell development	27/960	221/18805	0.122172	2.39317	4.83207	2.41254e-05	0.000458559	0.000298515	1021/4615/4851/6662/7494/207/1003/1050/2195/3169/137964/3209/5420/639/6608/7124/7414/26084/25932/2099/2150/2697/3091/3202/4233/9294/7040	27
BP	GO:0031100	animal organ regeneration	13/960	66/18805	0.19697	3.85835	5.39531	2.42468e-05	0.000458559	0.000298515	4851/133/285/578/983/1956/2735/3569/5469/7124/890/3482/7040	13
BP	GO:0043470	regulation of carbohydrate catabolic process	13/960	66/18805	0.19697	3.85835	5.39531	2.42468e-05	0.000458559	0.000298515	2033/5499/5515/5571/950/6774/7157/351/3091/3479/5465/5562/51341	13
BP	GO:0071384	cellular response to corticosteroid stimulus	13/960	66/18805	0.19697	3.85835	5.39531	2.42468e-05	0.000458559	0.000298515	10018/3192/677/1956/1977/3480/3717/5978/6337/9101/1906/6752/7040	13
BP	GO:0071385	cellular response to glucocorticoid stimulus	12/960	57/18805	0.210526	4.1239	5.47848	2.45978e-05	0.000463631	0.000301816	10018/3192/677/1956/1977/3480/3717/5978/9101/1906/6752/7040	12
BP	GO:0046777	protein autophosphorylation	23/960	173/18805	0.132948	2.60426	4.91665	2.48274e-05	0.000466389	0.000303612	1859/25/207/1956/2045/2242/2263/3480/3717/4296/23235/85456/25989/805/11200/1612/7786/4293/8550/5156/150094/57551/65267	23
BP	GO:0021700	developmental maturation	37/960	352/18805	0.105114	2.05902	4.65206	2.63673e-05	0.000492404	0.000320547	22883/4204/860/79670/7494/7534/596/865/1003/1050/1258/2056/3169/137964/149986/4313/54888/5745/351/9114/526/528/1235/1182/1906/2069/2697/3091/3202/3479/3745/64434/5468/5728/23557/7040/51341	37
BP	GO:0045661	regulation of myoblast differentiation	14/960	76/18805	0.184211	3.60842	5.2848	2.64225e-05	0.000492404	0.000320547	4851/5467/6662/463/677/3399/1432/6603/7124/694/3606/55796/6659/7040	14
BP	GO:0030278	regulation of ossification	19/960	128/18805	0.148438	2.90767	5.02294	2.65588e-05	0.000492404	0.000320547	4851/860/6662/54361/240/596/54880/658/1432/7421/90/651/659/1435/2697/3091/83999/5594/7040	19
BP	GO:0005996	monosaccharide metabolic process	30/960	260/18805	0.115385	2.26022	4.74592	2.65641e-05	0.000492404	0.000320547	10776/467/2033/9446/5467/7021/207/10295/23786/8445/2200/3099/3481/3988/1432/5213/5315/5366/5499/5571/5903/51547/7124/7157/3479/5465/10891/5562/150094/6934	30
BP	GO:0030330	DNA damage response, signal transduction by p53 class mediator	11/960	49/18805	0.22449	4.39743	5.52307	2.82686e-05	0.000520551	0.00033887	1859/4194/6615/602/960/1029/4582/5366/56950/7157/6659	11
BP	GO:0042149	cellular response to glucose starvation	11/960	49/18805	0.22449	4.39743	5.52307	2.82686e-05	0.000520551	0.00033887	8678/7494/7532/7534/596/8897/5366/5571/6839/7157/5562	11
BP	GO:0008637	apoptotic mitochondrial changes	17/960	107/18805	0.158879	3.1122	5.08196	2.85714e-05	0.000522934	0.000340422	10018/2395/207/578/581/27113/596/599/90427/3099/3329/4170/5366/7157/3479/4884/92609	17
BP	GO:0032984	protein-containing complex disassembly	30/960	261/18805	0.114943	2.25156	4.72249	2.85848e-05	0.000522934	0.000340422	9140/8678/4609/140775/3925/11198/324/9212/51652/56648/2107/3159/3480/347240/54516/10763/6418/6603/7124/9525/65125/23271/1073/2150/3312/58526/136319/23557/57551/29766	30
BP	GO:0039531	regulation of cytoplasmic pattern recognition receptor signaling pathway	19/960	129/18805	0.147287	2.88513	4.98308	2.96825e-05	0.000541246	0.000352343	708/4615/207/9212/56919/3304/142/5094/5515/6573/7128/331/25921/55914/2150/3312/57506/23369/54941	19
BP	GO:0050863	regulation of T cell activation	40/960	395/18805	0.101266	1.98365	4.58263	2.984e-05	0.000542352	0.000353062	814/2033/6655/10673/7494/7532/25/207/865/920/1029/2056/2064/81545/3329/3481/3569/3662/3717/441478/639/7001/10125/6541/6603/7189/9231/3479/3606/149233/3659/79576/5562/5621/5896/864/6659/7040/7048/51043	40
BP	GO:0001942	hair follicle development	16/960	97/18805	0.164948	3.2311	5.10968	3.03255e-05	0.000549393	0.000357646	8323/4851/6615/6662/596/1956/2263/54888/4089/6608/7124/94234/3488/64434/23369/80326	16
BP	GO:0033157	regulation of intracellular protein transport	21/960	152/18805	0.138158	2.70631	4.89901	3.09683e-05	0.000559227	0.000364048	2033/79628/7341/7175/7494/7531/983/1029/9695/2010/23401/3717/1432/51547/6608/23435/55432/57506/5901/7040/55754	21
BP	GO:0009134	nucleoside diphosphate catabolic process	17/960	108/18805	0.157407	3.08338	5.03613	3.23226e-05	0.000581806	0.000378747	9583/957/2033/23786/3099/3988/5213/5315/5515/5571/6774/351/3091/3479/5465/5562/51341	17
BP	GO:0045619	regulation of lymphocyte differentiation	27/960	225/18805	0.12	2.35062	4.72722	3.32348e-05	0.000596309	0.000388188	814/2033/6655/7494/677/25/865/1029/2064/3398/22806/3662/441478/639/7001/10125/6603/3606/149233/3659/79576/5896/864/6659/7040/7048/51043	27
BP	GO:0070918	regulatory ncRNA processing	13/960	68/18805	0.191176	3.74487	5.25931	3.3839e-05	0.00060521	0.000393982	4204/79670/23405/3569/79727/389421/8575/6774/7157/131405/192669/23369/7040	13
BP	GO:0043502	regulation of muscle adaptation	16/960	98/18805	0.163265	3.19813	5.06019	3.45518e-05	0.000610758	0.000397594	8678/27086/4205/4775/4851/142/4089/1906/3479/3488/3720/136319/5465/5468/7222/7528	16
BP	GO:0002347	response to tumor cell	11/960	50/18805	0.22	4.30948	5.43486	3.45856e-05	0.000610758	0.000397594	4851/7532/81545/3329/7001/8795/1612/9314/5562/7040/10628	11
BP	GO:0010907	positive regulation of glucose metabolic process	11/960	50/18805	0.22	4.30948	5.43486	3.45856e-05	0.000610758	0.000397594	10776/207/8445/3481/5366/5499/5571/51547/3479/5465/10891	11
BP	GO:0048538	thymus development	11/960	50/18805	0.22	4.30948	5.43486	3.45856e-05	0.000610758	0.000397594	10018/25/596/7001/5894/6495/3720/9935/5594/5896/7046	11
BP	GO:2001236	regulation of extrinsic apoptotic signaling pathway	22/960	165/18805	0.133333	2.61181	4.82319	3.53625e-05	0.000622513	0.000405246	467/7057/207/596/658/2907/3304/4170/5196/5366/5499/7001/5894/7124/7128/10771/90/351/3479/9314/6934/7046	22
BP	GO:0010225	response to UV-C	6/960	14/18805	0.428571	8.39509	6.42	3.67355e-05	0.000644656	0.000419661	578/602/3150/7157/123879/7528	6
BP	GO:0032355	response to estradiol	18/960	120/18805	0.15	2.93828	4.94041	3.72232e-05	0.000651174	0.000423904	1027/1788/4204/6870/599/1956/3169/3480/4313/9612/4987/6774/29966/890/2099/6752/7040/10628	18
BP	GO:1902253	regulation of intrinsic apoptotic signaling pathway by p53 class mediator	9/960	34/18805	0.264706	5.1852	5.66519	3.74189e-05	0.000652557	0.000424805	4609/596/960/3190/4582/6201/7157/25946/7314	9
BP	GO:0030900	forebrain development	41/960	413/18805	0.0992736	1.94463	4.50218	3.76938e-05	0.000655309	0.000426596	1021/1398/27086/3845/4204/4760/51199/4851/6506/7846/7280/54361/7531/581/22903/7832/79659/1956/2263/8087/2735/3398/3480/3736/4771/6608/10579/55236/57688/55122/351/10395/3091/3251/4781/5194/5728/54407/6752/25777/7314	41
BP	GO:0045655	regulation of monocyte differentiation	7/960	20/18805	0.35	6.85599	6.07732	3.81338e-05	0.000660907	0.00043024	1021/27086/4609/677/920/2242/1435	7
BP	GO:0030307	positive regulation of cell growth	22/960	166/18805	0.13253	2.59607	4.79069	3.88402e-05	0.000671073	0.000436858	1398/23404/2395/1839/4204/127833/207/596/1457/1956/2064/2137/6195/6279/8877/2182/659/1906/3479/136319/23369/7046	22
BP	GO:0015931	nucleobase-containing compound transport	28/960	240/18805	0.116667	2.28533	4.6481	3.99623e-05	0.000688335	0.000448096	4928/8563/7175/91746/677/4363/10257/22794/11052/1977/8087/8570/3837/55706/54888/23165/79023/9688/5903/9939/6573/113829/6830/65125/9444/5901/55508/7048	28
BP	GO:0009267	cellular response to starvation	24/960	191/18805	0.125654	2.46139	4.70831	4.25687e-05	0.000730981	0.000475857	467/8678/54361/7494/7532/7534/596/3480/8897/5366/5571/6839/7157/53349/659/3312/133746/5594/5465/5562/58528/54407/6667/27327	24
BP	GO:0021537	telencephalon development	31/960	280/18805	0.110714	2.16873	4.57001	4.38043e-05	0.000749898	0.000488172	1021/1398/27086/4204/4760/51199/6506/7846/7280/7531/581/22903/7832/1956/8087/3398/3480/3736/4771/6608/10579/55236/57688/55122/3091/3251/4781/5194/5728/54407/25777	31
BP	GO:0022404	molting cycle process	16/960	100/18805	0.16	3.13417	4.96309	4.45926e-05	0.000758752	0.000493936	8323/4851/6615/6662/596/1956/2263/54888/4089/6608/7124/94234/3488/64434/23369/80326	16
BP	GO:0022405	hair cycle process	16/960	100/18805	0.16	3.13417	4.96309	4.45926e-05	0.000758752	0.000493936	8323/4851/6615/6662/596/1956/2263/54888/4089/6608/7124/94234/3488/64434/23369/80326	16
BP	GO:0045834	positive regulation of lipid metabolic process	19/960	133/18805	0.142857	2.79836	4.82737	4.57117e-05	0.000775436	0.000504797	221395/5467/6342/54361/7494/133/207/3480/3837/7124/225/3949/5594/58526/5465/5468/10891/5562/9444	19
BP	GO:0003279	cardiac septum development	17/960	111/18805	0.153153	3.00005	4.90177	4.63285e-05	0.000776804	0.000505688	9794/4194/4851/2263/3209/9782/23129/639/4089/6608/7157/90/659/6659/7046/7048/23414	17
BP	GO:0001837	epithelial to mesenchymal transition	24/960	192/18805	0.125	2.44857	4.67933	4.63474e-05	0.000776804	0.000505688	25805/8091/4851/6615/6662/7472/54361/2263/3169/3569/5515/4089/90/9231/1906/3091/3479/84172/5728/9444/6934/7040/7046/7048	24
BP	GO:0045580	regulation of T cell differentiation	24/960	192/18805	0.125	2.44857	4.67933	4.63474e-05	0.000776804	0.000505688	814/2033/6655/7494/25/865/1029/2064/3662/441478/639/7001/10125/6603/3606/149233/3659/79576/5896/864/6659/7040/7048/51043	24
BP	GO:0045766	positive regulation of angiogenesis	24/960	192/18805	0.125	2.44857	4.67933	4.63474e-05	0.000776804	0.000505688	55109/8091/3678/57608/7057/7494/25/133/285/1003/2113/3099/3690/5293/5315/8877/6774/65125/79924/694/3091/9314/6667/7048	24
BP	GO:0035924	cellular response to vascular endothelial growth factor stimulus	18/960	122/18805	0.147541	2.89011	4.85788	4.66007e-05	0.000778719	0.000506934	57608/4851/7494/207/1956/2045/2064/2263/3480/1432/4916/5291/5293/8877/54567/4233/116150/5156	18
BP	GO:0038127	ERBB signaling pathway	23/960	180/18805	0.127778	2.50298	4.69942	4.68702e-05	0.00078089	0.000508347	255324/9052/1839/79628/6662/25/207/1956/2045/2064/2065/2263/3480/4916/5284/5894/55914/2069/5594/4233/5156/27131/7040	23
BP	GO:0007595	lactation	10/960	43/18805	0.232558	4.55547	5.41371	4.71374e-05	0.000783012	0.000509729	7494/8862/137964/3099/5469/9612/7421/2697/3091/51043	10
BP	GO:0045940	positive regulation of steroid metabolic process	9/960	35/18805	0.257143	5.03705	5.54458	4.81053e-05	0.000796726	0.000518656	6342/54361/133/3480/3837/7124/5594/5562/9444	9
BP	GO:1902806	regulation of cell cycle G1/S phase transition	25/960	205/18805	0.121951	2.38885	4.63743	4.91309e-05	0.000811312	0.000528151	1027/9510/207/324/596/898/1029/1032/58190/1543/144455/1956/2735/3398/56257/5515/55159/6603/7157/90/894/10263/123879/9314/5728	25
BP	GO:0140014	mitotic nuclear division	31/960	282/18805	0.109929	2.15335	4.52619	5.01735e-05	0.000819225	0.000533303	8678/1027/255324/3192/26065/7175/137886/324/9212/891/983/51652/3209/3304/3481/3837/10592/8877/7124/7329/9525/11200/8452/1906/2069/3479/9918/4781/29127/5901/7040	31
BP	GO:0014009	glial cell proliferation	12/960	61/18805	0.196721	3.85348	5.1774	5.01954e-05	0.000819225	0.000533303	3845/4204/4851/23405/1956/3569/4771/7124/7157/1435/4781/6659	12
BP	GO:0042306	regulation of protein import into nucleus	12/960	61/18805	0.196721	3.85348	5.1774	5.01954e-05	0.000819225	0.000533303	2033/7341/7175/7494/983/3717/1432/6608/23435/57506/5901/7040	12
BP	GO:0060612	adipose tissue development	12/960	61/18805	0.196721	3.85348	5.1774	5.01954e-05	0.000819225	0.000533303	5467/7494/3988/142/9462/1435/5468/10891/5562/23369/23111/7314	12
BP	GO:0046785	microtubule polymerization	16/960	101/18805	0.158416	3.10314	4.91545	5.0516e-05	0.00082206	0.000535149	157922/1027/1859/4204/51199/3925/7846/25/1003/2242/3304/23271/6249/22924/4233/122060	16
BP	GO:0003197	endocardial cushion development	11/960	52/18805	0.211538	4.14373	5.26519	5.09358e-05	0.000825768	0.000537562	4194/4851/6615/6662/324/2065/4089/90/659/7046/7048	11
BP	GO:1903034	regulation of response to wounding	23/960	181/18805	0.127072	2.48915	4.66922	5.11553e-05	0.000825768	0.000537562	1398/1839/3605/7057/54361/7494/240/2137/3480/5196/7001/6774/7124/7128/7103/1906/22875/2150/9314/83999/5156/5728/23369	23
BP	GO:0007584	response to nutrient	22/960	169/18805	0.130178	2.54999	4.69459	5.11864e-05	0.000825768	0.000537562	8678/1788/5467/6566/6427/7494/1032/1543/1591/1956/2056/2242/3480/3988/5469/23530/8614/7421/64241/5465/5468/7040	22
BP	GO:0001101	response to acid chemical	20/960	146/18805	0.136986	2.68336	4.73601	5.36529e-05	0.000861825	0.000561035	1027/1788/2033/4615/80339/6506/7846/7494/599/1956/3480/4313/6495/7124/8452/1906/3745/5156/58528/153129	20
BP	GO:0034644	cellular response to UV	15/960	91/18805	0.164835	3.22888	4.94341	5.37294e-05	0.000861825	0.000561035	2033/4609/9212/578/581/90427/993/1387/1432/4313/4869/142/7157/94241/7528	15
BP	GO:0010800	positive regulation of peptidyl-threonine phosphorylation	7/960	21/18805	0.333333	6.52951	5.88037	5.46872e-05	0.000871829	0.000567547	8877/85456/351/805/5594/9294/65267	7
BP	GO:0090200	positive regulation of release of cytochrome c from mitochondria	7/960	21/18805	0.333333	6.52951	5.88037	5.46872e-05	0.000871829	0.000567547	10018/578/581/27113/90427/5366/7157	7
BP	GO:0021543	pallium development	24/960	194/18805	0.123711	2.42332	4.62192	5.48202e-05	0.000871829	0.000567547	1021/1398/4204/4760/7846/7280/7531/581/22903/7832/1956/8087/3480/3736/4771/6608/10579/55236/55122/3091/5194/5728/54407/25777	24
BP	GO:0018210	peptidyl-threonine modification	14/960	81/18805	0.17284	3.38567	4.99065	5.52945e-05	0.00087688	0.000570835	1859/285203/207/983/1457/8877/85456/65125/351/805/8693/5594/9294/65267	14
BP	GO:0002070	epithelial cell maturation	8/960	28/18805	0.285714	5.59673	5.64569	5.57875e-05	0.000879713	0.00057268	7494/1050/3169/137964/2697/3091/3202/7040	8
BP	GO:0032740	positive regulation of interleukin-17 production	8/960	28/18805	0.285714	5.59673	5.64569	5.57875e-05	0.000879713	0.00057268	4615/3569/3717/8877/3606/149233/7040/51043	8
BP	GO:0043588	skin development	34/960	324/18805	0.104938	2.05559	4.44536	5.71192e-05	0.00088824	0.00057823	8323/3605/3855/4615/4851/6615/6662/3925/7021/10673/677/596/1956/2137/2263/5469/4831/54888/4089/6608/7124/7421/25932/2069/94234/3488/3606/9314/9935/4233/64434/23369/10628/80326	34
BP	GO:0009137	purine nucleoside diphosphate catabolic process	16/960	102/18805	0.156863	3.07271	4.8684	5.71215e-05	0.00088824	0.00057823	9583/2033/23786/3099/3988/5213/5315/5515/5571/6774/351/3091/3479/5465/5562/51341	16
BP	GO:0009181	purine ribonucleoside diphosphate catabolic process	16/960	102/18805	0.156863	3.07271	4.8684	5.71215e-05	0.00088824	0.00057823	9583/2033/23786/3099/3988/5213/5315/5515/5571/6774/351/3091/3479/5465/5562/51341	16
BP	GO:0048009	insulin-like growth factor receptor signaling pathway	16/960	102/18805	0.156863	3.07271	4.8684	5.71215e-05	0.00088824	0.00057823	207/1956/2045/2064/2263/3480/3481/4916/5894/2887/3479/3482/3488/5594/4233/5156	16
BP	GO:0048534	hematopoietic or lymphoid organ development	16/960	102/18805	0.156863	3.07271	4.8684	5.71215e-05	0.00088824	0.00057823	10018/4297/25/596/602/3988/7001/5894/6495/7157/3720/9935/5594/5896/7040/7046	16
BP	GO:0009743	response to carbohydrate	28/960	245/18805	0.114286	2.23869	4.52647	5.77812e-05	0.000893534	0.000581676	1027/81035/4760/80339/5467/51714/7057/7494/677/285/2137/3480/79727/5894/9462/4089/7124/3091/3745/4884/5007/5465/5562/10723/6659/6934/7040/10628	28
BP	GO:0072593	reactive oxygen species metabolic process	28/960	245/18805	0.114286	2.23869	4.52647	5.77812e-05	0.000893534	0.000581676	8678/1401/9644/7057/59272/240/596/1543/1956/3099/3988/1432/23530/5366/7001/7124/7157/7416/225/351/1182/1906/2150/3091/5465/140823/7040/7048	28
BP	GO:0042752	regulation of circadian rhythm	17/960	113/18805	0.150442	2.94695	4.81469	5.84213e-05	0.000898478	0.000584895	2063/463/983/23373/8087/3398/4987/142/5499/23435/9967/7157/5465/5468/10891/5562/150094	17
BP	GO:0006999	nuclear pore organization	6/960	15/18805	0.4	7.83542	6.14256	5.85824e-05	0.000898478	0.000584895	4928/7175/8087/55706/23165/9688	6
BP	GO:2000671	regulation of motor neuron apoptotic process	6/960	15/18805	0.4	7.83542	6.14256	5.85824e-05	0.000898478	0.000584895	581/596/2065/5609/3745/7786	6
BP	GO:1902107	positive regulation of leukocyte differentiation	24/960	195/18805	0.123077	2.4109	4.59348	5.95565e-05	0.00090844	0.00059138	2033/3605/7494/677/865/920/2242/3398/3976/5196/10125/6603/7124/7189/1435/3606/149233/79576/5896/864/6659/7040/7048/51043	24
BP	GO:1903708	positive regulation of hemopoiesis	24/960	195/18805	0.123077	2.4109	4.59348	5.95565e-05	0.00090844	0.00059138	2033/3605/7494/677/865/920/2242/3398/3976/5196/10125/6603/7124/7189/1435/3606/149233/79576/5896/864/6659/7040/7048/51043	24
BP	GO:0001782	B cell homeostasis	9/960	36/18805	0.25	4.89714	5.42848	6.12562e-05	0.000931826	0.000606604	10018/6655/10673/25/578/581/596/7128/3091	9
BP	GO:0051028	mRNA transport	19/960	136/18805	0.139706	2.73663	4.71433	6.23748e-05	0.000946272	0.000616008	4928/8563/7175/91746/677/22794/1977/8087/8570/55706/54888/23165/79023/9688/5903/9939/6830/65125/9444	19
BP	GO:0051148	negative regulation of muscle cell differentiation	13/960	72/18805	0.180556	3.53682	5.00213	6.33231e-05	0.000958061	0.000623683	27086/4204/4775/4851/7494/3398/3481/5725/4089/659/2069/5465/7528	13
BP	GO:0035148	tube formation	20/960	148/18805	0.135135	2.6471	4.66587	6.52101e-05	0.000983952	0.000640537	10018/8323/4851/6662/54361/7534/25/133/2263/5293/5420/6201/54910/6495/7189/131405/10395/3091/4781/7040	20
BP	GO:0071902	positive regulation of protein serine/threonine kinase activity	17/960	114/18805	0.149123	2.9211	4.77187	6.54518e-05	0.000984944	0.000641183	8091/7057/207/1956/2064/5609/4296/4916/5515/10125/7124/7189/805/894/1906/7786/22924	17
BP	GO:0051292	nuclear pore complex assembly	5/960	10/18805	0.5	9.79427	6.4518	6.97271e-05	0.00104647	0.000681234	4928/8087/55706/23165/9688	5
BP	GO:0042113	B cell activation	31/960	287/18805	0.108014	2.11584	4.41821	6.99204e-05	0.00104656	0.000681296	8227/2033/10673/10451/7494/677/25/578/581/596/602/51293/1029/1054/3329/3398/22806/3569/5293/10125/6830/7128/7157/7374/55122/1235/1316/5896/7040/7528/51341	31
BP	GO:0050870	positive regulation of T cell activation	29/960	261/18805	0.111111	2.1765	4.4393	7.15939e-05	0.00106875	0.000695742	2033/10673/7494/7532/25/207/865/920/2056/81545/3329/3481/3569/3717/10125/6541/6603/7189/3479/3606/149233/79576/5562/5896/864/6659/7040/7048/51043	29
BP	GO:0007517	muscle organ development	37/960	369/18805	0.100271	1.96416	4.33843	7.21337e-05	0.00107395	0.000699124	467/2033/1839/3845/4205/4851/7472/7494/463/596/7832/2010/2065/2263/8087/2817/3399/3481/3976/1432/5469/257194/6495/4089/6608/1073/54567/2218/2697/3479/4223/136319/5562/7040/7046/10472/23414	37
BP	GO:0014823	response to activity	14/960	83/18805	0.168675	3.30409	4.87938	7.29535e-05	0.00108294	0.000704975	3678/5467/285/983/3569/3690/4313/7124/64241/1906/3091/10891/5562/54407	14
BP	GO:0051216	cartilage development	25/960	210/18805	0.119048	2.33197	4.50203	7.31244e-05	0.00108294	0.000704975	2734/8091/860/6615/6662/658/960/1432/4322/5745/651/659/1906/3091/3202/3213/4781/864/23314/4090/6660/7040/7046/7048/7067	25
BP	GO:0003230	cardiac atrium development	9/960	37/18805	0.243243	4.76478	5.3166	7.73077e-05	0.00114187	0.00074334	4194/4851/7472/3480/6608/90/659/54567/6659	9
BP	GO:0006091	generation of precursor metabolites and energy	45/960	484/18805	0.0929752	1.82125	4.24546	7.84709e-05	0.001156	0.000752538	221395/9140/10063/84277/2033/2395/5467/5504/207/23786/891/983/1050/1350/8445/3099/54511/3481/3988/27158/23530/5213/5315/5499/5515/5571/6390/6472/113829/6774/7124/7157/351/55102/1352/2887/3091/163702/3479/5465/10891/5562/23369/7381/51341	45
BP	GO:0006090	pyruvate metabolic process	18/960	127/18805	0.141732	2.77633	4.65868	7.97818e-05	0.00116952	0.000761338	2033/6566/10295/23786/3099/3988/5213/5315/5515/5571/6774/7416/351/3091/3479/5465/5562/51341	18
BP	GO:0007178	cell surface receptor protein serine/threonine kinase signaling pathway	41/960	427/18805	0.0960187	1.88087	4.27049	7.98063e-05	0.00116952	0.000761338	25805/8678/2033/2734/4851/860/7021/7057/402117/7494/25/658/1003/1387/27122/2200/3209/3397/3717/1432/9110/9688/142/58516/4089/6774/7157/331/90/659/10637/5465/5468/4090/23111/7040/7046/7048/7323/51341/9372	41
BP	GO:0006402	mRNA catabolic process	36/960	357/18805	0.10084	1.97532	4.31526	8.00688e-05	0.0011703	0.000761848	23404/3192/4615/79670/677/207/7832/23589/22794/2107/2521/8087/10767/3304/8570/149986/25804/1432/51154/4869/26986/8761/9939/6050/8148/23435/9967/85456/23112/131405/192669/4850/10957/23369/9444/27327	36
BP	GO:1901992	positive regulation of mitotic cell cycle phase transition	16/960	105/18805	0.152381	2.98492	4.73064	8.17154e-05	0.00119126	0.00077549	9510/207/891/898/993/983/1543/1956/56257/9525/351/894/1019/8452/7040/29766	16
BP	GO:0002763	positive regulation of myeloid leukocyte differentiation	12/960	64/18805	0.1875	3.67285	4.96788	8.21931e-05	0.00119511	0.000777997	3605/677/920/2242/3398/3976/5196/7124/7189/1435/149233/7040	12
BP	GO:2000736	regulation of stem cell differentiation	14/960	84/18805	0.166667	3.26476	4.82502	8.34932e-05	0.00121087	0.000788256	8621/1021/57459/3192/4851/6662/25/54888/5978/10322/6774/5156/6660/7048	14
BP	GO:0071260	cellular response to mechanical stimulus	13/960	74/18805	0.175676	3.44123	4.8803	8.50452e-05	0.00122843	0.000799689	4615/6662/578/1956/3480/3690/10746/8795/22927/3659/136319/54407/7040	13
BP	GO:0002696	positive regulation of leukocyte activation	37/960	372/18805	0.0994624	1.94832	4.28481	8.53625e-05	0.00122843	0.000799689	2033/4615/7057/10673/10451/7494/7532/25/207/596/865/51293/920/1050/2056/81545/3329/3481/3569/3717/10125/6541/6603/7124/7189/55122/3479/3606/149233/79576/5562/5896/864/6659/7040/7048/51043	37
BP	GO:0050767	regulation of neurogenesis	37/960	372/18805	0.0994624	1.94832	4.28481	8.53625e-05	0.00122843	0.000799689	3845/4204/4673/51199/4851/27020/7472/7533/7832/58190/23405/1956/2045/8087/8322/3398/3569/3976/79727/4771/4898/23129/5978/6608/23013/7124/7157/659/65981/54567/3091/3213/3949/5728/9444/23111/7040	37
BP	GO:0031018	endocrine pancreas development	10/960	46/18805	0.217391	4.25838	5.1319	8.71989e-05	0.00125164	0.000814798	1021/4760/6662/207/578/3569/3570/6608/6659/168850	10
BP	GO:0007589	body fluid secretion	15/960	95/18805	0.157895	3.09293	4.74331	8.94148e-05	0.00127365	0.000829126	7494/8862/1956/137964/3099/5469/9612/257194/7421/65125/1906/2697/3091/65267/51043	15
BP	GO:0010507	negative regulation of autophagy	15/960	95/18805	0.157895	3.09293	4.74331	8.94148e-05	0.00127365	0.000829126	8678/2033/140775/207/596/90427/4170/6774/7157/65125/5476/4233/5768/58528/23012	15
BP	GO:0090316	positive regulation of intracellular protein transport	15/960	95/18805	0.157895	3.09293	4.74331	8.94148e-05	0.00127365	0.000829126	2033/7175/7494/7531/983/9695/2010/3717/1432/6608/23435/57506/5901/7040/55754	15
BP	GO:0008298	intracellular mRNA localization	6/960	16/18805	0.375	7.3457	5.88966	8.9689e-05	0.00127431	0.000829558	6780/677/22794/25946/23369/9444	6
BP	GO:0010821	regulation of mitochondrion organization	17/960	117/18805	0.145299	2.8462	4.64614	9.12179e-05	0.00129275	0.000841563	10018/2033/2395/207/578/581/27113/599/90427/10075/80179/5366/51547/7157/3479/56947/5468	17
BP	GO:0008585	female gonad development	16/960	106/18805	0.150943	2.95676	4.6858	9.17605e-05	0.00129716	0.00084443	4851/54361/9510/581/596/658/8322/149986/4313/8879/4089/2069/2099/5156/7314/23414	16
BP	GO:0009746	response to hexose	25/960	213/18805	0.117371	2.29912	4.42262	9.21202e-05	0.00129896	0.000845605	1027/4760/5467/51714/7057/7494/285/2137/3480/79727/5894/9462/4089/7124/3091/3745/4884/5007/5465/5562/10723/6659/6934/7040/10628	25
BP	GO:0008286	insulin receptor signaling pathway	22/960	176/18805	0.125	2.44857	4.47819	9.45803e-05	0.0013303	0.000866006	6655/207/324/1956/2045/2064/2263/3480/3481/8471/4916/79837/5894/23235/9640/2887/5594/4233/5156/5562/27131/51043	22
BP	GO:0014855	striated muscle cell proliferation	14/960	85/18805	0.164706	3.22635	4.77147	9.53327e-05	0.00133568	0.00086951	4851/5467/7472/25/983/2242/2263/2735/3717/1432/6495/3720/7046/23414	14
BP	GO:0010893	positive regulation of steroid biosynthetic process	8/960	30/18805	0.266667	5.22361	5.36979	9.59173e-05	0.00133568	0.00086951	54361/133/3480/3837/7124/5594/5562/9444	8
BP	GO:0051984	positive regulation of chromosome segregation	8/960	30/18805	0.266667	5.22361	5.36979	9.59173e-05	0.00133568	0.00086951	8678/3192/9212/891/983/10592/79677/9918	8
BP	GO:2000108	positive regulation of leukocyte apoptotic process	8/960	30/18805	0.266667	5.22361	5.36979	9.59173e-05	0.00133568	0.00086951	10018/581/27113/1029/64065/5291/5293/7157	8
BP	GO:0043243	positive regulation of protein-containing complex disassembly	9/960	38/18805	0.236842	4.63939	5.20866	9.67496e-05	0.00133729	0.000870558	140775/9212/56648/3480/10763/7124/65125/1073/2150	9
BP	GO:0048730	epidermis morphogenesis	9/960	38/18805	0.236842	4.63939	5.20866	9.67496e-05	0.00133729	0.000870558	4851/6615/596/2263/6608/94234/3488/9314/80326	9
BP	GO:0055023	positive regulation of cardiac muscle tissue growth	9/960	38/18805	0.236842	4.63939	5.20866	9.67496e-05	0.00133729	0.000870558	4851/7472/983/2263/2735/1432/1906/3479/23414	9
BP	GO:0003281	ventricular septum development	13/960	75/18805	0.173333	3.39535	4.82095	9.81378e-05	0.00134322	0.000874413	4194/4851/2263/3209/9782/639/4089/90/659/6659/7046/7048/23414	13
BP	GO:0042698	ovulation cycle	13/960	75/18805	0.173333	3.39535	4.82095	9.81378e-05	0.00134322	0.000874413	4851/9510/658/1956/8322/3480/4313/9612/4987/8879/2069/2099/5156	13
BP	GO:0071496	cellular response to external stimulus	13/960	75/18805	0.173333	3.39535	4.82095	9.81378e-05	0.00134322	0.000874413	4615/6662/578/1956/3480/3690/10746/8795/22927/3659/136319/54407/7040	13
BP	GO:2000379	positive regulation of reactive oxygen species metabolic process	13/960	75/18805	0.173333	3.39535	4.82095	9.81378e-05	0.00134322	0.000874413	1401/7057/59272/1956/1432/23530/7157/351/1182/2150/140823/7040/7048	13
BP	GO:0010038	response to metal ion	35/960	347/18805	0.100865	1.97579	4.25531	9.95871e-05	0.00135973	0.000885162	8678/1027/1788/2395/4297/4204/4205/7341/7057/7846/596/983/1050/1543/1956/2937/3736/4048/4520/5066/142/5499/5515/6279/351/805/25932/1906/3091/3745/4884/5562/5621/7222/10628	35
BP	GO:0030183	B cell differentiation	19/960	141/18805	0.134752	2.63959	4.53258	0.000102298	0.00139335	0.000907046	2033/10673/7494/677/25/578/581/596/602/1054/3398/22806/3569/5293/7157/1316/5896/7528/51341	19
BP	GO:0014897	striated muscle hypertrophy	16/960	107/18805	0.149533	2.92913	4.64149	0.000102871	0.00139774	0.000909908	8678/27086/4205/4775/4851/142/4089/1906/3479/3488/3720/136319/5465/5468/7222/7528	16
BP	GO:0002520	immune system development	24/960	202/18805	0.118812	2.32735	4.39919	0.000104328	0.00141411	0.000920561	10018/3106/4297/25/596/602/3329/3988/7001/5894/6495/6830/7128/7157/7374/1235/3720/9935/5594/5896/7040/7046/7048/7528	24
BP	GO:0010888	negative regulation of lipid storage	7/960	23/18805	0.304348	5.96173	5.52241	0.0001054	0.00141635	0.000922024	1401/5467/3569/3690/7124/5465/5468	7
BP	GO:0038128	ERBB2 signaling pathway	7/960	23/18805	0.304348	5.96173	5.52241	0.0001054	0.00141635	0.000922024	1839/1956/2064/2065/5894/2069/5594	7
BP	GO:0051988	regulation of attachment of spindle microtubules to kinetochore	7/960	23/18805	0.304348	5.96173	5.52241	0.0001054	0.00141635	0.000922024	8678/3192/324/9212/891/983/29127	7
BP	GO:1903311	regulation of mRNA metabolic process	39/960	404/18805	0.0965347	1.89097	4.19891	0.000105505	0.00141635	0.000922024	708/1859/3191/3192/4615/4928/6427/79670/91746/677/207/7832/23589/22794/2521/8087/3190/8570/1432/4869/26986/8761/5725/9939/5978/6830/8148/23435/9967/85456/23112/131405/4850/23369/9444/282996/55147/27327/51341	39
BP	GO:0051302	regulation of cell division	23/960	190/18805	0.121053	2.37124	4.40618	0.000108594	0.00145433	0.000946747	8678/4609/9212/51652/144455/23265/2263/3068/3480/3481/80179/10322/65125/805/10263/8452/2069/63971/9903/29127/7040/10628/23503	23
BP	GO:0008202	steroid metabolic process	34/960	335/18805	0.101493	1.98809	4.23242	0.000110374	0.00147464	0.000959968	51144/4204/5467/6342/6615/54361/7533/47/133/1050/1543/1591/27122/3480/3837/3988/4047/5469/5978/8879/7124/7366/7367/54490/351/2099/3949/5594/6307/4779/5007/5156/5562/9444	34
BP	GO:0045786	negative regulation of cell cycle	39/960	405/18805	0.0962963	1.8863	4.18219	0.000111169	0.00148173	0.000964583	323/1021/1027/7175/677/25/324/9212/596/891/983/1029/1032/1050/58190/144455/1956/2113/3976/1432/4869/54888/55159/6839/7124/7157/90/10263/11200/123879/9314/64859/4998/5728/864/57551/7014/7040/4591	39
BP	GO:0032102	negative regulation of response to external stimulus	42/960	448/18805	0.09375	1.83643	4.15593	0.000111993	0.00148793	0.000968618	9140/708/1398/3106/3605/4851/5467/7057/54361/7534/240/285/9212/1003/2137/8087/1432/9258/56547/142/5094/5196/7001/6774/7124/7128/7103/387837/23220/1906/3479/9314/3824/83999/3949/11027/57506/5156/5465/5468/5728/7040	42
BP	GO:0070059	intrinsic apoptotic signaling pathway in response to endoplasmic reticulum stress	12/960	66/18805	0.181818	3.56155	4.83509	0.000112166	0.00148793	0.000968618	10018/7494/578/581/27113/596/2907/5366/8795/7157/351/10955	12
BP	GO:0018105	peptidyl-serine phosphorylation	19/960	142/18805	0.133803	2.621	4.49717	0.000112562	0.00148965	0.000969741	1859/23515/207/983/1457/1956/3569/3976/1432/4916/5894/7124/85456/65125/351/7786/5594/5728/7046	19
BP	GO:0000380	alternative mRNA splicing, via spliceosome	13/960	76/18805	0.171053	3.35067	4.7626	0.000112936	0.00149108	0.000970668	8621/3191/3192/51319/6427/91746/80004/5725/9939/5978/9967/282996/51341	13
BP	GO:0035051	cardiocyte differentiation	21/960	166/18805	0.126506	2.47807	4.43649	0.000113894	0.00149428	0.000972755	27086/3192/9794/4205/4851/983/1956/10529/5978/4089/90/25776/1906/3479/5594/4629/5156/5465/150094/7040/7528	21
BP	GO:0006096	glycolytic process	15/960	97/18805	0.154639	3.02916	4.64719	0.000113992	0.00149428	0.000972755	2033/23786/3099/3988/5213/5315/5515/5571/6774/351/3091/3479/5465/5562/51341	15
BP	GO:0046889	positive regulation of lipid biosynthetic process	15/960	97/18805	0.154639	3.02916	4.64719	0.000113992	0.00149428	0.000972755	221395/54361/7494/133/207/3480/3837/7124/225/3949/5594/58526/5465/5562/9444	15
BP	GO:0018209	peptidyl-serine modification	20/960	154/18805	0.12987	2.54397	4.46221	0.000114247	0.00149428	0.000972755	1859/23515/207/983/1457/1956/3569/3976/1432/4916/5894/7124/85456/65125/351/8693/7786/5594/5728/7046	20
BP	GO:0048010	vascular endothelial growth factor receptor signaling pathway	16/960	108/18805	0.148148	2.90201	4.5977	0.00011514	0.00150245	0.000978074	3678/7494/1956/2045/2064/2263/8322/3480/3690/1432/4916/2887/3091/4233/5156/1317	16
BP	GO:0043410	positive regulation of MAPK cascade	43/960	464/18805	0.0926724	1.81532	4.12455	0.000120847	0.00157326	0.00102417	1398/25778/255324/57608/4615/4851/7057/54361/25/920/960/56919/1956/2056/2064/2263/3480/3481/3569/3570/3690/3717/3976/5609/4296/9258/4916/7001/5894/10125/54910/8877/7124/7189/331/351/1906/2150/3479/7786/5156/57551/7040	43
BP	GO:0016032	viral process	40/960	421/18805	0.0950119	1.86114	4.14476	0.000121774	0.00158165	0.00102963	9140/2033/8091/3678/3838/4851/6780/137492/59272/596/920/983/51652/1915/1956/3304/3690/11253/22879/4599/26986/5094/5725/5978/950/6541/79677/23435/7124/7157/9525/53349/1656/8519/3482/3949/57506/5901/6667/79720	40
BP	GO:0010212	response to ionizing radiation	19/960	143/18805	0.132867	2.60267	4.46207	0.000123724	0.00160144	0.00104251	1788/4204/4609/578/581/27113/596/1432/142/55159/7124/85456/7157/894/11200/123879/64859/5562/7040	19
BP	GO:0051251	positive regulation of lymphocyte activation	34/960	337/18805	0.10089	1.97629	4.19457	0.00012387	0.00160144	0.00104251	2033/4615/10673/10451/7494/7532/25/207/596/865/51293/920/2056/81545/3329/3481/3569/3717/10125/6541/6603/7189/55122/3479/3606/149233/79576/5562/5896/864/6659/7040/7048/51043	34
BP	GO:0048771	tissue remodeling	23/960	192/18805	0.119792	2.34654	4.34976	0.000127335	0.00164245	0.00106921	578/581/1543/1956/3569/3690/3976/3988/4313/5745/7128/7157/7189/7421/659/54567/2697/3091/3488/3606/5468/7040/1200	23
BP	GO:0014896	muscle hypertrophy	16/960	109/18805	0.146789	2.87538	4.5544	0.000128669	0.00165583	0.00107792	8678/27086/4205/4775/4851/142/4089/1906/3479/3488/3720/136319/5465/5468/7222/7528	16
BP	GO:0031054	pre-miRNA processing	6/960	17/18805	0.352941	6.9136	5.65769	0.000132638	0.00170299	0.00110862	79670/23405/79727/389421/8575/192669	6
BP	GO:0050730	regulation of peptidyl-tyrosine phosphorylation	20/960	156/18805	0.128205	2.51135	4.39645	0.00013666	0.00175062	0.00113962	23568/9052/1839/3678/25/920/1956/2045/3569/3570/3690/3717/3976/7157/90/351/3479/3606/5621/7040	20
BP	GO:0006605	protein targeting	34/960	339/18805	0.100295	1.96463	4.15698	0.000138833	0.0017744	0.00115511	23204/8678/117177/64108/137492/7531/7532/7534/10425/1029/9695/2064/3329/10075/4121/22879/441478/950/6272/6747/26519/100287932/738/55914/79158/3312/3745/56947/5562/5621/140823/92609/7323/79720	34
BP	GO:0032770	positive regulation of monooxygenase activity	7/960	24/18805	0.291667	5.71332	5.35891	0.000142277	0.0017979	0.0011704	207/7124/7421/2099/3091/116150/7014	7
BP	GO:0046885	regulation of hormone biosynthetic process	7/960	24/18805	0.291667	5.71332	5.35891	0.000142277	0.0017979	0.0011704	54361/133/27122/3480/5978/8614/3091	7
BP	GO:0061952	midbody abscission	7/960	24/18805	0.291667	5.71332	5.35891	0.000142277	0.0017979	0.0011704	9212/51652/8897/9110/9525/55165/23111	7
BP	GO:0072574	hepatocyte proliferation	7/960	24/18805	0.291667	5.71332	5.35891	0.000142277	0.0017979	0.0011704	7494/2735/3569/5469/6195/7124/7128	7
BP	GO:0072575	epithelial cell proliferation involved in liver morphogenesis	7/960	24/18805	0.291667	5.71332	5.35891	0.000142277	0.0017979	0.0011704	7494/2735/3569/5469/6195/7124/7128	7
BP	GO:0007162	negative regulation of cell adhesion	32/960	312/18805	0.102564	2.00908	4.16871	0.000143166	0.00180506	0.00117506	2192/4851/7057/25/207/285/865/1029/2064/2065/8322/3557/3717/4313/4582/4771/441478/23129/5420/7001/65125/10395/9231/3659/9314/5465/5621/5728/864/6695/7040/51043	32
BP	GO:0046545	development of primary female sexual characteristics	16/960	110/18805	0.145455	2.84924	4.51159	0.000143564	0.001806	0.00117568	4851/54361/9510/581/596/658/8322/149986/4313/8879/4089/2069/2099/5156/7314/23414	16
BP	GO:0042542	response to hydrogen peroxide	15/960	99/18805	0.151515	2.96796	4.55351	0.000144252	0.00180654	0.00117603	8678/1398/2395/25/578/596/983/3569/4313/8877/7128/1906/84919/5562/10628	15
BP	GO:0046032	ADP catabolic process	15/960	99/18805	0.151515	2.96796	4.55351	0.000144252	0.00180654	0.00117603	2033/23786/3099/3988/5213/5315/5515/5571/6774/351/3091/3479/5465/5562/51341	15
BP	GO:1904645	response to amyloid-beta	11/960	58/18805	0.189655	3.71507	4.80321	0.000145112	0.00181325	0.0011804	4363/599/3480/4322/4313/142/7124/351/2697/3479/5621	11
BP	GO:0050684	regulation of mRNA processing	18/960	133/18805	0.135338	2.65108	4.43201	0.000145834	0.00181822	0.00118363	708/1859/3191/3192/4928/6427/91746/677/3190/5725/9939/5978/6830/9967/9444/282996/55147/51341	18
BP	GO:1905898	positive regulation of response to endoplasmic reticulum stress	9/960	40/18805	0.225	4.40742	5.00362	0.000148049	0.00184173	0.00119894	10018/7494/578/581/27113/5366/351/10955/8975	9
BP	GO:0031960	response to corticosteroid	20/960	157/18805	0.127389	2.49536	4.36396	0.000149256	0.00185262	0.00120603	10018/3192/677/133/596/1956/1977/2056/3480/3557/3569/3717/142/5978/6337/7124/9101/1906/6752/7040	20
BP	GO:0051057	positive regulation of small GTPase mediated signal transduction	12/960	68/18805	0.176471	3.4568	4.70736	0.000151065	0.00187093	0.00121795	1398/3845/4851/6655/2056/2064/8087/5291/10125/1435/2150/3479	12
BP	GO:0014037	Schwann cell differentiation	10/960	49/18805	0.204082	3.99766	4.87319	0.000152987	0.00187798	0.00122254	400746/79628/207/983/23405/2064/2065/2817/5894/5594	10
BP	GO:0030850	prostate gland development	10/960	49/18805	0.204082	3.99766	4.87319	0.000152987	0.00187798	0.00122254	1027/4851/6662/2263/3169/2735/3209/4313/2099/3206	10
BP	GO:0048546	digestive tract morphogenesis	10/960	49/18805	0.204082	3.99766	4.87319	0.000152987	0.00187798	0.00122254	4851/596/1956/2263/2735/3209/3398/6425/3091/5156	10
BP	GO:0070849	response to epidermal growth factor	10/960	49/18805	0.204082	3.99766	4.87319	0.000152987	0.00187798	0.00122254	8678/6662/7175/677/207/1915/1956/2064/5469/5594	10
BP	GO:0043549	regulation of kinase activity	38/960	397/18805	0.0957179	1.87497	4.08686	0.000153312	0.00187798	0.00122254	1027/10920/25778/9052/8091/3192/7057/7532/25/207/324/920/993/1029/1032/1956/2064/2200/3690/3717/5609/4296/4869/4916/5515/5571/10125/7124/8795/7189/805/894/1906/2069/3479/7786/22924/5728	38
BP	GO:0034284	response to monosaccharide	25/960	220/18805	0.113636	2.22597	4.24241	0.000154574	0.00188931	0.00122991	1027/4760/5467/51714/7057/7494/285/2137/3480/79727/5894/9462/4089/7124/3091/3745/4884/5007/5465/5562/10723/6659/6934/7040/10628	25
BP	GO:0045859	regulation of protein kinase activity	36/960	369/18805	0.097561	1.91108	4.09956	0.000155677	0.00189865	0.00123599	1027/10920/9052/8091/7057/7532/25/207/324/920/993/1029/1032/1956/2064/2200/3690/3717/5609/4296/4869/4916/5515/5571/10125/7124/8795/7189/805/894/1906/2069/3479/7786/22924/5728	36
BP	GO:0043516	regulation of DNA damage response, signal transduction by p53 class mediator	8/960	32/18805	0.25	4.89714	5.11748	0.0001574	0.00191134	0.00124425	1859/6615/960/1029/5366/56950/7157/6659	8
BP	GO:0060603	mammary gland duct morphogenesis	8/960	32/18805	0.25	4.89714	5.11748	0.0001574	0.00191134	0.00124425	54361/2263/5469/64065/7421/1435/2099/7040	8
BP	GO:0048024	regulation of mRNA splicing, via spliceosome	16/960	111/18805	0.144144	2.82357	4.46927	0.000159941	0.00193798	0.0012616	708/1859/3191/3192/4928/6427/91746/3190/5725/9939/5978/9967/9444/282996/55147/51341	16
BP	GO:0090287	regulation of cellular response to growth factor stimulus	37/960	384/18805	0.0963542	1.88744	4.0752	0.000163117	0.00197221	0.00128388	25805/25778/2033/2734/3678/57608/4851/27020/860/7021/7057/402117/54361/7494/25/8862/1003/1387/27122/2200/8322/2817/3209/3690/9110/5291/58516/4089/7157/331/2887/3091/5465/5468/23111/7323/51341	37
BP	GO:0022411	cellular component disassembly	42/960	456/18805	0.0921053	1.80421	4.03225	0.000164963	0.00199022	0.0012956	9140/8678/4609/140775/3925/11198/324/9212/581/983/51652/23405/56648/2107/10767/3159/3480/3569/347240/4322/4313/54516/10763/27341/6418/6603/7124/9525/65125/10904/23271/1073/2150/3312/58526/136319/5562/23557/57551/7040/7046/29766	42
BP	GO:0003203	endocardial cushion morphogenesis	9/960	41/18805	0.219512	4.29992	4.90609	0.000181182	0.00217741	0.00141746	4194/4851/6615/6662/324/4089/90/7046/7048	9
BP	GO:0019364	pyridine nucleotide catabolic process	15/960	101/18805	0.148515	2.90919	4.46216	0.000181256	0.00217741	0.00141746	2033/23786/3099/3988/5213/5315/5515/5571/6774/351/3091/3479/5465/5562/51341	15
BP	GO:0035272	exocrine system development	10/960	50/18805	0.2	3.91771	4.79149	0.000182588	0.00218871	0.00142481	6662/7494/1956/80004/2263/3481/23129/7124/4781/7040	10
BP	GO:0000956	nuclear-transcribed mRNA catabolic process	17/960	124/18805	0.137097	2.68553	4.36766	0.000188466	0.00224954	0.00146441	23404/3192/677/7832/22794/2107/10767/25804/51154/26986/9939/9967/85456/23112/4850/10957/27327	17
BP	GO:0045446	endothelial cell differentiation	17/960	124/18805	0.137097	2.68553	4.36766	0.000188466	0.00224954	0.00146441	4615/4851/1003/8322/3209/3988/4089/7124/7414/90/26084/659/694/25932/2150/4233/9294	17
BP	GO:0009612	response to mechanical stimulus	25/960	223/18805	0.112108	2.19602	4.16724	0.000191285	0.00227832	0.00148315	4615/6662/7057/7846/285/578/7832/1956/3480/3690/3736/10746/1432/4313/5894/5978/7124/8795/1906/22927/3659/136319/54407/7040/10628	25
BP	GO:0035264	multicellular organism growth	20/960	160/18805	0.125	2.44857	4.26796	0.000193393	0.00229186	0.00149197	2033/2395/6506/677/596/1735/137964/3481/9462/8879/6608/6774/8614/7157/55717/351/25932/1352/1435/3202	20
BP	GO:0044839	cell cycle G2/M phase transition	20/960	160/18805	0.125	2.44857	4.26796	0.000193393	0.00229186	0.00149197	10776/1021/9212/891/993/983/10763/4869/7157/9525/351/805/890/1019/11200/1785/84930/64859/4998/57551	20
BP	GO:0009261	ribonucleotide catabolic process	18/960	136/18805	0.132353	2.5926	4.32333	0.000194059	0.00229186	0.00149197	9583/957/2033/23786/3099/3988/5213/5315/5515/5571/6774/351/3091/3251/3479/5465/5562/51341	18
BP	GO:0051384	response to glucocorticoid	18/960	136/18805	0.132353	2.5926	4.32333	0.000194059	0.00229186	0.00149197	10018/3192/677/133/596/1956/1977/2056/3480/3557/3569/3717/5978/7124/9101/1906/6752/7040	18
BP	GO:0050850	positive regulation of calcium-mediated signaling	11/960	60/18805	0.183333	3.59123	4.66275	0.000198976	0.00234499	0.00152655	920/2065/257194/5725/7124/351/10523/1906/3479/5156/5621	11
BP	GO:0060148	positive regulation of post-transcriptional gene silencing	5/960	12/18805	0.416667	8.16189	5.75603	0.000201103	0.00235518	0.00153319	7073/8087/131405/23369/7040	5
BP	GO:1900370	positive regulation of post-transcriptional gene silencing by RNA	5/960	12/18805	0.416667	8.16189	5.75603	0.000201103	0.00235518	0.00153319	7073/8087/131405/23369/7040	5
BP	GO:2000637	positive regulation of miRNA-mediated gene silencing	5/960	12/18805	0.416667	8.16189	5.75603	0.000201103	0.00235518	0.00153319	7073/8087/131405/23369/7040	5
BP	GO:0071695	anatomical structure maturation	29/960	277/18805	0.104693	2.05079	4.08641	0.000203268	0.00237556	0.00154645	4204/860/79670/7494/596/865/1003/1050/1258/2056/3169/137964/149986/4313/54888/5745/351/1235/1906/2069/2697/3091/3202/3479/3745/64434/5468/7040/51341	29
BP	GO:0021761	limbic system development	17/960	125/18805	0.136	2.66404	4.32945	0.000207963	0.00242033	0.0015756	1021/1398/4204/4760/7846/7531/581/7832/2263/8087/3480/3736/4771/6608/55236/5728/7314	17
BP	GO:0046660	female sex differentiation	17/960	125/18805	0.136	2.66404	4.32945	0.000207963	0.00242033	0.0015756	4851/54361/9510/578/581/596/658/8322/149986/4313/8879/4089/2069/2099/5156/7314/23414	17
BP	GO:0030902	hindbrain development	20/960	161/18805	0.124224	2.43336	4.23644	0.000210462	0.00244433	0.00159122	1398/4204/4760/7846/25/596/8322/2735/3480/9612/54910/6608/7157/10395/3211/3213/9935/136319/4781/6752	20
BP	GO:0002274	myeloid leukocyte activation	27/960	251/18805	0.10757	2.10713	4.09563	0.000214277	0.00248348	0.00161671	221395/136/814/27086/4615/7057/1050/2242/9846/3329/3569/3662/3717/9258/5293/10125/8877/7124/7189/351/1435/2150/3606/3949/11027/7040/7048	27
BP	GO:0060251	regulation of glial cell proliferation	9/960	42/18805	0.214286	4.19754	4.81163	0.00022026	0.00253707	0.00165159	3845/4204/4851/23405/1956/3569/4771/7124/7157	9
BP	GO:0060391	positive regulation of SMAD protein signal transduction	9/960	42/18805	0.214286	4.19754	4.81163	0.00022026	0.00253707	0.00165159	3717/9688/142/4089/90/659/7040/7046/7048	9
BP	GO:0060421	positive regulation of heart growth	9/960	42/18805	0.214286	4.19754	4.81163	0.00022026	0.00253707	0.00165159	4851/7472/983/2263/2735/1432/1906/3479/23414	9
BP	GO:0030308	negative regulation of cell growth	21/960	174/18805	0.12069	2.36413	4.19292	0.000221764	0.00254915	0.00165945	1027/27086/4204/5467/596/1029/1032/2045/3304/4089/7157/659/694/65981/131566/123879/2697/5465/23111/7040/7528	21
BP	GO:1903312	negative regulation of mRNA metabolic process	15/960	103/18805	0.145631	2.8527	4.37303	0.000226213	0.00259496	0.00168928	708/1859/3192/4615/2521/8087/3190/1432/26986/5725/8148/23435/9967/9444/282996	15
BP	GO:0009166	nucleotide catabolic process	20/960	162/18805	0.123457	2.41834	4.20515	0.000228839	0.00261972	0.00170539	9583/957/2033/23786/3099/3988/5213/5315/5515/5571/6774/6996/7374/351/3091/3251/3479/5465/5562/51341	20
BP	GO:0018107	peptidyl-threonine phosphorylation	12/960	71/18805	0.169014	3.31074	4.52447	0.000230768	0.00262569	0.00170929	1859/207/983/1457/8877/85456/65125/351/805/5594/9294/65267	12
BP	GO:0030225	macrophage differentiation	12/960	71/18805	0.169014	3.31074	4.52447	0.000230768	0.00262569	0.00170929	4615/920/1050/3398/3976/4869/142/5196/351/1435/9444/7040	12
BP	GO:0045600	positive regulation of fat cell differentiation	12/960	71/18805	0.169014	3.31074	4.52447	0.000230768	0.00262569	0.00170929	3192/5467/7494/677/207/1050/3398/1432/6495/25946/5468/51043	12
BP	GO:0060038	cardiac muscle cell proliferation	11/960	61/18805	0.180328	3.53236	4.59475	0.000231708	0.00263104	0.00171277	4851/7472/25/983/2242/2263/2735/1432/3720/7046/23414	11
BP	GO:0043542	endothelial cell migration	30/960	293/18805	0.102389	2.00565	4.024	0.000234941	0.00266234	0.00173314	27086/57608/4204/4851/7057/25/207/285/1003/2113/3397/3690/5291/5293/57449/23129/6279/90627/7124/54567/1906/3091/9314/4223/4233/116150/5468/6667/7040/7046	30
BP	GO:0021542	dentate gyrus development	7/960	26/18805	0.269231	5.27384	5.05791	0.000247249	0.00277804	0.00180846	1021/4760/7846/7832/8087/6608/5728	7
BP	GO:0060740	prostate gland epithelium morphogenesis	7/960	26/18805	0.269231	5.27384	5.05791	0.000247249	0.00277804	0.00180846	4851/6662/2263/3169/3209/4313/2099	7
BP	GO:0071772	response to BMP	22/960	188/18805	0.117021	2.29228	4.1303	0.000247767	0.00277804	0.00180846	25805/4851/860/6662/7021/402117/25/658/1003/2200/3209/9110/4089/331/90/659/5468/4090/23111/7046/7048/7323	22
BP	GO:0071773	cellular response to BMP stimulus	22/960	188/18805	0.117021	2.29228	4.1303	0.000247767	0.00277804	0.00180846	25805/4851/860/6662/7021/402117/25/658/1003/2200/3209/9110/4089/331/90/659/5468/4090/23111/7046/7048/7323	22
BP	GO:0010464	regulation of mesenchymal cell proliferation	8/960	34/18805	0.235294	4.60907	4.88532	0.000248127	0.00277804	0.00180846	4609/6662/7472/2263/6495/6608/4781/7048	8
BP	GO:0031069	hair follicle morphogenesis	8/960	34/18805	0.235294	4.60907	4.88532	0.000248127	0.00277804	0.00180846	4851/6615/596/2263/6608/94234/3488/80326	8
BP	GO:0042445	hormone metabolic process	26/960	240/18805	0.108333	2.12209	4.05779	0.000248862	0.0027807	0.00181019	51144/5126/6342/54361/59272/133/25825/1543/8694/1735/27122/2028/3169/3480/5469/5978/8879/8614/7366/7367/54490/2099/3091/5156/51109/6934	26
BP	GO:0003300	cardiac muscle hypertrophy	15/960	104/18805	0.144231	2.82527	4.32926	0.000252094	0.00280562	0.00182641	8678/27086/4205/4775/4851/142/4089/1906/3479/3720/136319/5465/5468/7222/7528	15
BP	GO:0072526	pyridine-containing compound catabolic process	15/960	104/18805	0.144231	2.82527	4.32926	0.000252094	0.00280562	0.00182641	2033/23786/3099/3988/5213/5315/5515/5571/6774/351/3091/3479/5465/5562/51341	15
BP	GO:0055123	digestive system development	19/960	151/18805	0.125828	2.46478	4.19159	0.0002541	0.00282232	0.00183729	4851/6662/7494/596/1543/1956/2263/2735/3209/3398/3481/639/6425/6608/7124/3091/3202/5156/7040	19
BP	GO:0030509	BMP signaling pathway	21/960	176/18805	0.119318	2.33727	4.13412	0.000259884	0.00288086	0.00187539	25805/4851/860/7021/402117/25/658/1003/2200/3209/9110/4089/331/90/659/5468/4090/23111/7046/7048/7323	21
BP	GO:0060412	ventricular septum morphogenesis	9/960	43/18805	0.209302	4.09993	4.72007	0.000266087	0.00293453	0.00191033	4851/2263/4089/90/659/6659/7046/7048/23414	9
BP	GO:0046931	pore complex assembly	6/960	19/18805	0.315789	6.18586	5.24545	0.000266299	0.00293453	0.00191033	4928/8087/55706/23165/9688/51248	6
BP	GO:0060965	negative regulation of miRNA-mediated gene silencing	6/960	19/18805	0.315789	6.18586	5.24545	0.000266299	0.00293453	0.00191033	4204/3569/79727/389421/6774/7157	6
BP	GO:0050731	positive regulation of peptidyl-tyrosine phosphorylation	16/960	116/18805	0.137931	2.70187	4.26446	0.00026857	0.00293978	0.00191375	23568/1839/3678/25/920/3569/3570/3690/3717/3976/7157/90/3479/3606/5621/7040	16
BP	GO:0003179	heart valve morphogenesis	11/960	62/18805	0.177419	3.47539	4.52816	0.000268876	0.00293978	0.00191375	4194/4851/6615/6662/4089/90/659/54567/6659/7040/7048	11
BP	GO:0007566	embryo implantation	11/960	62/18805	0.177419	3.47539	4.52816	0.000268876	0.00293978	0.00191375	708/2192/5467/2056/3690/3976/4313/6159/8614/2697/84172	11
BP	GO:0070228	regulation of lymphocyte apoptotic process	11/960	62/18805	0.177419	3.47539	4.52816	0.000268876	0.00293978	0.00191375	10018/27086/9212/581/27113/596/602/64065/7157/3091/5896	11
BP	GO:0046165	alcohol biosynthetic process	19/960	152/18805	0.125	2.44857	4.159	0.000276808	0.0030206	0.00196636	6342/54361/47/51744/27122/9807/64768/3837/3988/4047/5745/5978/8877/253430/5594/6307/116150/5562/9444	19
BP	GO:0009185	ribonucleoside diphosphate metabolic process	17/960	128/18805	0.132812	2.6016	4.21705	0.000277371	0.00302086	0.00196653	9583/957/2033/23786/3099/3988/5213/5315/5515/5571/6774/351/3091/3479/5465/5562/51341	17
BP	GO:0043010	camera-type eye development	35/960	366/18805	0.0956284	1.87322	3.9129	0.000279772	0.00303125	0.0019733	1027/4760/4851/6662/7021/7472/578/581/658/1543/1735/128338/1956/2195/2200/8322/3150/5469/10763/4771/639/6774/659/25932/54567/2697/3091/9314/4781/5156/6659/7040/7046/7048/7528	35
BP	GO:0032602	chemokine production	15/960	105/18805	0.142857	2.79836	4.28602	0.000280491	0.00303125	0.0019733	136/27086/3605/4615/3569/3570/7124/351/55914/2150/3091/3606/9314/57506/7040	15
BP	GO:0032642	regulation of chemokine production	15/960	105/18805	0.142857	2.79836	4.28602	0.000280491	0.00303125	0.0019733	136/27086/3605/4615/3569/3570/7124/351/55914/2150/3091/3606/9314/57506/7040	15
BP	GO:0046031	ADP metabolic process	15/960	105/18805	0.142857	2.79836	4.28602	0.000280491	0.00303125	0.0019733	2033/23786/3099/3988/5213/5315/5515/5571/6774/351/3091/3479/5465/5562/51341	15
BP	GO:0048844	artery morphogenesis	13/960	83/18805	0.156627	3.06808	4.37959	0.000281322	0.00303438	0.00197533	221395/4775/4851/7021/3209/639/6495/54567/1906/3949/6659/7046/7048	13
BP	GO:0021766	hippocampus development	14/960	94/18805	0.148936	2.91744	4.32255	0.000285692	0.0030638	0.00199448	1021/1398/4204/4760/7846/7531/7832/8087/3480/3736/4771/6608/55236/5728	14
BP	GO:0055006	cardiac cell development	14/960	94/18805	0.148936	2.91744	4.32255	0.000285692	0.0030638	0.00199448	27086/3192/9794/4205/4851/983/10529/4089/1906/3479/4629/5156/5465/7528	14
BP	GO:1904705	regulation of vascular associated smooth muscle cell proliferation	14/960	94/18805	0.148936	2.91744	4.32255	0.000285692	0.0030638	0.00199448	1027/7494/9510/8862/2263/3717/4313/7124/1906/2697/3479/3488/5468/5728	14
BP	GO:0015833	peptide transport	29/960	283/18805	0.102473	2.00731	3.96017	0.000292258	0.00311487	0.00202773	4760/5467/9501/51714/6566/7021/4363/10257/240/1956/3557/3569/3717/5213/5894/5978/6279/23435/7124/27433/2182/1906/2150/2697/3091/3745/5007/6659/6934	29
BP	GO:0034976	response to endoplasmic reticulum stress	29/960	283/18805	0.102473	2.00731	3.96017	0.000292258	0.00311487	0.00202773	467/10018/7057/7494/25/207/240/578/581/27113/596/9695/2907/4121/11253/5366/6400/8614/23435/8795/7157/55432/351/29982/84919/9919/10955/54499/8975	29
BP	GO:0048285	organelle fission	44/960	498/18805	0.0883534	1.73071	3.83315	0.000292274	0.00311487	0.00202773	10018/8678/1027/255324/3192/26065/7175/137886/54361/324/9212/891/898/983/51652/3209/3304/3481/3837/3976/80179/55706/51547/10592/8877/7124/7329/9525/11200/1352/8452/1906/2069/3479/84930/56947/9918/4781/5468/5728/29127/5901/7040/7314	44
BP	GO:0044344	cellular response to fibroblast growth factor stimulus	20/960	165/18805	0.121212	2.37437	4.11268	0.00029268	0.00311487	0.00202773	25778/27020/860/7057/54361/677/8862/960/1956/2045/2064/2263/2817/3480/4916/131405/54567/4233/5156/51552	20
BP	GO:0009135	purine nucleoside diphosphate metabolic process	16/960	117/18805	0.136752	2.67877	4.2248	0.000296665	0.00314532	0.00204756	9583/2033/23786/3099/3988/5213/5315/5515/5571/6774/351/3091/3479/5465/5562/51341	16
BP	GO:0009179	purine ribonucleoside diphosphate metabolic process	16/960	117/18805	0.136752	2.67877	4.2248	0.000296665	0.00314532	0.00204756	9583/2033/23786/3099/3988/5213/5315/5515/5571/6774/351/3091/3479/5465/5562/51341	16
BP	GO:0060688	regulation of morphogenesis of a branching structure	10/960	53/18805	0.188679	3.69595	4.55857	0.000301716	0.00317555	0.00206723	4204/6662/7472/25/2263/6495/6608/7124/2099/7040	10
BP	GO:0097720	calcineurin-mediated signaling	10/960	53/18805	0.188679	3.69595	4.55857	0.000301716	0.00317555	0.00206723	4775/8445/2065/9455/5725/7124/805/10523/3479/5621	10
BP	GO:1904707	positive regulation of vascular associated smooth muscle cell proliferation	10/960	53/18805	0.188679	3.69595	4.55857	0.000301716	0.00317555	0.00206723	7494/9510/2263/3717/4313/7124/1906/2697/3479/3488	10
BP	GO:0032722	positive regulation of chemokine production	12/960	73/18805	0.164384	3.22003	4.4079	0.000301785	0.00317555	0.00206723	136/3605/4615/3569/3570/7124/351/2150/3091/3606/57506/7040	12
BP	GO:0003206	cardiac chamber morphogenesis	17/960	129/18805	0.131783	2.58144	4.18029	0.000304592	0.00319308	0.00207865	4851/7472/9510/2263/5469/4089/6608/7157/90/659/54567/3091/6659/7040/7046/7048/23414	17
BP	GO:0003231	cardiac ventricle development	17/960	129/18805	0.131783	2.58144	4.18029	0.000304592	0.00319308	0.00207865	4194/4851/2263/3209/9782/5469/639/4089/90/659/54567/3091/6659/7040/7046/7048/23414	17
BP	GO:0051341	regulation of oxidoreductase activity	11/960	63/18805	0.174603	3.42022	4.46293	0.000310947	0.00325361	0.00211805	10063/2395/25/207/7124/7421/1906/2099/3091/116150/7014	11
BP	GO:0071900	regulation of protein serine/threonine kinase activity	24/960	217/18805	0.110599	2.16647	4.00859	0.000312043	0.00325899	0.00212155	1027/8091/7057/25/207/324/993/1029/1032/1956/2064/5609/4296/4916/5515/10125/7124/7189/805/894/1906/7786/22924/5728	24
BP	GO:0001886	endothelial cell morphogenesis	5/960	13/18805	0.384615	7.53405	5.46601	0.000313081	0.00326373	0.00212464	1003/3209/26084/25932/4233	5
BP	GO:0000375	RNA splicing, via transesterification reactions	33/960	340/18805	0.0970588	1.90124	3.88963	0.000316103	0.00328295	0.00213715	708/8621/1859/3191/3192/51631/4928/51319/23450/6427/91746/22794/9785/80004/3190/8570/25804/51747/26986/5725/9939/5978/6628/23524/9967/3312/84950/9128/9444/282996/55147/10291/51341	33
BP	GO:0002053	positive regulation of mesenchymal cell proliferation	7/960	27/18805	0.259259	5.07851	4.91882	0.00031919	0.00328295	0.00213715	4609/6662/7472/2263/6495/6608/7048	7
BP	GO:0003181	atrioventricular valve morphogenesis	7/960	27/18805	0.259259	5.07851	4.91882	0.00031919	0.00328295	0.00213715	4194/4851/4089/90/659/6659/7048	7
BP	GO:0070102	interleukin-6-mediated signaling pathway	7/960	27/18805	0.259259	5.07851	4.91882	0.00031919	0.00328295	0.00213715	1050/3569/3570/3717/4089/9705/6774	7
BP	GO:0014002	astrocyte development	9/960	44/18805	0.204545	4.00675	4.63124	0.000319534	0.00328295	0.00213715	1021/3845/1956/3569/6279/6608/7124/351/3949	9
BP	GO:0045429	positive regulation of nitric oxide biosynthetic process	9/960	44/18805	0.204545	4.00675	4.63124	0.000319534	0.00328295	0.00213715	4775/207/3717/5291/7124/351/1906/2099/9314	9
BP	GO:0032465	regulation of cytokinesis	14/960	95/18805	0.147368	2.88673	4.276	0.000319616	0.00328295	0.00213715	8678/9212/51652/144455/23265/3480/80179/65125/805/8452/63971/9903/29127/23503	14
BP	GO:2000106	regulation of leukocyte apoptotic process	14/960	95/18805	0.147368	2.88673	4.276	0.000319616	0.00328295	0.00213715	10018/27086/9212/581/27113/596/602/1029/64065/5291/5293/7157/3091/5896	14
BP	GO:0022037	metencephalon development	16/960	118/18805	0.135593	2.65607	4.18556	0.000327264	0.00335509	0.00218411	1398/4204/4760/7846/25/596/8322/2735/3480/9612/54910/6608/7157/3211/136319/6752	16
BP	GO:0016052	carbohydrate catabolic process	21/960	179/18805	0.117318	2.2981	4.0474	0.000327838	0.00335509	0.00218411	9140/2033/23786/3099/3988/4758/5213/5315/5499/5515/5571/950/6774/7157/351/55102/3091/3479/5465/5562/51341	21
BP	GO:0009154	purine ribonucleotide catabolic process	17/960	130/18805	0.130769	2.56158	4.14388	0.000334099	0.00340052	0.00221369	9583/2033/23786/3099/3988/5213/5315/5515/5571/6774/351/3091/3251/3479/5465/5562/51341	17
BP	GO:0043244	regulation of protein-containing complex disassembly	17/960	130/18805	0.130769	2.56158	4.14388	0.000334099	0.00340052	0.00221369	9140/140775/324/9212/56648/2107/3480/10763/7124/65125/23271/1073/2150/58526/136319/57551/29766	17
BP	GO:0055007	cardiac muscle cell differentiation	17/960	130/18805	0.130769	2.56158	4.14388	0.000334099	0.00340052	0.00221369	27086/3192/9794/4205/983/10529/4089/90/25776/1906/3479/4629/5156/5465/150094/7040/7528	17
BP	GO:0006631	fatty acid metabolic process	38/960	413/18805	0.0920097	1.80234	3.82401	0.00033853	0.00343937	0.00223898	51144/80339/5467/6342/6662/7494/35/47/84532/207/240/10295/1543/137964/10994/3988/11313/1432/255189/5571/9536/5742/8879/6916/225/91452/2182/1906/3032/58526/6307/5194/5465/5468/10891/5562/145482/9444	38
BP	GO:0003007	heart morphogenesis	28/960	272/18805	0.102941	2.01647	3.91659	0.000342552	0.00347392	0.00226147	4194/4851/6615/6662/7472/9510/324/2263/5469/23129/6495/4089/6608/7157/90/659/10395/54567/1906/2697/3091/10637/282996/6659/7040/7046/7048/23414	28
BP	GO:0141091	transforming growth factor beta receptor superfamily signaling pathway	37/960	399/18805	0.0927318	1.81648	3.82345	0.000346775	0.00351039	0.00228521	25805/2033/2734/4851/860/7021/7057/402117/7494/25/658/1003/1387/27122/2200/3209/3397/9110/142/58516/4089/6774/7157/331/90/659/10637/5465/5468/4090/23111/7040/7046/7048/7323/51341/9372	37
BP	GO:0042886	amide transport	32/960	328/18805	0.097561	1.91108	3.86081	0.000353403	0.00356637	0.00232165	4760/5467/9501/51714/6566/7021/4363/10257/240/1956/3557/3569/3717/5213/84725/5894/5978/6279/6573/23435/7124/27433/2182/1906/2150/2697/3091/3745/5007/113235/6659/6934	32
BP	GO:0048286	lung alveolus development	10/960	54/18805	0.185185	3.62751	4.48468	0.000353579	0.00356637	0.00232165	4204/2200/2263/3169/3976/28511/659/3202/3488/7040	10
BP	GO:1990874	vascular associated smooth muscle cell proliferation	14/960	96/18805	0.145833	2.85666	4.23005	0.000356931	0.00359371	0.00233945	1027/7494/9510/8862/2263/3717/4313/7124/1906/2697/3479/3488/5468/5728	14
BP	GO:0045814	negative regulation of gene expression, epigenetic	23/960	206/18805	0.11165	2.18707	3.97345	0.000360095	0.00361373	0.00235248	1788/1859/8091/3192/4297/4001/4204/4609/7175/79670/91746/79813/3190/8085/23133/51547/10322/23013/6839/55729/3720/51132/4591	23
BP	GO:0070663	regulation of leukocyte proliferation	28/960	273/18805	0.102564	2.00908	3.89537	0.000363615	0.00361373	0.00235248	1401/4615/6655/10673/10451/596/51293/1029/2056/2064/3481/22806/3569/3717/6541/7128/7189/1435/9231/3479/3606/149233/3659/5594/5621/7040/7048/51043	28
BP	GO:0000086	G2/M transition of mitotic cell cycle	18/960	143/18805	0.125874	2.46569	4.08069	0.000363929	0.00361373	0.00235248	10776/1021/9212/891/993/983/10763/9525/351/805/890/1019/11200/1785/84930/64859/4998/57551	18
BP	GO:0060149	negative regulation of post-transcriptional gene silencing	6/960	20/18805	0.3	5.87656	5.06088	0.000364084	0.00361373	0.00235248	4204/3569/79727/389421/6774/7157	6
BP	GO:0060602	branch elongation of an epithelium	6/960	20/18805	0.3	5.87656	5.06088	0.000364084	0.00361373	0.00235248	6662/2263/5469/6495/2099/7040	6
BP	GO:0060967	negative regulation of gene silencing by regulatory ncRNA	6/960	20/18805	0.3	5.87656	5.06088	0.000364084	0.00361373	0.00235248	4204/3569/79727/389421/6774/7157	6
BP	GO:0061298	retina vasculature development in camera-type eye	6/960	20/18805	0.3	5.87656	5.06088	0.000364084	0.00361373	0.00235248	8322/659/25932/3091/5156/7040	6
BP	GO:1900369	negative regulation of post-transcriptional gene silencing by regulatory ncRNA	6/960	20/18805	0.3	5.87656	5.06088	0.000364084	0.00361373	0.00235248	4204/3569/79727/389421/6774/7157	6
BP	GO:0090092	regulation of transmembrane receptor protein serine/threonine kinase signaling pathway	32/960	329/18805	0.0972644	1.90527	3.84215	0.000372871	0.0036944	0.00240499	25805/2033/2734/4851/7021/7057/402117/7494/25/1003/1387/27122/2200/3209/3717/9110/9688/142/58516/4089/7157/331/90/659/5465/5468/23111/7040/7046/7048/7323/51341	32
BP	GO:0010613	positive regulation of cardiac muscle hypertrophy	8/960	36/18805	0.222222	4.35301	4.67055	0.000377718	0.00371611	0.00241913	8678/4205/4775/142/1906/3479/136319/7222	8
BP	GO:0043276	anoikis	8/960	36/18805	0.222222	4.35301	4.67055	0.000377718	0.00371611	0.00241913	3678/4851/207/596/90427/4170/11200/150094	8
BP	GO:1901099	negative regulation of signal transduction in absence of ligand	8/960	36/18805	0.222222	4.35301	4.67055	0.000377718	0.00371611	0.00241913	207/596/3304/4170/5196/7001/7124/9314	8
BP	GO:2001240	negative regulation of extrinsic apoptotic signaling pathway in absence of ligand	8/960	36/18805	0.222222	4.35301	4.67055	0.000377718	0.00371611	0.00241913	207/596/3304/4170/5196/7001/7124/9314	8
BP	GO:0060428	lung epithelium development	9/960	45/18805	0.2	3.91771	4.545	0.000381548	0.00374064	0.0024351	3845/6662/7472/2263/3169/4048/3202/4781/7067	9
BP	GO:1904407	positive regulation of nitric oxide metabolic process	9/960	45/18805	0.2	3.91771	4.545	0.000381548	0.00374064	0.0024351	4775/207/3717/5291/7124/351/1906/2099/9314	9
BP	GO:0000910	cytokinesis	22/960	194/18805	0.113402	2.22138	3.96615	0.000385921	0.0037769	0.0024587	8678/3925/324/9212/51652/144455/23265/3480/8897/9110/80179/9101/9525/65125/805/55165/8452/63971/9903/29127/23111/23503	22
BP	GO:0050821	protein stabilization	25/960	234/18805	0.106838	2.09279	3.90149	0.000400705	0.00391474	0.00254844	2033/25764/4194/23515/7341/1029/1457/3304/3329/8575/6201/6400/6608/7157/908/11200/3479/23252/81572/10891/5728/9919/6659/4591/8975	25
BP	GO:0008625	extrinsic apoptotic signaling pathway via death domain receptors	13/960	86/18805	0.151163	2.96106	4.22767	0.000402019	0.00392074	0.00255234	467/7057/581/596/658/2907/5366/5894/6272/7124/7128/8795/1612	13
BP	GO:0003209	cardiac atrium morphogenesis	7/960	28/18805	0.25	4.89714	4.78645	0.000406991	0.00395544	0.00257493	4851/7472/6608/90/659/54567/6659	7
BP	GO:0060512	prostate gland morphogenesis	7/960	28/18805	0.25	4.89714	4.78645	0.000406991	0.00395544	0.00257493	4851/6662/2263/3169/3209/4313/2099	7
BP	GO:0040014	regulation of multicellular organism growth	11/960	65/18805	0.169231	3.31498	4.33633	0.000411845	0.00398289	0.0025928	2395/596/1735/137964/3481/8879/6608/6774/8614/351/1435	11
BP	GO:0006110	regulation of glycolytic process	10/960	55/18805	0.181818	3.56155	4.41252	0.000412661	0.00398289	0.0025928	2033/5515/5571/6774/351/3091/3479/5465/5562/51341	10
BP	GO:0030811	regulation of nucleotide catabolic process	10/960	55/18805	0.181818	3.56155	4.41252	0.000412661	0.00398289	0.0025928	2033/5515/5571/6774/351/3091/3479/5465/5562/51341	10
BP	GO:0033121	regulation of purine nucleotide catabolic process	10/960	55/18805	0.181818	3.56155	4.41252	0.000412661	0.00398289	0.0025928	2033/5515/5571/6774/351/3091/3479/5465/5562/51341	10
BP	GO:0009749	response to glucose	23/960	208/18805	0.110577	2.16604	3.92217	0.00041358	0.00398489	0.0025941	1027/4760/5467/51714/7057/7494/285/2137/3480/79727/5894/9462/4089/3091/3745/4884/5007/5562/10723/6659/6934/7040/10628	23
BP	GO:0032944	regulation of mononuclear cell proliferation	26/960	248/18805	0.104839	2.05364	3.87405	0.000415236	0.00399398	0.00260002	1401/4615/6655/10673/10451/596/51293/1029/2056/2064/3481/22806/3569/3717/6541/7189/1435/9231/3479/3606/149233/3659/5621/7040/7048/51043	26
BP	GO:0046883	regulation of hormone secretion	27/960	262/18805	0.103053	2.01867	3.85119	0.00042619	0.0040923	0.00266402	4760/5467/9501/51714/6566/7021/240/1956/3569/3717/3976/5213/5978/4089/23435/7124/2182/1906/2150/2697/3091/3745/5007/5468/80223/6659/6934	27
BP	GO:0042303	molting cycle	16/960	121/18805	0.132231	2.59022	4.07022	0.000435948	0.00417169	0.00271571	8323/4851/6615/6662/596/1956/2263/54888/4089/6608/7124/94234/3488/64434/23369/80326	16
BP	GO:0042633	hair cycle	16/960	121/18805	0.132231	2.59022	4.07022	0.000435948	0.00417169	0.00271571	8323/4851/6615/6662/596/1956/2263/54888/4089/6608/7124/94234/3488/64434/23369/80326	16
BP	GO:0000280	nuclear division	40/960	448/18805	0.0892857	1.74898	3.72142	0.000439683	0.00420025	0.0027343	10018/8678/1027/255324/3192/26065/7175/137886/54361/324/9212/891/898/983/51652/3209/3304/3481/3837/3976/55706/51547/10592/8877/7124/7329/9525/11200/8452/1906/2069/3479/84930/9918/4781/5728/29127/5901/7040/7314	40
BP	GO:1903578	regulation of ATP metabolic process	12/960	76/18805	0.157895	3.09293	4.24039	0.000442561	0.00421378	0.0027431	84277/2033/142/5515/5571/6774/351/3091/3479/5465/5562/51341	12
BP	GO:0000281	mitotic cytokinesis	14/960	98/18805	0.142857	2.79836	4.13991	0.000442836	0.00421378	0.0027431	3925/324/9212/51652/23265/8897/9110/9101/9525/65125/55165/29127/23111/23503	14
BP	GO:0051338	regulation of transferase activity	41/960	463/18805	0.0885529	1.73462	3.71222	0.000443358	0.00421378	0.0027431	1027/10920/25778/9052/8091/3192/7057/7532/25/207/324/920/993/1029/1032/1956/2064/2200/3690/3717/5609/4296/4869/4916/5515/5571/10125/6201/7124/8795/7189/7329/805/894/1906/2069/3479/7786/22924/5728/5982	41
BP	GO:0008589	regulation of smoothened signaling pathway	13/960	87/18805	0.149425	2.92702	4.17849	0.000450958	0.00426429	0.00277599	200845/860/1387/79659/2263/3169/2735/6608/25989/55717/9231/23432/83871	13
BP	GO:0055013	cardiac muscle cell development	13/960	87/18805	0.149425	2.92702	4.17849	0.000450958	0.00426429	0.00277599	27086/3192/9794/4205/983/10529/4089/1906/3479/4629/5156/5465/7528	13
BP	GO:1900542	regulation of purine nucleotide metabolic process	13/960	87/18805	0.149425	2.92702	4.17849	0.000450958	0.00426429	0.00277599	84277/2033/142/5515/5571/6774/7157/351/3091/3479/5465/5562/51341	13
BP	GO:1904646	cellular response to amyloid-beta	9/960	46/18805	0.195652	3.83254	4.46121	0.000453146	0.00427056	0.00278007	4363/599/3480/142/7124/351/2697/3479/5621	9
BP	GO:2001239	regulation of extrinsic apoptotic signaling pathway in absence of ligand	9/960	46/18805	0.195652	3.83254	4.46121	0.000453146	0.00427056	0.00278007	207/596/3304/4170/5196/5499/7001/7124/9314	9
BP	GO:0007173	epidermal growth factor receptor signaling pathway	19/960	158/18805	0.120253	2.35558	3.96874	0.00045393	0.00427076	0.0027802	255324/9052/1839/6662/25/207/1956/2045/2064/2263/3480/4916/5284/55914/2069/4233/5156/27131/7040	19
BP	GO:0060828	regulation of canonical Wnt signaling pathway	28/960	277/18805	0.101083	1.98007	3.8114	0.000459758	0.00431833	0.00281116	25805/8323/4851/6662/324/27122/1956/2010/2263/2735/1432/441478/5499/6206/6425/4089/252839/9101/65125/331/351/65981/25776/83999/4163/6659/6934/7040	28
BP	GO:0014742	positive regulation of muscle hypertrophy	8/960	37/18805	0.216216	4.23536	4.56896	0.00046059	0.0043189	0.00281154	8678/4205/4775/142/1906/3479/136319/7222	8
BP	GO:0051000	positive regulation of nitric-oxide synthase activity	5/960	14/18805	0.357143	6.99591	5.20531	0.000466606	0.0043607	0.00283875	207/2099/3091/116150/7014	5
BP	GO:0060816	random inactivation of X chromosome	5/960	14/18805	0.357143	6.99591	5.20531	0.000466606	0.0043607	0.00283875	3192/3190/23013/3720/51132	5
BP	GO:0048639	positive regulation of developmental growth	20/960	171/18805	0.116959	2.29106	3.93363	0.000468384	0.00437003	0.00284482	4204/4851/5467/127833/7472/207/596/983/1735/2263/2735/3481/1432/6608/659/1435/1906/3479/23369/23414	20
BP	GO:0009132	nucleoside diphosphate metabolic process	17/960	134/18805	0.126866	2.48511	4.00157	0.000478242	0.00445457	0.00289986	9583/957/2033/23786/3099/3988/5213/5315/5515/5571/6774/351/3091/3479/5465/5562/51341	17
BP	GO:0009048	dosage compensation by inactivation of X chromosome	6/960	21/18805	0.285714	5.59673	4.8884	0.000487843	0.00450651	0.00293367	3192/91746/3190/23013/3720/51132	6
BP	GO:0055070	copper ion homeostasis	6/960	21/18805	0.285714	5.59673	4.8884	0.000487843	0.00450651	0.00293367	331/122416/351/1352/5621/1317	6
BP	GO:0072567	chemokine (C-X-C motif) ligand 2 production	6/960	21/18805	0.285714	5.59673	4.8884	0.000487843	0.00450651	0.00293367	27086/4615/7124/2150/9314/7040	6
BP	GO:0097049	motor neuron apoptotic process	6/960	21/18805	0.285714	5.59673	4.8884	0.000487843	0.00450651	0.00293367	581/596/2065/5609/3745/7786	6
BP	GO:2000341	regulation of chemokine (C-X-C motif) ligand 2 production	6/960	21/18805	0.285714	5.59673	4.8884	0.000487843	0.00450651	0.00293367	27086/4615/7124/2150/9314/7040	6
BP	GO:0046879	hormone secretion	31/960	320/18805	0.096875	1.89764	3.75638	0.00048938	0.00451326	0.00293806	4760/5467/9501/51714/6566/7021/240/1956/8322/3557/3569/3717/3976/5213/5894/5978/4089/23435/7124/27433/2182/1906/2150/2697/3091/3745/5007/5468/80223/6659/6934	31
BP	GO:0097696	cell surface receptor signaling pathway via STAT	19/960	159/18805	0.119497	2.34077	3.93788	0.000491438	0.00451524	0.00293935	23568/2033/4760/4851/602/2056/3569/3570/3717/3976/4771/6774/7124/387837/3479/3606/149233/5468/7040	19
BP	GO:0050848	regulation of calcium-mediated signaling	14/960	99/18805	0.141414	2.7701	4.09569	0.000492014	0.00451524	0.00293935	920/8445/2065/9455/257194/5725/7124/351/805/10523/1906/3479/5156/5621	14
BP	GO:0060395	SMAD protein signal transduction	14/960	99/18805	0.141414	2.7701	4.09569	0.000492014	0.00451524	0.00293935	8678/860/7494/3717/9688/142/4089/90/659/5468/4090/7040/7046/7048	14
BP	GO:0006140	regulation of nucleotide metabolic process	13/960	88/18805	0.147727	2.89376	4.13001	0.000504854	0.0046104	0.0030013	84277/2033/142/5515/5571/6774/7157/351/3091/3479/5465/5562/51341	13
BP	GO:0046209	nitric oxide metabolic process	13/960	88/18805	0.147727	2.89376	4.13001	0.000504854	0.0046104	0.0030013	4775/9057/207/1543/3717/8570/5291/7124/351/1906/2099/9314/5465	13
BP	GO:0071347	cellular response to interleukin-1	13/960	88/18805	0.147727	2.89376	4.13001	0.000504854	0.0046104	0.0030013	3605/4615/6662/3557/3569/5609/4313/9705/7189/1906/3091/9252/7528	13
BP	GO:0048469	cell maturation	23/960	211/18805	0.109005	2.13524	3.84633	0.000506836	0.00462096	0.00300817	4204/860/79670/7494/596/865/1050/2056/3169/137964/149986/5745/351/1235/1906/2069/2697/3091/3202/3745/5468/7040/51341	23
BP	GO:0045598	regulation of fat cell differentiation	18/960	147/18805	0.122449	2.3986	3.9484	0.000509873	0.00463249	0.00301568	3192/5467/7494/677/207/240/1050/3398/3569/1432/6495/6272/7124/25946/5468/7040/51043/23414	18
BP	GO:0051961	negative regulation of nervous system development	18/960	147/18805	0.122449	2.3986	3.9484	0.000509873	0.00463249	0.00301568	4204/4851/7533/7832/58190/23405/2045/3569/79727/4771/5978/7124/7157/351/3949/5728/23111/7040	18
BP	GO:0071478	cellular response to radiation	21/960	185/18805	0.113514	2.22356	3.87905	0.000511632	0.00463249	0.00301568	2033/4609/9212/578/581/27113/90427/993/1387/1432/4313/4869/142/7124/85456/7157/94241/894/11200/7040/7528	21
BP	GO:0060479	lung cell differentiation	7/960	29/18805	0.241379	4.72827	4.66023	0.000513066	0.00463249	0.00301568	3845/6662/3169/4048/3202/4781/7067	7
BP	GO:0060487	lung epithelial cell differentiation	7/960	29/18805	0.241379	4.72827	4.66023	0.000513066	0.00463249	0.00301568	3845/6662/3169/4048/3202/4781/7067	7
BP	GO:1904036	negative regulation of epithelial cell apoptotic process	7/960	29/18805	0.241379	4.72827	4.66023	0.000513066	0.00463249	0.00301568	1027/4760/596/3480/5465/5562/6934	7
BP	GO:0051054	positive regulation of DNA metabolic process	29/960	293/18805	0.0989761	1.9388	3.75648	0.000518718	0.00467598	0.00304399	1027/4609/207/9212/581/993/983/1054/1387/144455/1956/2521/2735/3480/3569/5609/142/6603/7124/890/908/2069/9314/5594/8550/5982/7014/7040/7528	29
BP	GO:0002832	negative regulation of response to biotic stimulus	17/960	135/18805	0.125926	2.46671	3.9668	0.000521694	0.00468771	0.00305163	9140/708/1398/3106/7534/9212/142/5094/7001/7128/387837/23220/3824/11027/57506/5468/7040	17
BP	GO:0008543	fibroblast growth factor receptor signaling pathway	17/960	135/18805	0.125926	2.46671	3.9668	0.000521694	0.00468771	0.00305163	25778/27020/860/7057/54361/8862/1956/2045/2064/2263/2817/3480/4916/131405/4233/5156/51552	17
BP	GO:0030111	regulation of Wnt signaling pathway	33/960	350/18805	0.0942857	1.84692	3.70955	0.000529935	0.00474625	0.00308974	25805/8323/4851/6662/25/324/1457/27122/1956/2010/2263/2735/85474/1432/441478/5499/6206/6425/4089/252839/7128/9101/65125/331/351/65981/25776/2887/83999/4163/6659/6934/7040	33
BP	GO:0007179	transforming growth factor beta receptor signaling pathway	26/960	252/18805	0.103175	2.02104	3.78476	0.000530355	0.00474625	0.00308974	25805/2033/2734/7057/7494/1003/1387/27122/2200/3397/9110/142/58516/4089/6774/7157/90/10637/5465/5468/4090/7040/7046/7048/51341/9372	26
BP	GO:0031507	heterochromatin formation	19/960	160/18805	0.11875	2.32614	3.90724	0.000531601	0.00474625	0.00308974	1788/1859/8091/3192/4297/4001/4204/7175/91746/79813/3190/8085/23133/10322/23013/6839/55729/3720/51132	19
BP	GO:0061351	neural precursor cell proliferation	19/960	160/18805	0.11875	2.32614	3.90724	0.000531601	0.00474625	0.00308974	8323/4673/4851/7472/7832/2263/3398/3736/10763/4771/6608/7157/131405/54567/3091/4781/29127/6660/7040	19
BP	GO:0033173	calcineurin-NFAT signaling cascade	9/960	47/18805	0.191489	3.751	4.37974	0.000535424	0.00476519	0.00310206	4775/8445/2065/9455/5725/7124/10523/3479/5621	9
BP	GO:0045840	positive regulation of mitotic nuclear division	9/960	47/18805	0.191489	3.751	4.37974	0.000535424	0.00476519	0.00310206	255324/3209/3481/8877/7124/8452/1906/2069/3479	9
BP	GO:0000377	RNA splicing, via transesterification reactions with bulged adenosine as nucleophile	32/960	336/18805	0.0952381	1.86558	3.71326	0.000537908	0.00477212	0.00310657	708/8621/1859/3191/3192/51631/4928/51319/23450/6427/91746/22794/9785/80004/3190/25804/51747/26986/5725/9939/5978/6628/23524/9967/3312/84950/9128/9444/282996/55147/10291/51341	32
BP	GO:0000398	mRNA splicing, via spliceosome	32/960	336/18805	0.0952381	1.86558	3.71326	0.000537908	0.00477212	0.00310657	708/8621/1859/3191/3192/51631/4928/51319/23450/6427/91746/22794/9785/80004/3190/25804/51747/26986/5725/9939/5978/6628/23524/9967/3312/84950/9128/9444/282996/55147/10291/51341	32
BP	GO:0042446	hormone biosynthetic process	11/960	67/18805	0.164179	3.21603	4.21457	0.000538842	0.00477284	0.00310704	51144/6342/54361/133/1735/27122/3480/5469/5978/8614/3091	11
BP	GO:0071774	response to fibroblast growth factor	20/960	173/18805	0.115607	2.26457	3.8756	0.000544483	0.00481519	0.00313461	25778/27020/860/7057/54361/677/8862/960/1956/2045/2064/2263/2817/3480/4916/131405/54567/4233/5156/51552	20
BP	GO:0046890	regulation of lipid biosynthetic process	22/960	199/18805	0.110553	2.16557	3.83389	0.000548413	0.00484229	0.00315226	221395/6342/6615/54361/7494/133/207/27122/3480/3837/5978/8877/7124/225/3949/5594/58526/5465/5562/9444/142891/150094	22
BP	GO:0000381	regulation of alternative mRNA splicing, via spliceosome	10/960	57/18805	0.175439	3.43659	4.27311	0.000555579	0.00487738	0.0031751	3191/3192/6427/91746/5725/9939/5978/9967/282996/51341	10
BP	GO:0007431	salivary gland development	8/960	38/18805	0.210526	4.1239	4.47089	0.000557614	0.00487738	0.0031751	7494/1956/80004/2263/23129/7124/4781/7040	8
BP	GO:0010742	macrophage derived foam cell differentiation	8/960	38/18805	0.210526	4.1239	4.47089	0.000557614	0.00487738	0.0031751	1401/3690/5196/1435/3606/5465/5468/7040	8
BP	GO:0031112	positive regulation of microtubule polymerization or depolymerization	8/960	38/18805	0.210526	4.1239	4.47089	0.000557614	0.00487738	0.0031751	1027/4204/9212/2242/3304/6249/4233/122060	8
BP	GO:1902229	regulation of intrinsic apoptotic signaling pathway in response to DNA damage	8/960	38/18805	0.210526	4.1239	4.47089	0.000557614	0.00487738	0.0031751	6615/596/960/1032/3190/4582/25946/138151	8
BP	GO:1902410	mitotic cytokinetic process	8/960	38/18805	0.210526	4.1239	4.47089	0.000557614	0.00487738	0.0031751	9212/51652/23265/8897/9110/9525/55165/23111	8
BP	GO:0014013	regulation of gliogenesis	15/960	112/18805	0.133929	2.62347	3.99682	0.000567824	0.0049571	0.00322699	3845/4204/4851/23405/1956/3398/3569/3976/79727/4771/7124/7157/3949/9444/7040	15
BP	GO:0042476	odontogenesis	17/960	136/18805	0.125	2.44857	3.93233	0.000568499	0.0049571	0.00322699	10018/860/133/581/54880/2263/3399/4771/64065/6608/7189/1435/1906/5156/5465/7040/80326	17
BP	GO:0008544	epidermis development	36/960	395/18805	0.0911392	1.78528	3.65849	0.000571988	0.00497901	0.00324126	8323/3605/3855/3846/4851/5467/6615/6662/3925/677/596/1956/2137/2263/2735/5469/4831/54888/5978/4089/6608/7124/7421/25932/2069/94234/3488/3606/9314/9935/4233/64434/5465/23369/10628/80326	36
BP	GO:0002263	cell activation involved in immune response	31/960	323/18805	0.0959752	1.88001	3.70015	0.000573021	0.00497901	0.00324126	136/2033/27086/4297/4615/7494/25/602/51744/2242/9846/3329/3569/3570/3662/5293/10125/6774/6830/7124/7157/7374/351/1235/2150/3606/149233/11027/57546/7040/51043	31
BP	GO:0043500	muscle adaptation	16/960	124/18805	0.129032	2.52755	3.95831	0.000574303	0.00497901	0.00324126	8678/27086/4205/4775/4851/142/4089/1906/3479/3488/3720/136319/5465/5468/7222/7528	16
BP	GO:0072006	nephron development	19/960	161/18805	0.118012	2.31169	3.87684	0.00057457	0.00497901	0.00324126	4609/4851/6662/7021/54361/285/596/2028/3570/3690/3976/5420/6495/4089/6608/1906/3237/5156/7040	19
BP	GO:0019058	viral life cycle	29/960	295/18805	0.0983051	1.92565	3.71671	0.000579169	0.00501111	0.00326216	8091/3678/3838/4851/6780/137492/59272/596/920/983/51652/1915/1956/3304/3690/4599/26986/5094/950/6541/79677/7124/9525/53349/1656/8519/3949/57506/79720	29
BP	GO:1903035	negative regulation of response to wounding	14/960	101/18805	0.138614	2.71524	4.00887	0.00060442	0.00522152	0.00339912	1398/3605/7057/54361/240/2137/5196/6774/7124/7103/1906/83999/5156/5728	14
BP	GO:0070372	regulation of ERK1 and ERK2 cascade	29/960	296/18805	0.097973	1.91915	3.69694	0.000611654	0.00527587	0.00343451	467/25778/2192/4851/7494/7534/25/59272/920/960/1848/1956/2045/2056/2064/2263/3690/3976/5609/9258/10125/4089/7124/351/2150/3479/7786/5156/7040	29
BP	GO:0034612	response to tumor necrosis factor	25/960	241/18805	0.103734	2.03201	3.73988	0.00062124	0.00535031	0.00348297	27086/7057/10673/7846/677/10795/207/1050/23405/3304/3717/5609/1432/28511/10401/8877/9705/7124/7128/7157/331/1906/55914/2150/5594	25
BP	GO:0030316	osteoclast differentiation	15/960	113/18805	0.132743	2.60025	3.95732	0.000624486	0.00537	0.00349579	814/27086/2739/3605/9644/2200/9846/1432/10401/7124/7189/1435/149233/9935/7040	15
BP	GO:0000302	response to reactive oxygen species	22/960	201/18805	0.109453	2.14402	3.78208	0.000628443	0.00538873	0.00350798	8678/1398/27086/2395/25/578/596/983/3569/4313/7001/8877/7128/1906/3091/4233/5156/5194/84919/5562/140823/10628	22
BP	GO:2001057	reactive nitrogen species metabolic process	13/960	90/18805	0.144444	2.82946	4.03507	0.00062912	0.00538873	0.00350798	4775/9057/207/1543/3717/8570/5291/7124/351/1906/2099/9314/5465	13
BP	GO:0033138	positive regulation of peptidyl-serine phosphorylation	9/960	48/18805	0.1875	3.67285	4.30047	0.000629552	0.00538873	0.00350798	207/1956/3569/3976/4916/5894/7124/85456/351	9
BP	GO:0051145	smooth muscle cell differentiation	12/960	79/18805	0.151899	2.97547	4.08098	0.000635051	0.00542751	0.00353322	4204/4775/4851/6662/54361/133/2263/6495/90/2069/9444/7040	12
BP	GO:0002066	columnar/cuboidal epithelial cell development	7/960	30/18805	0.233333	4.57066	4.53964	0.000640024	0.00545336	0.00355005	7494/137964/639/2697/3091/3202/7040	7
BP	GO:0003171	atrioventricular valve development	7/960	30/18805	0.233333	4.57066	4.53964	0.000640024	0.00545336	0.00355005	4194/4851/4089/90/659/6659/7048	7
BP	GO:0072132	mesenchyme morphogenesis	10/960	58/18805	0.172414	3.37733	4.20573	0.000641093	0.00545417	0.00355058	4194/4609/4851/6615/6662/324/4089/90/7046/7048	10
BP	GO:0014741	negative regulation of muscle hypertrophy	8/960	39/18805	0.205128	4.01816	4.37614	0.000670514	0.00565379	0.00368053	27086/4851/4089/3488/3720/5465/5468/7528	8
BP	GO:0032350	regulation of hormone metabolic process	8/960	39/18805	0.205128	4.01816	4.37614	0.000670514	0.00565379	0.00368053	54361/133/27122/3480/5978/8614/3091/6934	8
BP	GO:0070884	regulation of calcineurin-NFAT signaling cascade	8/960	39/18805	0.205128	4.01816	4.37614	0.000670514	0.00565379	0.00368053	8445/2065/9455/5725/7124/10523/3479/5621	8
BP	GO:0090077	foam cell differentiation	8/960	39/18805	0.205128	4.01816	4.37614	0.000670514	0.00565379	0.00368053	1401/3690/5196/1435/3606/5465/5468/7040	8
BP	GO:0003198	epithelial to mesenchymal transition involved in endocardial cushion formation	5/960	15/18805	0.333333	6.52951	4.96903	0.000670617	0.00565379	0.00368053	4851/6615/4089/7046/7048	5
BP	GO:0043374	CD8-positive, alpha-beta T cell differentiation	5/960	15/18805	0.333333	6.52951	4.96903	0.000670617	0.00565379	0.00368053	596/865/3659/864/51043	5
BP	GO:0048565	digestive tract development	17/960	138/18805	0.123188	2.41308	3.86431	0.000673011	0.00566544	0.00368811	4851/6662/596/1543/1956/2263/2735/3209/3398/639/6425/6608/7124/3091/3202/5156/7040	17
BP	GO:0002790	peptide secretion	26/960	257/18805	0.101167	1.98172	3.67543	0.000712912	0.00599232	0.0039009	4760/5467/9501/51714/6566/7021/240/1956/3557/3569/3717/5213/5894/5978/6279/23435/7124/27433/2182/1906/2150/3091/3745/5007/6659/6934	26
BP	GO:0001935	endothelial cell proliferation	22/960	203/18805	0.108374	2.1229	3.73087	0.000718427	0.00602961	0.00392518	55109/57608/7057/7472/7494/207/240/8862/3481/3690/3988/441478/5291/5293/6774/7124/659/54567/3091/5468/6667/7046	22
BP	GO:0051962	positive regulation of nervous system development	28/960	285/18805	0.0982456	1.92449	3.64759	0.000721223	0.00604402	0.00393456	22883/3845/4204/4673/51199/4851/27020/139065/7472/147381/23405/1956/8087/8322/3398/3569/3976/4898/23129/6608/23013/7124/659/65981/9231/3091/9444/7040	28
BP	GO:0048736	appendage development	21/960	190/18805	0.110526	2.16505	3.74362	0.000727593	0.00607547	0.00395503	10018/8323/4851/860/6662/7021/578/581/1387/79659/2263/3209/5469/4089/659/2697/3206/83999/4154/4223/64093	21
BP	GO:0060173	limb development	21/960	190/18805	0.110526	2.16505	3.74362	0.000727593	0.00607547	0.00395503	10018/8323/4851/860/6662/7021/578/581/1387/79659/2263/3209/5469/4089/659/2697/3206/83999/4154/4223/64093	21
BP	GO:0001654	eye development	37/960	415/18805	0.0891566	1.74645	3.56644	0.000728231	0.00607547	0.00395503	1027/4760/4851/6662/7021/7472/578/581/596/658/1543/1735/128338/1956/2195/2200/8322/3150/5469/10763/4771/639/6774/659/25932/54567/2697/3091/9314/4781/5156/64093/6659/7040/7046/7048/7528	37
BP	GO:0006195	purine nucleotide catabolic process	17/960	139/18805	0.122302	2.39572	3.83074	0.000731164	0.0060818	0.00395916	9583/2033/23786/3099/3988/5213/5315/5515/5571/6774/351/3091/3251/3479/5465/5562/51341	17
BP	GO:0050768	negative regulation of neurogenesis	17/960	139/18805	0.122302	2.39572	3.83074	0.000731164	0.0060818	0.00395916	4204/4851/7533/7832/58190/23405/2045/3569/79727/4771/5978/7124/7157/3949/5728/23111/7040	17
BP	GO:0032620	interleukin-17 production	9/960	49/18805	0.183673	3.5979	4.2233	0.000736779	0.00608667	0.00396233	4615/3569/3717/8877/3606/149233/5621/7040/51043	9
BP	GO:0032660	regulation of interleukin-17 production	9/960	49/18805	0.183673	3.5979	4.2233	0.000736779	0.00608667	0.00396233	4615/3569/3717/8877/3606/149233/5621/7040/51043	9
BP	GO:0043029	T cell homeostasis	9/960	49/18805	0.183673	3.5979	4.2233	0.000736779	0.00608667	0.00396233	10018/207/581/596/5366/5515/7001/5896/7040	9
BP	GO:0060043	regulation of cardiac muscle cell proliferation	9/960	49/18805	0.183673	3.5979	4.2233	0.000736779	0.00608667	0.00396233	4851/7472/983/2263/2735/1432/3720/7046/23414	9
BP	GO:0039532	negative regulation of cytoplasmic pattern recognition receptor signaling pathway	10/960	59/18805	0.169492	3.32009	4.1398	0.000737185	0.00608667	0.00396233	708/207/9212/142/5094/7128/55914/2150/3312/54941	10
BP	GO:0032496	response to lipopolysaccharide	33/960	357/18805	0.092437	1.81071	3.58695	0.000747639	0.00616297	0.004012	27086/4615/4851/5467/7494/25/133/207/840/1543/2056/2263/3569/3717/5609/1432/5196/7001/6279/7124/7128/7189/331/55122/23097/1019/1906/55914/3032/3606/149233/11027/5594	33
BP	GO:1903707	negative regulation of hemopoiesis	16/960	127/18805	0.125984	2.46785	3.84964	0.000748628	0.00616297	0.004012	1021/4609/865/1029/1050/2064/2200/3398/441478/10401/7001/3659/9935/9444/864/51043	16
BP	GO:0019216	regulation of lipid metabolic process	32/960	343/18805	0.0932945	1.8275	3.5874	0.000764365	0.00628329	0.00409032	221395/5467/6342/6615/6662/54361/7494/133/207/10295/27122/3398/3480/3837/114294/8897/5978/950/8877/7124/225/3949/5594/58526/5465/5468/10891/5562/9444/142891/150094/7067	32
BP	GO:0007389	pattern specification process	41/960	476/18805	0.0861345	1.68725	3.52249	0.000769071	0.0063127	0.00410947	2033/4297/4760/4851/6615/7472/324/54880/658/7832/79659/2263/3169/2735/441478/6495/4089/6608/7157/90/659/65981/54567/1906/2697/23432/2926/3091/3206/3202/3211/3213/3237/10637/9935/4223/23314/4090/7046/7048/7528	41
BP	GO:0071322	cellular response to carbohydrate stimulus	19/960	165/18805	0.115152	2.25565	3.75742	0.000777817	0.00635994	0.00414022	81035/4760/5467/51714/7494/677/3480/79727/5894/4089/3091/3745/4884/5007/5465/5562/10723/6659/7040	19
BP	GO:0071230	cellular response to amino acid stimulus	13/960	92/18805	0.141304	2.76795	3.9427	0.000778235	0.00635994	0.00414022	1788/2033/80339/7494/599/1956/4313/6495/7124/8452/5156/58528/153129	13
BP	GO:1905897	regulation of response to endoplasmic reticulum stress	13/960	92/18805	0.141304	2.76795	3.9427	0.000778235	0.00635994	0.00414022	10018/7494/207/240/578/581/27113/2907/5366/351/84919/10955/8975	13
BP	GO:0030878	thyroid gland development	7/960	31/18805	0.225806	4.42322	4.42425	0.000790667	0.00643336	0.00418802	5894/6495/1906/3202/3213/5594/7067	7
BP	GO:1902751	positive regulation of cell cycle G2/M phase transition	7/960	31/18805	0.225806	4.42322	4.42425	0.000790667	0.00643336	0.00418802	891/993/983/4869/9525/351/1019	7
BP	GO:1903055	positive regulation of extracellular matrix organization	7/960	31/18805	0.225806	4.42322	4.42425	0.000790667	0.00643336	0.00418802	51124/6662/25/3569/4089/7040/7046	7
BP	GO:0045727	positive regulation of translation	17/960	140/18805	0.121429	2.37861	3.79746	0.000793561	0.00644754	0.00419725	708/3192/7057/602/56648/2064/8087/3569/79727/4869/26986/5315/113829/10322/7124/22927/6659	17
BP	GO:1902807	negative regulation of cell cycle G1/S phase transition	12/960	81/18805	0.148148	2.90201	3.97885	0.000798922	0.00648169	0.00421948	324/596/1032/58190/144455/55159/7157/90/10263/123879/9314/5728	12
BP	GO:0106056	regulation of calcineurin-mediated signaling	8/960	40/18805	0.2	3.91771	4.2845	0.00080113	0.0064902	0.00422502	8445/2065/9455/5725/7124/10523/3479/5621	8
BP	GO:0031334	positive regulation of protein-containing complex assembly	22/960	205/18805	0.107317	2.10218	3.68025	0.000819367	0.00662835	0.00431495	10018/1027/4204/4615/7341/578/581/27113/90427/1003/56919/2242/3304/5515/7124/7157/25921/6249/57506/4233/122060/7040	22
BP	GO:0002062	chondrocyte differentiation	15/960	116/18805	0.12931	2.533	3.84132	0.000824203	0.00663869	0.00432168	2734/8091/860/6662/658/1432/5745/659/3091/4781/864/6660/7040/7046/7048	15
BP	GO:0060840	artery development	15/960	116/18805	0.12931	2.533	3.84132	0.000824203	0.00663869	0.00432168	221395/4775/4851/7021/3209/23129/639/6495/659/54567/1906/3949/6659/7046/7048	15
BP	GO:0070555	response to interleukin-1	15/960	116/18805	0.12931	2.533	3.84132	0.000824203	0.00663869	0.00432168	3605/4615/6662/2056/3557/3569/5609/4313/9705/7189/351/1906/3091/9252/7528	15
BP	GO:0007549	sex-chromosome dosage compensation	6/960	23/18805	0.26087	5.11005	4.57449	0.000831424	0.00666807	0.00434081	3192/91746/3190/23013/3720/51132	6
BP	GO:0060444	branching involved in mammary gland duct morphogenesis	6/960	23/18805	0.26087	5.11005	4.57449	0.000831424	0.00666807	0.00434081	54361/5469/7421/1435/2099/7040	6
BP	GO:2000272	negative regulation of signaling receptor activity	6/960	23/18805	0.26087	5.11005	4.57449	0.000831424	0.00666807	0.00434081	9052/59272/7124/387837/5465/5468	6
BP	GO:0000079	regulation of cyclin-dependent protein serine/threonine kinase activity	10/960	60/18805	0.166667	3.26476	4.07528	0.000844827	0.0067562	0.00439818	1027/207/324/993/1029/1032/1956/894/22924/5728	10
BP	GO:0010718	positive regulation of epithelial to mesenchymal transition	10/960	60/18805	0.166667	3.26476	4.07528	0.000844827	0.0067562	0.00439818	25805/4851/6615/3569/4089/90/6934/7040/7046/7048	10
BP	GO:0071356	cellular response to tumor necrosis factor	23/960	219/18805	0.105023	2.05724	3.65012	0.000850461	0.00679156	0.0044212	27086/7057/10673/677/10795/207/1050/23405/3304/3717/1432/28511/10401/8877/9705/7124/7128/7157/331/1906/55914/2150/5594	23
BP	GO:0016050	vesicle organization	35/960	389/18805	0.0899743	1.76247	3.52452	0.000852074	0.00679474	0.00442327	9501/127833/10451/137492/25825/596/51652/4599/950/10802/6272/8877/252839/9101/9525/25946/9114/526/528/1182/8452/1785/63971/5007/79666/51552/83871/5869/9919/10483/23557/8675/10228/79720/8976	35
BP	GO:0009914	hormone transport	31/960	331/18805	0.0936556	1.83458	3.55306	0.000860594	0.00685292	0.00446115	4760/5467/9501/51714/6566/7021/240/1956/8322/3557/3569/3717/3976/5213/5894/5978/4089/23435/7124/27433/2182/1906/2150/2697/3091/3745/5007/5468/80223/6659/6934	31
BP	GO:0001656	metanephros development	13/960	93/18805	0.139785	2.73818	3.89744	0.000863276	0.00686452	0.00446869	4609/6662/7021/54361/596/2200/3399/3976/6495/4089/6608/9231/5156	13
BP	GO:0150063	visual system development	37/960	419/18805	0.0883055	1.72978	3.50393	0.000868381	0.00689531	0.00448874	1027/4760/4851/6662/7021/7472/578/581/596/658/1543/1735/128338/1956/2195/2200/8322/3150/5469/10763/4771/639/6774/659/25932/54567/2697/3091/9314/4781/5156/64093/6659/7040/7046/7048/7528	37
BP	GO:0003208	cardiac ventricle morphogenesis	11/960	71/18805	0.15493	3.03484	3.98426	0.000891869	0.00707179	0.00460362	4851/2263/5469/4089/54567/3091/6659/7040/7046/7048/23414	11
BP	GO:0050769	positive regulation of neurogenesis	24/960	234/18805	0.102564	2.00908	3.60262	0.000927117	0.00734088	0.0047788	3845/4204/4673/51199/4851/27020/7472/23405/1956/8087/8322/3398/3569/3976/4898/23129/6608/23013/7124/659/65981/3091/9444/7040	24
BP	GO:0002791	regulation of peptide secretion	22/960	207/18805	0.10628	2.08187	3.63021	0.000932342	0.00735909	0.00479065	4760/5467/9501/51714/6566/7021/240/1956/3569/3717/5213/5978/6279/23435/7124/2182/2150/3091/3745/5007/6659/6934	22
BP	GO:0030073	insulin secretion	22/960	207/18805	0.10628	2.08187	3.63021	0.000932342	0.00735909	0.00479065	4760/5467/9501/51714/6566/7021/240/3557/3569/3717/5213/5894/5978/23435/7124/2182/2150/3091/3745/5007/6659/6934	22
BP	GO:0033189	response to vitamin A	5/960	16/18805	0.3125	6.12142	4.75336	0.000934676	0.00735909	0.00479065	1788/5467/1543/2056/3988	5
BP	GO:0046831	regulation of RNA export from nucleus	5/960	16/18805	0.3125	6.12142	4.75336	0.000934676	0.00735909	0.00479065	7175/11052/54888/6830/65125	5
BP	GO:0007599	hemostasis	25/960	248/18805	0.100806	1.97465	3.58363	0.000941146	0.00739963	0.00481704	160851/2192/8323/7057/10451/285/966/2815/3569/3570/3690/3717/1432/8761/5196/5291/7001/7103/7414/25946/1906/22875/2150/5156/79056	25
BP	GO:0010639	negative regulation of organelle organization	33/960	362/18805	0.0911602	1.7857	3.50103	0.000947959	0.00743833	0.00484224	8678/1859/2395/3192/140775/3925/7175/207/324/9212/578/599/891/1003/10075/347240/3976/4869/142/4089/7157/23271/10395/2764/3479/4233/58526/136319/5468/57551/7014/29766/4591	33
BP	GO:0097305	response to alcohol	27/960	276/18805	0.0978261	1.91627	3.55676	0.000948726	0.00743833	0.00484224	1788/4204/4615/207/578/7832/983/2263/2903/3480/3988/142/10287/6279/6337/6608/6916/7124/94241/7988/1019/4779/5465/5562/7040/7046/7048	27
BP	GO:0033028	myeloid cell apoptotic process	8/960	41/18805	0.195122	3.82215	4.19578	0.00095142	0.00744237	0.00484487	596/1029/2056/3569/3988/5291/5293/7067	8
BP	GO:0008217	regulation of blood pressure	21/960	194/18805	0.108247	2.12041	3.63827	0.00095323	0.00744237	0.00484487	57085/4204/6870/59272/133/8862/2028/3398/4987/5742/6337/7124/65125/79924/659/1906/2150/5465/5468/27131/6863	21
BP	GO:0030258	lipid modification	21/960	194/18805	0.108247	2.12041	3.63827	0.00095323	0.00744237	0.00484487	160851/5467/6342/6662/35/207/240/1543/10994/1432/54545/8897/9110/225/9896/3032/5194/5465/10891/5562/5728	21
BP	GO:0042475	odontogenesis of dentin-containing tooth	13/960	94/18805	0.138298	2.70905	3.85277	0.000955975	0.00745341	0.00485205	10018/860/133/581/4771/64065/6608/7189/1435/5156/5465/7040/80326	13
BP	GO:0021987	cerebral cortex development	16/960	130/18805	0.123077	2.4109	3.74403	0.000966146	0.00751929	0.00489494	1398/4204/7846/7280/7531/581/22903/1956/3736/6608/10579/55122/3091/5194/54407/25777	16
BP	GO:0060045	positive regulation of cardiac muscle cell proliferation	7/960	32/18805	0.21875	4.28499	4.31365	0.000967981	0.00751929	0.00489494	4851/7472/983/2263/2735/1432/23414	7
BP	GO:0002366	leukocyte activation involved in immune response	30/960	319/18805	0.0940439	1.84218	3.5187	0.000968454	0.00751929	0.00489494	136/2033/27086/4297/4615/7494/25/602/51744/2242/9846/3329/3569/3570/3662/5293/10125/6774/6830/7124/7157/7374/1235/2150/3606/149233/11027/57546/7040/51043	30
BP	GO:0010876	lipid localization	41/960	482/18805	0.0850622	1.66625	3.43686	0.000980613	0.00760315	0.00494953	148229/1401/23344/5467/6342/7057/4363/10257/207/10938/8322/3569/3690/3988/58488/255189/84725/9536/950/10802/7124/7416/9525/738/25921/225/64241/2182/55102/1906/3949/116150/5007/81579/5465/5468/91869/653509/8273/23111/55754	41
BP	GO:1990090	cellular response to nerve growth factor stimulus	9/960	51/18805	0.176471	3.4568	4.07484	0.000995911	0.00771108	0.00501979	1398/207/10938/4916/142/6272/9101/1783/6863	9
BP	GO:0051101	regulation of DNA binding	11/960	72/18805	0.152778	2.99269	3.92921	0.00100504	0.00776033	0.00505185	8091/4760/7341/602/1054/6608/7189/22927/3479/4781/51341	11
BP	GO:2000134	negative regulation of G1/S transition of mitotic cell cycle	11/960	72/18805	0.152778	2.99269	3.92921	0.00100504	0.00776033	0.00505185	324/596/58190/144455/55159/7157/90/10263/123879/9314/5728	11
BP	GO:0009410	response to xenobiotic stimulus	39/960	453/18805	0.0860927	1.68643	3.4301	0.00103125	0.00794952	0.00517501	8678/1027/1788/9446/4609/6506/27233/7021/7057/10451/4363/10257/25/57491/578/596/983/1543/1848/1956/2903/3690/3988/4313/5978/7124/7157/7366/7367/64241/1019/11200/1906/5562/5621/284996/7040/7048/10628	39
BP	GO:0072523	purine-containing compound catabolic process	18/960	156/18805	0.115385	2.26022	3.66591	0.00103239	0.00794952	0.00517501	9583/2033/23786/3099/3988/5213/5315/5515/5571/6774/351/22875/3091/3251/3479/5465/5562/51341	18
BP	GO:0002181	cytoplasmic translation	19/960	169/18805	0.112426	2.20226	3.6414	0.00104001	0.00797531	0.0051918	3192/6157/1983/2107/79727/26986/5315/6159/6122/6165/6175/6206/6234/6189/6201/10322/25946/6210/6233	19
BP	GO:0006694	steroid biosynthetic process	19/960	169/18805	0.112426	2.20226	3.6414	0.00104001	0.00797531	0.0051918	51144/6342/6615/54361/47/133/1543/27122/3480/3837/3988/4047/5469/5978/7124/5594/6307/5562/9444	19
BP	GO:1990845	adaptive thermogenesis	19/960	169/18805	0.112426	2.20226	3.6414	0.00104001	0.00797531	0.0051918	3192/4851/324/79813/3397/3480/9807/3662/3717/3988/4898/58488/2697/2887/3606/10891/9444/7067/51043	19
BP	GO:0010594	regulation of endothelial cell migration	24/960	236/18805	0.101695	1.99206	3.55713	0.00104383	0.00799362	0.00520372	27086/57608/4204/4851/7057/25/207/285/2113/3690/5291/5293/90627/7124/54567/1906/3091/9314/4223/4233/116150/5468/6667/7040	24
BP	GO:0030072	peptide hormone secretion	25/960	250/18805	0.1	1.95885	3.53993	0.00105546	0.00807167	0.00525453	4760/5467/9501/51714/6566/7021/240/1956/3557/3569/3717/5213/5894/5978/23435/7124/27433/2182/1906/2150/3091/3745/5007/6659/6934	25
BP	GO:0051098	regulation of binding	22/960	209/18805	0.105263	2.06195	3.58072	0.00105851	0.00807293	0.00525535	25805/8091/4760/3925/7341/25/207/581/602/1054/10763/5515/6608/7189/22927/3479/4233/4781/5901/23557/6934/51341	22
BP	GO:0090087	regulation of peptide transport	22/960	209/18805	0.105263	2.06195	3.58072	0.00105851	0.00807293	0.00525535	4760/5467/9501/51714/6566/7021/240/1956/3569/3717/5213/5978/6279/23435/7124/2182/2150/3091/3745/5007/6659/6934	22
BP	GO:0043153	entrainment of circadian clock by photoperiod	6/960	24/18805	0.25	4.89714	4.43092	0.00106114	0.00808199	0.00526125	2063/23373/3398/5499/7157/150094	6
BP	GO:0043367	CD4-positive, alpha-beta T cell differentiation	14/960	107/18805	0.130841	2.56299	3.76056	0.00108043	0.00821775	0.00534963	2033/27086/4297/602/865/3569/3570/3662/6774/3606/149233/57546/864/51043	14
BP	GO:0051785	positive regulation of nuclear division	10/960	62/18805	0.16129	3.15944	3.95021	0.00109892	0.00830762	0.00540813	255324/54361/3209/3481/8877/7124/8452/1906/2069/3479	10
BP	GO:0033148	positive regulation of intracellular estrogen receptor signaling pathway	4/960	10/18805	0.4	7.83542	5.01472	0.00110636	0.00830762	0.00540813	3169/8085/5469/142	4
BP	GO:0038129	ERBB3 signaling pathway	4/960	10/18805	0.4	7.83542	5.01472	0.00110636	0.00830762	0.00540813	2064/2065/5894/5594	4
BP	GO:0045657	positive regulation of monocyte differentiation	4/960	10/18805	0.4	7.83542	5.01472	0.00110636	0.00830762	0.00540813	677/920/2242/1435	4
BP	GO:0060502	epithelial cell proliferation involved in lung morphogenesis	4/960	10/18805	0.4	7.83542	5.01472	0.00110636	0.00830762	0.00540813	6662/7472/2263/4781	4
BP	GO:0060525	prostate glandular acinus development	4/960	10/18805	0.4	7.83542	5.01472	0.00110636	0.00830762	0.00540813	4851/2263/3169/2099	4
BP	GO:1902237	positive regulation of endoplasmic reticulum stress-induced intrinsic apoptotic signaling pathway	4/960	10/18805	0.4	7.83542	5.01472	0.00110636	0.00830762	0.00540813	10018/27113/5366/10955	4
BP	GO:1902423	regulation of attachment of mitotic spindle microtubules to kinetochore	4/960	10/18805	0.4	7.83542	5.01472	0.00110636	0.00830762	0.00540813	8678/3192/9212/983	4
BP	GO:2000739	regulation of mesenchymal stem cell differentiation	4/960	10/18805	0.4	7.83542	5.01472	0.00110636	0.00830762	0.00540813	6662/5978/5156/6660	4
BP	GO:0043534	blood vessel endothelial cell migration	20/960	183/18805	0.10929	2.14082	3.59694	0.00110709	0.00830762	0.00540813	57608/4204/4851/7057/25/207/285/1003/2113/3397/90627/7124/54567/3091/9314/4223/116150/5468/6667/7040	20
BP	GO:0001570	vasculogenesis	12/960	84/18805	0.142857	2.79836	3.83138	0.00110986	0.00831726	0.00541441	55109/4851/677/133/8322/3209/8879/6608/9444/7040/7048/23414	12
BP	GO:0043535	regulation of blood vessel endothelial cell migration	18/960	157/18805	0.11465	2.24582	3.63573	0.00111183	0.00832087	0.00541675	57608/4204/4851/7057/25/207/285/2113/90627/7124/54567/3091/9314/4223/116150/5468/6667/7040	18
BP	GO:0002360	T cell lineage commitment	8/960	42/18805	0.190476	3.73115	4.10981	0.00112346	0.00837433	0.00545156	2033/596/3569/3570/3662/6774/7157/149233	8
BP	GO:0014044	Schwann cell development	8/960	42/18805	0.190476	3.73115	4.10981	0.00112346	0.00837433	0.00545156	400746/79628/207/23405/2064/2065/5894/5594	8
BP	GO:0070232	regulation of T cell apoptotic process	8/960	42/18805	0.190476	3.73115	4.10981	0.00112346	0.00837433	0.00545156	10018/27113/596/602/64065/7157/3091/5896	8
BP	GO:0014015	positive regulation of gliogenesis	11/960	73/18805	0.150685	2.9517	3.87511	0.00112982	0.00841052	0.00547512	3845/4204/4851/23405/1956/3398/3569/3976/7124/9444/7040	11
BP	GO:0031348	negative regulation of defense response	29/960	308/18805	0.0941558	1.84438	3.46548	0.00114555	0.00850504	0.00553665	9140/708/1398/3106/3605/5467/7534/240/9212/1003/2137/8087/1432/9258/56547/142/5094/6774/7128/387837/23220/3479/9314/3824/3949/57506/5465/5468/7040	29
BP	GO:0040029	epigenetic regulation of gene expression	29/960	308/18805	0.0941558	1.84438	3.46548	0.00114555	0.00850504	0.00553665	1788/1859/2033/8091/3192/4297/4001/4204/4609/7175/79670/91746/79813/3190/3481/8085/23133/51547/10322/23013/6839/6996/54790/7157/351/55729/3720/51132/4591	29
BP	GO:0032506	cytokinetic process	9/960	52/18805	0.173077	3.39032	4.00337	0.0011507	0.00853194	0.00555416	9212/51652/23265/8897/9110/9525/55165/29127/23111	9
BP	GO:0010810	regulation of cell-substrate adhesion	23/960	224/18805	0.102679	2.01132	3.53169	0.00115519	0.00855391	0.00556846	708/1021/1398/2192/51144/3678/4851/7057/54361/25/285/596/1029/8322/3690/3717/4771/5291/7414/1435/10395/5728/6695	23
BP	GO:0006405	RNA export from nucleus	13/960	96/18805	0.135417	2.65262	3.76517	0.00116649	0.00861049	0.00560529	4928/8563/7175/91746/22794/11052/1977/54888/9688/9939/6830/65125/5901	13
BP	GO:0048880	sensory system development	37/960	426/18805	0.0868545	1.70135	3.39612	0.0011714	0.00861049	0.00560529	1027/4760/4851/6662/7021/7472/578/581/596/658/1543/1735/128338/1956/2195/2200/8322/3150/5469/10763/4771/639/6774/659/25932/54567/2697/3091/9314/4781/5156/64093/6659/7040/7046/7048/7528	37
BP	GO:1902106	negative regulation of leukocyte differentiation	15/960	120/18805	0.125	2.44857	3.6922	0.00117256	0.00861049	0.00560529	1021/4609/865/1029/2064/2200/3398/441478/10401/7001/3659/9935/9444/864/51043	15
BP	GO:0007033	vacuole organization	24/960	238/18805	0.10084	1.97532	3.51209	0.00117302	0.00861049	0.00560529	9140/8678/140775/137886/51652/3988/8897/79837/950/252839/94241/7189/25989/9525/55102/11200/9896/79158/51552/83871/5868/23557/1200/23503	24
BP	GO:0010743	regulation of macrophage derived foam cell differentiation	7/960	33/18805	0.212121	4.15515	4.20749	0.00117514	0.00861049	0.00560529	1401/3690/5196/1435/3606/5465/5468	7
BP	GO:0010799	regulation of peptidyl-threonine phosphorylation	7/960	33/18805	0.212121	4.15515	4.20749	0.00117514	0.00861049	0.00560529	8877/85456/351/805/5594/9294/65267	7
BP	GO:0031116	positive regulation of microtubule polymerization	7/960	33/18805	0.212121	4.15515	4.20749	0.00117514	0.00861049	0.00560529	1027/4204/2242/3304/6249/4233/122060	7
BP	GO:1902932	positive regulation of alcohol biosynthetic process	7/960	33/18805	0.212121	4.15515	4.20749	0.00117514	0.00861049	0.00560529	54361/51744/3837/5745/5594/5562/9444	7
BP	GO:0001659	temperature homeostasis	20/960	184/18805	0.108696	2.12919	3.57007	0.00118407	0.00864394	0.00562707	4851/324/79813/3397/3480/9807/3662/3717/4898/58488/9536/6774/7124/2697/2887/3606/10891/9444/7067/51043	20
BP	GO:1901292	nucleoside phosphate catabolic process	20/960	184/18805	0.108696	2.12919	3.57007	0.00118407	0.00864394	0.00562707	9583/957/2033/23786/3099/3988/5213/5315/5515/5571/6774/6996/7374/351/3091/3251/3479/5465/5562/51341	20
BP	GO:0021549	cerebellum development	14/960	108/18805	0.12963	2.53926	3.72082	0.00118433	0.00864394	0.00562707	1398/4204/4760/7846/25/8322/2735/3480/9612/54910/6608/7157/136319/6752	14
BP	GO:0051656	establishment of organelle localization	41/960	487/18805	0.0841889	1.64914	3.36639	0.00119446	0.00870652	0.00566781	136/8678/3192/4001/4204/7846/137886/7534/324/9212/891/983/51652/23265/157769/2242/9846/3837/84946/4599/80179/4869/51248/5293/10125/10579/9525/55717/8452/1785/2697/3091/63971/55686/29127/5901/9919/23557/25777/7314/8976	41
BP	GO:0003229	ventricular cardiac muscle tissue development	10/960	63/18805	0.15873	3.10929	3.88957	0.0012476	0.00908201	0.00591224	4204/4851/2263/3398/5469/4089/54567/7040/7046/23414	10
BP	GO:0060411	cardiac septum morphogenesis	11/960	74/18805	0.148649	2.91181	3.82193	0.00126707	0.00916525	0.00596643	4851/2263/4089/6608/7157/90/659/6659/7046/7048/23414	11
BP	GO:0045651	positive regulation of macrophage differentiation	5/960	17/18805	0.294118	5.76134	4.55528	0.00126886	0.00916525	0.00596643	3398/3976/5196/1435/7040	5
BP	GO:0045725	positive regulation of glycogen biosynthetic process	5/960	17/18805	0.294118	5.76134	4.55528	0.00126886	0.00916525	0.00596643	207/8445/3481/5499/3479	5
BP	GO:0060644	mammary gland epithelial cell differentiation	5/960	17/18805	0.294118	5.76134	4.55528	0.00126886	0.00916525	0.00596643	207/3398/6608/3091/3202	5
BP	GO:1902165	regulation of intrinsic apoptotic signaling pathway in response to DNA damage by p53 class mediator	5/960	17/18805	0.294118	5.76134	4.55528	0.00126886	0.00916525	0.00596643	596/960/3190/4582/25946	5
BP	GO:2000345	regulation of hepatocyte proliferation	5/960	17/18805	0.294118	5.76134	4.55528	0.00126886	0.00916525	0.00596643	7494/2735/5469/7124/7128	5
BP	GO:0050921	positive regulation of chemotaxis	17/960	146/18805	0.116438	2.28086	3.60359	0.00127166	0.00917364	0.0059719	708/7057/3569/3570/4916/64065/65125/351/659/1235/1435/1906/2150/5594/4233/5156/7040	17
BP	GO:0007611	learning or memory	27/960	282/18805	0.0957447	1.8755	3.43579	0.00130565	0.00940676	0.00612365	814/2033/3678/4297/3845/4204/51247/7846/25/6310/7832/23373/1956/2903/4987/55236/7416/25946/351/894/3091/3949/5594/5621/5728/5896/7067	27
BP	GO:0022602	ovulation cycle process	9/960	53/18805	0.169811	3.32636	3.93362	0.00132436	0.009517	0.00619542	4851/9510/658/8322/4313/8879/2069/2099/5156	9
BP	GO:1990089	response to nerve growth factor	9/960	53/18805	0.169811	3.32636	3.93362	0.00132436	0.009517	0.00619542	1398/207/10938/4916/142/6272/9101/1783/6863	9
BP	GO:0046697	decidualization	6/960	25/18805	0.24	4.70125	4.2951	0.00133657	0.00957581	0.0062337	5467/2057/3976/142/8614/7421	6
BP	GO:0072540	T-helper 17 cell lineage commitment	6/960	25/18805	0.24	4.70125	4.2951	0.00133657	0.00957581	0.0062337	2033/3569/3570/3662/6774/149233	6
BP	GO:0072175	epithelial tube formation	16/960	134/18805	0.119403	2.33893	3.60769	0.00133767	0.00957581	0.0062337	8323/6662/54361/25/133/2263/5293/5420/6201/54910/6495/7189/131405/10395/3091/7040	16
BP	GO:0035023	regulation of Rho protein signal transduction	12/960	86/18805	0.139535	2.73328	3.73663	0.00136834	0.0097704	0.00636038	9754/3925/25/2064/8087/5894/90627/8452/10395/2150/83892/4233	12
BP	GO:0042093	T-helper cell differentiation	12/960	86/18805	0.139535	2.73328	3.73663	0.00136834	0.0097704	0.00636038	2033/27086/4297/602/3569/3570/3662/6774/3606/149233/57546/51043	12
BP	GO:0007005	mitochondrion organization	38/960	445/18805	0.0853933	1.67273	3.33109	0.00137732	0.00981758	0.00639109	10018/10063/2033/2395/4205/729515/207/578/581/27113/596/23786/599/90427/1050/3099/3329/10075/3988/4170/80179/142/5366/51547/26519/7157/1352/116228/1906/3479/56947/84895/4884/5468/10891/23369/140823/92609	38
BP	GO:0007272	ensheathment of neurons	18/960	160/18805	0.1125	2.20371	3.54653	0.00138209	0.00981758	0.00639109	400746/5467/79628/207/23405/2064/2065/2817/4898/5894/7124/225/9896/5594/5728/9444/7040/7572	18
BP	GO:0008366	axon ensheathment	18/960	160/18805	0.1125	2.20371	3.54653	0.00138209	0.00981758	0.00639109	400746/5467/79628/207/23405/2064/2065/2817/4898/5894/7124/225/9896/5594/5728/9444/7040/7572	18
BP	GO:0003002	regionalization	37/960	430/18805	0.0860465	1.68553	3.33539	0.0013832	0.00981758	0.00639109	2033/4297/4760/4851/6615/7472/658/7832/79659/2263/3169/2735/441478/6495/4089/6608/7157/90/659/65981/54567/1906/2697/23432/2926/3091/3206/3202/3211/3213/3237/10637/9935/4223/7046/7048/7528	37
BP	GO:0009100	glycoprotein metabolic process	35/960	400/18805	0.0875	1.714	3.34781	0.00138372	0.00981758	0.00639109	957/285203/55568/1839/9957/5467/6448/8705/8703/25825/596/658/54480/9695/2137/374378/23193/2817/4121/11253/54790/9528/659/1603/2218/170384/8693/79158/3091/3479/116150/92370/91869/6934/83857	35
BP	GO:0071482	cellular response to light stimulus	15/960	122/18805	0.122951	2.40843	3.61987	0.00138871	0.00984053	0.00640603	2033/4609/9212/578/581/90427/993/1387/1432/4313/4869/142/7157/94241/7528	15
BP	GO:0007596	blood coagulation	24/960	241/18805	0.0995851	1.95073	3.44533	0.00139258	0.00985549	0.00641577	160851/2192/8323/7057/10451/285/966/2815/3569/3570/3690/3717/1432/8761/5196/5291/7001/7103/7414/1906/22875/2150/5156/79056	24
BP	GO:0036005	response to macrophage colony-stimulating factor	10/960	64/18805	0.15625	3.06071	3.83012	0.00141226	0.00992959	0.00646401	1956/2045/2064/2263/3480/4916/7124/1435/4233/5156	10
BP	GO:0051153	regulation of striated muscle cell differentiation	13/960	98/18805	0.132653	2.59848	3.67977	0.0014143	0.00992959	0.00646401	27086/9794/4851/7494/596/1432/4089/1906/3479/5465/150094/7040/7528	13
BP	GO:0002363	alpha-beta T cell lineage commitment	7/960	34/18805	0.205882	4.03294	4.10546	0.00141547	0.00992959	0.00646401	2033/596/3569/3570/3662/6774/149233	7
BP	GO:0007435	salivary gland morphogenesis	7/960	34/18805	0.205882	4.03294	4.10546	0.00141547	0.00992959	0.00646401	1956/80004/2263/23129/7124/4781/7040	7
BP	GO:0032107	regulation of response to nutrient levels	7/960	34/18805	0.205882	4.03294	4.10546	0.00141547	0.00992959	0.00646401	581/596/2200/5469/5571/7421/5465	7
BP	GO:0048710	regulation of astrocyte differentiation	7/960	34/18805	0.205882	4.03294	4.10546	0.00141547	0.00992959	0.00646401	4204/4851/3398/3569/3976/3949/9444	7
BP	GO:1902235	regulation of endoplasmic reticulum stress-induced intrinsic apoptotic signaling pathway	7/960	34/18805	0.205882	4.03294	4.10546	0.00141547	0.00992959	0.00646401	10018/7494/27113/2907/5366/351/10955	7
BP	GO:0051881	regulation of mitochondrial membrane potential	11/960	75/18805	0.146667	2.87299	3.76963	0.00141773	0.00993296	0.0064662	25/578/581/596/1029/3988/23530/142/5366/23111/7314	11
BP	GO:0070585	protein localization to mitochondrion	16/960	135/18805	0.118519	2.3216	3.57436	0.00144738	0.0101281	0.00659321	207/10425/581/27113/1029/3099/3329/10075/26519/100287932/57506/56947/5562/140823/92609/7323	16
BP	GO:0050796	regulation of insulin secretion	19/960	174/18805	0.109195	2.13898	3.50086	0.00147093	0.0102671	0.00668375	4760/5467/9501/6566/7021/240/3569/3717/5213/5978/23435/7124/2182/2150/3091/3745/5007/6659/6934	19
BP	GO:0055002	striated muscle cell development	19/960	174/18805	0.109195	2.13898	3.50086	0.00147093	0.0102671	0.00668375	27086/3192/9794/4205/596/983/3880/10529/6495/4089/6608/1073/1906/3479/4629/5156/5465/29766/7528	19
BP	GO:0046631	alpha-beta T cell activation	21/960	201/18805	0.104478	2.04656	3.4599	0.00149399	0.0104151	0.00678007	2033/27086/4297/25/596/602/865/3569/3570/3662/3717/639/6774/3606/149233/3659/79576/57546/864/7048/51043	21
BP	GO:0038145	macrophage colony-stimulating factor signaling pathway	9/960	54/18805	0.166667	3.26476	3.86553	0.00151851	0.0105729	0.0068828	1956/2045/2064/2263/3480/4916/1435/4233/5156	9
BP	GO:0071364	cellular response to epidermal growth factor stimulus	8/960	44/18805	0.181818	3.56155	3.94552	0.00154163	0.0107205	0.0069789	8678/6662/677/207/1915/1956/2064/5469	8
BP	GO:0090100	positive regulation of transmembrane receptor protein serine/threonine kinase signaling pathway	14/960	111/18805	0.126126	2.47063	3.60425	0.00154751	0.0107481	0.00699686	2033/4851/7057/1003/1387/3717/9688/142/4089/90/659/7040/7046/7048	14
BP	GO:0001667	ameboidal-type cell migration	24/960	243/18805	0.0987654	1.93467	3.40135	0.00155783	0.010793	0.00702609	708/54566/1839/5467/6615/6662/7057/207/3690/10509/54910/8879/4089/6608/90/659/1906/2697/3091/4163/5728/5793/7040/7048	24
BP	GO:0050670	regulation of lymphocyte proliferation	24/960	243/18805	0.0987654	1.93467	3.40135	0.00155783	0.010793	0.00702609	4615/6655/10673/10451/596/51293/1029/2056/2064/3481/22806/3569/3717/6541/7189/9231/3479/3606/149233/3659/5621/7040/7048/51043	24
BP	GO:0002821	positive regulation of adaptive immune response	16/960	136/18805	0.117647	2.30453	3.54133	0.00156457	0.0108263	0.00704773	2033/3106/10673/7532/920/81545/3329/3569/3717/7124/7189/55122/3606/149233/5562/7040	16
BP	GO:0060041	retina development in camera-type eye	19/960	175/18805	0.108571	2.12676	3.47332	0.00157322	0.0108727	0.00707795	4760/4851/6662/7021/581/658/1735/128338/8322/5469/639/6774/659/25932/54567/3091/4781/5156/7040	19
BP	GO:0055001	muscle cell development	21/960	202/18805	0.10396	2.03643	3.43501	0.00158934	0.0109632	0.0071369	27086/3192/9794/4205/4851/133/596/983/3880/10529/6495/4089/6608/1073/1906/3479/4629/5156/5465/29766/7528	21
BP	GO:0032615	interleukin-12 production	10/960	65/18805	0.153846	3.01362	3.77183	0.00159416	0.0109632	0.0071369	708/27086/3106/3605/7057/3329/1432/7189/149233/3659	10
BP	GO:0032655	regulation of interleukin-12 production	10/960	65/18805	0.153846	3.01362	3.77183	0.00159416	0.0109632	0.0071369	708/27086/3106/3605/7057/3329/1432/7189/149233/3659	10
BP	GO:0045428	regulation of nitric oxide biosynthetic process	10/960	65/18805	0.153846	3.01362	3.77183	0.00159416	0.0109632	0.0071369	4775/207/3717/8570/5291/7124/351/1906/2099/9314	10
BP	GO:0043603	amide metabolic process	40/960	480/18805	0.0833333	1.63238	3.2552	0.00164464	0.0112965	0.00735386	8678/686/1859/2739/9446/51144/10797/5126/6506/59272/47/84532/8705/8703/25825/10295/1050/8694/2028/137964/2937/4758/5066/53354/950/8879/6470/6573/8877/7124/7157/2182/3479/3949/5007/5562/5621/142891/113235/6667	40
BP	GO:0033598	mammary gland epithelial cell proliferation	6/960	26/18805	0.230769	4.52043	4.16628	0.00166336	0.0113497	0.00738849	581/3398/5469/2099/3202/5594	6
BP	GO:0048143	astrocyte activation	6/960	26/18805	0.230769	4.52043	4.16628	0.00166336	0.0113497	0.00738849	1956/3569/6608/7124/351/3949	6
BP	GO:2000209	regulation of anoikis	6/960	26/18805	0.230769	4.52043	4.16628	0.00166336	0.0113497	0.00738849	3678/4851/596/4170/11200/150094	6
BP	GO:0033145	positive regulation of intracellular steroid hormone receptor signaling pathway	4/960	11/18805	0.363636	7.12311	4.71152	0.0016686	0.0113497	0.00738849	3169/8085/5469/142	4
BP	GO:0045050	protein insertion into ER membrane by stop-transfer membrane-anchor sequence	4/960	11/18805	0.363636	7.12311	4.71152	0.0016686	0.0113497	0.00738849	55831/23065/65125/93380	4
BP	GO:0051987	positive regulation of attachment of spindle microtubules to kinetochore	4/960	11/18805	0.363636	7.12311	4.71152	0.0016686	0.0113497	0.00738849	8678/3192/9212/891	4
BP	GO:0060707	trophoblast giant cell differentiation	4/960	11/18805	0.363636	7.12311	4.71152	0.0016686	0.0113497	0.00738849	6615/144455/3976/639	4
BP	GO:2000347	positive regulation of hepatocyte proliferation	4/960	11/18805	0.363636	7.12311	4.71152	0.0016686	0.0113497	0.00738849	7494/5469/7124/7128	4
BP	GO:0002294	CD4-positive, alpha-beta T cell differentiation involved in immune response	12/960	88/18805	0.136364	2.67116	3.64456	0.00167464	0.011377	0.00740625	2033/27086/4297/602/3569/3570/3662/6774/3606/149233/57546/51043	12
BP	GO:0046579	positive regulation of Ras protein signal transduction	5/960	18/18805	0.277778	5.44126	4.37236	0.00168365	0.011383	0.00741013	4851/2056/10125/1435/3479	5
BP	GO:0061323	cell proliferation involved in heart morphogenesis	5/960	18/18805	0.277778	5.44126	4.37236	0.00168365	0.011383	0.00741013	4851/6662/6495/4089/659	5
BP	GO:0070230	positive regulation of lymphocyte apoptotic process	5/960	18/18805	0.277778	5.44126	4.37236	0.00168365	0.011383	0.00741013	10018/581/27113/64065/7157	5
BP	GO:2000136	regulation of cell proliferation involved in heart morphogenesis	5/960	18/18805	0.277778	5.44126	4.37236	0.00168365	0.011383	0.00741013	4851/6662/6495/4089/659	5
BP	GO:0043487	regulation of RNA stability	27/960	287/18805	0.0940767	1.84282	3.33721	0.00168655	0.0113888	0.00741391	3192/4615/79670/677/207/7832/23589/2521/8087/8570/389421/1432/4869/54888/26986/8761/6050/8148/23435/9967/85456/23112/131405/4850/23369/9444/27327	27
BP	GO:0048147	negative regulation of fibroblast proliferation	7/960	35/18805	0.2	3.91771	4.00725	0.00169249	0.0114014	0.00742213	4297/23515/4609/581/2010/7157/94241	7
BP	GO:0110110	positive regulation of animal organ morphogenesis	7/960	35/18805	0.2	3.91771	4.00725	0.00169249	0.0114014	0.00742213	6662/7472/54361/6495/1435/1906/7040	7
BP	GO:0045824	negative regulation of innate immune response	13/960	100/18805	0.13	2.54651	3.59647	0.00170433	0.0114674	0.00746509	9140/1398/3106/7534/9212/142/7128/387837/23220/3824/57506/5468/7040	13
BP	GO:0050714	positive regulation of protein secretion	17/960	150/18805	0.113333	2.22003	3.47955	0.00171058	0.0114828	0.0074751	51124/5467/9501/1956/3717/5213/10802/23435/2182/2150/3091/3479/5007/5468/6659/6934/7040	17
BP	GO:0050708	regulation of protein secretion	26/960	273/18805	0.0952381	1.86558	3.34139	0.00171277	0.0114828	0.0074751	51124/4760/5467/9501/6566/7021/240/1956/3569/3717/5213/5978/10802/23435/7124/2182/2150/3091/3479/3745/5007/5468/80223/6659/6934/7040	26
BP	GO:0071216	cellular response to biotic stimulus	26/960	273/18805	0.0952381	1.86558	3.34139	0.00171277	0.0114828	0.0074751	4615/4851/5467/7494/25/207/840/3569/3717/5609/1432/5196/7001/7124/7128/7157/7189/23097/1019/3032/3606/11027/5594/84919/54499/10628	26
BP	GO:0006111	regulation of gluconeogenesis	9/960	55/18805	0.163636	3.2054	3.79901	0.00173487	0.0115893	0.00754444	10776/2033/5571/5903/51547/5465/10891/150094/6934	9
BP	GO:0010332	response to gamma radiation	9/960	55/18805	0.163636	3.2054	3.79901	0.00173487	0.0115893	0.00754444	4609/578/581/596/142/7157/11200/123879/5562	9
BP	GO:0072538	T-helper 17 type immune response	9/960	55/18805	0.163636	3.2054	3.79901	0.00173487	0.0115893	0.00754444	2033/4851/3569/3570/3662/3717/6774/149233/51043	9
BP	GO:0045669	positive regulation of osteoblast differentiation	11/960	77/18805	0.142857	2.79836	3.66758	0.00176316	0.0117642	0.0076583	860/54361/658/1050/3569/3570/90/659/8519/3479/4090	11
BP	GO:1901861	regulation of muscle tissue development	8/960	45/18805	0.177778	3.48241	3.86692	0.00179246	0.011856	0.00771806	596/2065/3481/2697/3488/136319/5562/7040	8
BP	GO:0001655	urogenital system development	10/960	66/18805	0.151515	2.96796	3.71465	0.00179458	0.011856	0.00771806	1027/4851/6662/2263/3169/2735/3209/4313/2099/3206	10
BP	GO:0001885	endothelial cell development	10/960	66/18805	0.151515	2.96796	3.71465	0.00179458	0.011856	0.00771806	4615/1003/3209/7124/7414/26084/25932/2150/4233/9294	10
BP	GO:0010812	negative regulation of cell-substrate adhesion	10/960	66/18805	0.151515	2.96796	3.71465	0.00179458	0.011856	0.00771806	2192/4851/7057/285/1029/8322/4771/10395/5728/6695	10
BP	GO:0033135	regulation of peptidyl-serine phosphorylation	10/960	66/18805	0.151515	2.96796	3.71465	0.00179458	0.011856	0.00771806	207/1956/3569/3976/4916/5894/7124/85456/351/5728	10
BP	GO:0090276	regulation of peptide hormone secretion	21/960	204/18805	0.102941	2.01647	3.38566	0.00179567	0.011856	0.00771806	4760/5467/9501/51714/6566/7021/240/1956/3569/3717/5213/5978/23435/7124/2182/2150/3091/3745/5007/6659/6934	21
BP	GO:0032635	interleukin-6 production	19/960	177/18805	0.107345	2.10272	3.4188	0.00179598	0.011856	0.00771806	136/3106/3605/4615/7494/3329/3569/3570/6774/7124/7128/7189/55122/351/2069/2150/11027/57506/7040	19
BP	GO:0032675	regulation of interleukin-6 production	19/960	177/18805	0.107345	2.10272	3.4188	0.00179598	0.011856	0.00771806	136/3106/3605/4615/7494/3329/3569/3570/6774/7124/7128/7189/55122/351/2069/2150/11027/57506/7040	19
BP	GO:0050680	negative regulation of epithelial cell proliferation	19/960	177/18805	0.107345	2.10272	3.4188	0.00179598	0.011856	0.00771806	1021/1027/4851/5467/6662/7057/240/2263/5469/7124/7421/54567/2069/4163/4781/5468/864/7040/7046	19
BP	GO:0045930	negative regulation of mitotic cell cycle	24/960	246/18805	0.097561	1.91108	3.33617	0.00183712	0.0120926	0.00787212	1027/7175/677/25/324/9212/596/891/983/58190/144455/1956/55159/7124/7157/90/10263/11200/123879/9314/64859/4998/5728/57551	24
BP	GO:0050817	coagulation	24/960	246/18805	0.097561	1.91108	3.33617	0.00183712	0.0120926	0.00787212	160851/2192/8323/7057/10451/285/966/2815/3569/3570/3690/3717/1432/8761/5196/5291/7001/7103/7414/1906/22875/2150/5156/79056	24
BP	GO:0120161	regulation of cold-induced thermogenesis	17/960	151/18805	0.112583	2.20533	3.44915	0.00183831	0.0120926	0.00787212	4851/324/79813/3397/3480/9807/3662/3717/4898/58488/2697/2887/3606/10891/9444/7067/51043	17
BP	GO:0002287	alpha-beta T cell activation involved in immune response	12/960	89/18805	0.134831	2.64115	3.59948	0.00184771	0.012126	0.00789386	2033/27086/4297/602/3569/3570/3662/6774/3606/149233/57546/51043	12
BP	GO:0002293	alpha-beta T cell differentiation involved in immune response	12/960	89/18805	0.134831	2.64115	3.59948	0.00184771	0.012126	0.00789386	2033/27086/4297/602/3569/3570/3662/6774/3606/149233/57546/51043	12
BP	GO:0016241	regulation of macroautophagy	20/960	191/18805	0.104712	2.05116	3.38662	0.00186216	0.0122065	0.00794626	9140/155066/8678/140775/207/1457/23265/3099/10075/79837/7157/7416/9114/8992/526/528/3091/5049/5768/27131	20
BP	GO:0071229	cellular response to acid chemical	13/960	101/18805	0.128713	2.5213	3.55558	0.00186682	0.0122228	0.00795683	1788/2033/80339/7494/599/1956/4313/6495/7124/8452/5156/58528/153129	13
BP	GO:0009199	ribonucleoside triphosphate metabolic process	25/960	261/18805	0.0957854	1.8763	3.30653	0.00192342	0.0125786	0.00818849	84277/9583/2033/23786/3099/3304/3988/4831/142/5213/5315/5515/5571/6390/6774/351/526/3091/3312/3479/5465/5562/5901/7040/51341	25
BP	GO:0048705	skeletal system morphogenesis	23/960	233/18805	0.0987124	1.93363	3.32604	0.00194326	0.0126936	0.00826332	2734/860/6662/658/2263/1432/4322/4313/8575/8879/6495/659/3202/3211/3213/3237/5156/23314/6660/7040/7046/7048/7067	23
BP	GO:0032729	positive regulation of type II interferon production	11/960	78/18805	0.141026	2.76249	3.61777	0.00195998	0.0127878	0.00832469	25/602/51744/1054/3329/3717/7124/351/2150/3606/149233	11
BP	GO:0007266	Rho protein signal transduction	16/960	139/18805	0.115108	2.2548	3.44395	0.00196496	0.0128054	0.00833614	9754/3925/25/2064/8087/57449/5894/171177/90627/392/8452/10395/2150/83892/4233/29127	16
BP	GO:0035107	appendage morphogenesis	17/960	152/18805	0.111842	2.19082	3.41899	0.00197395	0.0128126	0.00834081	10018/8323/4851/860/6662/7021/578/581/1387/79659/2263/3209/5469/4089/2697/3206/4154	17
BP	GO:0035108	limb morphogenesis	17/960	152/18805	0.111842	2.19082	3.41899	0.00197395	0.0128126	0.00834081	10018/8323/4851/860/6662/7021/578/581/1387/79659/2263/3209/5469/4089/2697/3206/4154	17
BP	GO:0106106	cold-induced thermogenesis	17/960	152/18805	0.111842	2.19082	3.41899	0.00197395	0.0128126	0.00834081	4851/324/79813/3397/3480/9807/3662/3717/4898/58488/2697/2887/3606/10891/9444/7067/51043	17
BP	GO:2000648	positive regulation of stem cell proliferation	9/960	56/18805	0.160714	3.14816	3.734	0.00197522	0.0128126	0.00834081	8091/3192/860/6662/7073/898/2697/7040/7046	9
BP	GO:0034440	lipid oxidation	14/960	114/18805	0.122807	2.40561	3.49143	0.00199906	0.0129472	0.00842844	5467/6342/6662/35/207/240/10994/1432/225/3032/5194/5465/10891/5562	14
BP	GO:0001569	branching involved in blood vessel morphogenesis	7/960	36/18805	0.194444	3.80888	3.91261	0.00200985	0.0129472	0.00842844	25/441478/23129/90/54567/1906/7048	7
BP	GO:0007035	vacuolar acidification	7/960	36/18805	0.194444	3.80888	3.91261	0.00200985	0.0129472	0.00842844	155066/252839/9114/8992/526/25932/23557	7
BP	GO:0043369	CD4-positive or CD8-positive, alpha-beta T cell lineage commitment	7/960	36/18805	0.194444	3.80888	3.91261	0.00200985	0.0129472	0.00842844	2033/596/3569/3570/3662/6774/149233	7
BP	GO:0060317	cardiac epithelial to mesenchymal transition	7/960	36/18805	0.194444	3.80888	3.91261	0.00200985	0.0129472	0.00842844	4851/6615/7472/4089/90/7046/7048	7
BP	GO:1900101	regulation of endoplasmic reticulum unfolded protein response	7/960	36/18805	0.194444	3.80888	3.91261	0.00200985	0.0129472	0.00842844	10018/7494/207/578/581/27113/84919	7
BP	GO:0080164	regulation of nitric oxide metabolic process	10/960	67/18805	0.149254	2.92366	3.65854	0.00201488	0.0129647	0.00843984	4775/207/3717/8570/5291/7124/351/1906/2099/9314	10
BP	GO:0002237	response to molecule of bacterial origin	33/960	379/18805	0.0870712	1.7056	3.21858	0.00202188	0.0129948	0.00845941	27086/4615/4851/5467/7494/25/133/207/840/1543/2056/2263/3569/3717/5609/1432/5196/7001/6279/7124/7128/7189/331/55122/23097/1019/1906/55914/3032/3606/149233/11027/5594	33
BP	GO:0061515	myeloid cell development	12/960	90/18805	0.133333	2.61181	3.55502	0.00203519	0.013055	0.00849857	221395/2033/27086/2056/2200/2815/5469/8761/25946/351/29766/51341	12
BP	GO:0009648	photoperiodism	6/960	27/18805	0.222222	4.35301	4.04384	0.00204741	0.013055	0.00849857	2063/23373/3398/5499/7157/150094	6
BP	GO:0032469	endoplasmic reticulum calcium ion homeostasis	6/960	27/18805	0.222222	4.35301	4.04384	0.00204741	0.013055	0.00849857	578/581/596/2907/351/54499	6
BP	GO:0032958	inositol phosphate biosynthetic process	6/960	27/18805	0.222222	4.35301	4.04384	0.00204741	0.013055	0.00849857	6342/51744/9807/64768/5745/253430	6
BP	GO:0045649	regulation of macrophage differentiation	6/960	27/18805	0.222222	4.35301	4.04384	0.00204741	0.013055	0.00849857	3398/3976/5196/1435/9444/7040	6
BP	GO:0060333	type II interferon-mediated signaling pathway	6/960	27/18805	0.222222	4.35301	4.04384	0.00204741	0.013055	0.00849857	3717/5469/5894/7157/3659/5468	6
BP	GO:0044403	biological process involved in symbiotic interaction	22/960	220/18805	0.1	1.95885	3.31807	0.00204756	0.013055	0.00849857	2192/3678/3838/4615/59272/920/983/51652/1956/23265/3304/3329/3690/5196/950/6541/9525/2150/3949/5465/140823/79720	22
BP	GO:0010463	mesenchymal cell proliferation	8/960	46/18805	0.173913	3.4067	3.79052	0.00207442	0.0132111	0.00860024	4609/6662/7472/2263/6495/6608/4781/7048	8
BP	GO:0072655	establishment of protein localization to mitochondrion	15/960	127/18805	0.11811	2.31361	3.44512	0.00207926	0.013227	0.00861054	207/10425/581/27113/1029/3099/3329/10075/26519/100287932/56947/5562/140823/92609/7323	15
BP	GO:0007498	mesoderm development	16/960	140/18805	0.114286	2.23869	3.41205	0.00211611	0.0134117	0.00873082	8091/6615/677/2263/22806/3690/3717/4771/5515/4089/6608/90/659/2697/9314/23414	16
BP	GO:0043433	negative regulation of DNA-binding transcription factor activity	16/960	140/18805	0.114286	2.23869	3.41205	0.00211611	0.0134117	0.00873082	8323/7341/602/1029/1054/3397/3398/3399/7128/55914/2099/5621/150094/6934/4591/170959	16
BP	GO:0061041	regulation of wound healing	16/960	140/18805	0.114286	2.23869	3.41205	0.00211611	0.0134117	0.00873082	1398/1839/7057/54361/7494/240/5196/7001/7124/7128/7103/1906/22875/2150/5156/5728	16
BP	GO:0071331	cellular response to hexose stimulus	17/960	153/18805	0.111111	2.1765	3.38906	0.00211789	0.0134117	0.00873082	4760/5467/51714/7494/3480/79727/5894/4089/3091/3745/4884/5007/5465/5562/10723/6659/7040	17
BP	GO:0051047	positive regulation of secretion	29/960	321/18805	0.0903427	1.76968	3.22603	0.00214255	0.0135526	0.00882251	136/51124/5467/9501/51714/7494/1956/9846/3717/257194/5213/9536/6279/10802/4089/23435/9525/2182/1906/2150/3091/3479/3745/5007/5468/5868/6659/6934/7040	29
BP	GO:0016051	carbohydrate biosynthetic process	21/960	207/18805	0.101449	1.98724	3.31267	0.00214763	0.0135693	0.00883342	10776/467/2033/207/8705/51744/8445/3481/142/5499/5571/5745/5903/51547/2887/3479/5465/10891/150094/6934/7040	21
BP	GO:0031053	primary miRNA processing	5/960	19/18805	0.263158	5.15488	4.20262	0.00218985	0.0137739	0.0089666	4204/3569/389421/6774/7040	5
BP	GO:0032239	regulation of nucleobase-containing compound transport	5/960	19/18805	0.263158	5.15488	4.20262	0.00218985	0.0137739	0.0089666	7175/11052/54888/6830/65125	5
BP	GO:0042481	regulation of odontogenesis	5/960	19/18805	0.263158	5.15488	4.20262	0.00218985	0.0137739	0.0089666	860/1435/1906/7040/80326	5
BP	GO:0061158	3'-UTR-mediated mRNA destabilization	5/960	19/18805	0.263158	5.15488	4.20262	0.00218985	0.0137739	0.0089666	677/8570/23435/131405/23369	5
BP	GO:1902903	regulation of supramolecular fiber organization	34/960	396/18805	0.0858586	1.68184	3.18068	0.00219496	0.0137905	0.00897742	157922/1027/1859/4204/3925/54361/25/324/9212/1003/2242/3304/4771/6050/4089/9101/351/23271/1073/6249/10395/1906/2150/2764/3312/3949/22924/4233/58526/136319/122060/57551/7046/29766	34
BP	GO:0032147	activation of protein kinase activity	9/960	57/18805	0.157895	3.09293	3.67043	0.0022414	0.0140508	0.00914686	10920/25/2200/3690/3717/4916/8795/7189/3479	9
BP	GO:0051452	intracellular pH reduction	9/960	57/18805	0.157895	3.09293	3.67043	0.0022414	0.0140508	0.00914686	155066/596/252839/9114/8992/526/1182/25932/23557	9
BP	GO:0030282	bone mineralization	15/960	128/18805	0.117188	2.29553	3.41116	0.00224696	0.0140699	0.00915928	860/6662/54361/240/54880/658/2263/4322/5745/7421/90/659/2697/3091/3479	15
BP	GO:0035019	somatic stem cell population maintenance	10/960	68/18805	0.147059	2.88067	3.60345	0.00225647	0.0141137	0.00918778	4609/6662/3976/5894/5978/6608/6774/9314/79576/6659	10
BP	GO:1902115	regulation of organelle assembly	23/960	236/18805	0.0974576	1.90905	3.25952	0.00229174	0.0143183	0.00932096	8678/3192/117177/140775/7175/25/207/51652/3304/347240/8897/4771/4869/79837/4089/7124/9898/9525/23300/11200/5562/5868/4591	23
BP	GO:0010614	negative regulation of cardiac muscle hypertrophy	7/960	37/18805	0.189189	3.70594	3.82131	0.00237134	0.0147277	0.0095875	27086/4851/4089/3720/5465/5468/7528	7
BP	GO:0045880	positive regulation of smoothened signaling pathway	7/960	37/18805	0.189189	3.70594	3.82131	0.00237134	0.0147277	0.0095875	79659/3169/2735/6608/25989/9231/83871	7
BP	GO:0006623	protein targeting to vacuole	8/960	47/18805	0.170213	3.33422	3.71621	0.00239011	0.0147277	0.0095875	8678/137492/22879/950/6272/79158/3312/79720	8
BP	GO:0030279	negative regulation of ossification	8/960	47/18805	0.170213	3.33422	3.71621	0.00239011	0.0147277	0.0095875	4851/6662/596/54880/651/3091/83999/7040	8
BP	GO:0051205	protein insertion into membrane	8/960	47/18805	0.170213	3.33422	3.71621	0.00239011	0.0147277	0.0095875	55831/64108/581/1956/23065/65125/93380/54499	8
BP	GO:0055010	ventricular cardiac muscle tissue morphogenesis	8/960	47/18805	0.170213	3.33422	3.71621	0.00239011	0.0147277	0.0095875	4851/2263/5469/4089/54567/7040/7046/23414	8
BP	GO:0071548	response to dexamethasone	8/960	47/18805	0.170213	3.33422	3.71621	0.00239011	0.0147277	0.0095875	1956/1977/2056/3480/3717/9101/1906/7040	8
BP	GO:0008654	phospholipid biosynthetic process	24/960	251/18805	0.0956175	1.87301	3.22953	0.00239768	0.0147277	0.0095875	221395/8678/160851/80339/5467/6342/7494/137964/9807/8897/9110/5281/5291/5293/79837/51205/9896/253558/116150/5007/5277/54872/5728/142891	24
BP	GO:0001553	luteinization	4/960	12/18805	0.333333	6.52951	4.44408	0.00240235	0.0147277	0.0095875	8322/4313/8879/5156	4
BP	GO:0022605	mammalian oogenesis stage	4/960	12/18805	0.333333	6.52951	4.44408	0.00240235	0.0147277	0.0095875	91746/207/658/2069	4
BP	GO:0051133	regulation of NK T cell activation	4/960	12/18805	0.333333	6.52951	4.44408	0.00240235	0.0147277	0.0095875	3717/3606/149233/51043	4
BP	GO:0062042	regulation of cardiac epithelial to mesenchymal transition	4/960	12/18805	0.333333	6.52951	4.44408	0.00240235	0.0147277	0.0095875	4851/90/7046/7048	4
BP	GO:0072497	mesenchymal stem cell differentiation	4/960	12/18805	0.333333	6.52951	4.44408	0.00240235	0.0147277	0.0095875	6662/5978/5156/6660	4
BP	GO:0106014	regulation of inflammatory response to wounding	4/960	12/18805	0.333333	6.52951	4.44408	0.00240235	0.0147277	0.0095875	3605/240/2137/6774	4
BP	GO:1902043	positive regulation of extrinsic apoptotic signaling pathway via death domain receptors	4/960	12/18805	0.333333	6.52951	4.44408	0.00240235	0.0147277	0.0095875	467/7057/658/5366	4
BP	GO:0002534	cytokine production involved in inflammatory response	11/960	80/18805	0.1375	2.69342	3.52048	0.00240726	0.0147277	0.0095875	3605/4615/240/2137/3569/1432/6774/7124/225/3091/5465	11
BP	GO:0006809	nitric oxide biosynthetic process	11/960	80/18805	0.1375	2.69342	3.52048	0.00240726	0.0147277	0.0095875	4775/9057/207/3717/8570/5291/7124/351/1906/2099/9314	11
BP	GO:0045685	regulation of glial cell differentiation	11/960	80/18805	0.1375	2.69342	3.52048	0.00240726	0.0147277	0.0095875	4204/4851/983/23405/3398/3569/3976/79727/3949/9444/7040	11
BP	GO:1900015	regulation of cytokine production involved in inflammatory response	11/960	80/18805	0.1375	2.69342	3.52048	0.00240726	0.0147277	0.0095875	3605/4615/240/2137/3569/1432/6774/7124/225/3091/5465	11
BP	GO:0022408	negative regulation of cell-cell adhesion	21/960	209/18805	0.100478	1.96823	3.2647	0.00241335	0.0147488	0.00960125	4851/25/207/865/1029/2064/3557/3717/4771/441478/5420/7001/65125/9231/3659/9314/5465/5621/864/7040/51043	21
BP	GO:0032479	regulation of type I interferon production	15/960	129/18805	0.116279	2.27774	3.37751	0.00242572	0.0147835	0.00962381	9140/3838/23515/4615/56919/3329/7189/331/8452/23220/3659/57506/9444/54941/7528	15
BP	GO:0032606	type I interferon production	15/960	129/18805	0.116279	2.27774	3.37751	0.00242572	0.0147835	0.00962381	9140/3838/23515/4615/56919/3329/7189/331/8452/23220/3659/57506/9444/54941/7528	15
BP	GO:0071326	cellular response to monosaccharide stimulus	17/960	155/18805	0.109677	2.14842	3.32989	0.00243222	0.0147835	0.00962381	4760/5467/51714/7494/3480/79727/5894/4089/3091/3745/4884/5007/5465/5562/10723/6659/7040	17
BP	GO:0072073	kidney epithelium development	17/960	155/18805	0.109677	2.14842	3.32989	0.00243222	0.0147835	0.00962381	4609/4851/6662/7021/54361/596/2045/2263/3976/5420/6495/4089/6608/1906/3237/4090/7040	17
BP	GO:1905039	carboxylic acid transmembrane transport	17/960	155/18805	0.109677	2.14842	3.32989	0.00243222	0.0147835	0.00962381	23204/6566/6506/9057/7057/4363/59272/207/9122/6573/6576/6541/7124/225/54407/153129/113235	17
BP	GO:2000177	regulation of neural precursor cell proliferation	12/960	92/18805	0.130435	2.55503	3.46787	0.00245691	0.0149173	0.00971095	4673/4851/7832/3398/10763/4771/6608/7157/131405/54567/3091/7040	12
BP	GO:0002834	regulation of response to tumor cell	6/960	28/18805	0.214286	4.19754	3.92722	0.0024948	0.0150983	0.00982873	7532/81545/3329/1612/5562/7040	6
BP	GO:0003272	endocardial cushion formation	6/960	28/18805	0.214286	4.19754	3.92722	0.0024948	0.0150983	0.00982873	4851/6615/4089/90/7046/7048	6
BP	GO:0010971	positive regulation of G2/M transition of mitotic cell cycle	6/960	28/18805	0.214286	4.19754	3.92722	0.0024948	0.0150983	0.00982873	891/993/983/9525/351/1019	6
BP	GO:1905953	negative regulation of lipid localization	10/960	69/18805	0.144928	2.83892	3.54937	0.0025208	0.0152391	0.00992042	1401/5467/7057/207/3569/3690/7124/2182/5465/5468	10
BP	GO:0006998	nuclear envelope organization	9/960	58/18805	0.155172	3.0396	3.60824	0.00253534	0.015294	0.00995615	4001/137886/983/51652/2010/9688/23435/7329/9525	9
BP	GO:0032786	positive regulation of DNA-templated transcription, elongation	9/960	58/18805	0.155172	3.0396	3.60824	0.00253534	0.015294	0.00995615	8621/11198/3150/5469/142/6830/22936/54797/112950	9
BP	GO:1902850	microtubule cytoskeleton organization involved in mitosis	18/960	169/18805	0.106509	2.08635	3.29034	0.00254873	0.0153582	0.00999797	3192/26065/3925/7175/137886/9212/891/983/51652/3304/3837/10579/9525/11200/2697/29127/5901/25777	18
BP	GO:0006766	vitamin metabolic process	14/960	117/18805	0.119658	2.34393	3.38213	0.00255462	0.0153771	0.0100103	686/9446/326625/10797/6615/51293/1543/1591/3988/29968/6470/6573/7124/113235	14
BP	GO:0002824	positive regulation of adaptive immune response based on somatic recombination of immune receptors built from immunoglobulin superfamily domains	15/960	130/18805	0.115385	2.26022	3.34417	0.0026161	0.0157303	0.0102402	2033/3106/10673/7532/920/81545/3329/3569/3717/7124/7189/3606/149233/5562/7040	15
BP	GO:0141193	nuclear receptor-mediated signaling pathway	19/960	183/18805	0.103825	2.03378	3.25945	0.00263042	0.0157995	0.0102852	2033/27086/7533/1591/3169/10075/3717/8085/5469/9612/142/29966/7421/2099/5594/5465/5468/7067/51341	19
BP	GO:0043254	regulation of protein-containing complex assembly	36/960	431/18805	0.0835267	1.63617	3.09891	0.00263438	0.0158063	0.0102896	10018/157922/1027/1859/2033/4204/4615/6662/3925/7341/25/578/581/27113/90427/1003/56919/2242/3304/5515/5894/7124/7157/25921/23271/6249/3312/22924/57506/4233/136319/9919/122060/7040/7067/29766	36
BP	GO:0032637	interleukin-8 production	13/960	105/18805	0.12381	2.42525	3.39677	0.00264985	0.0158481	0.0103169	1401/4615/602/51744/3304/3569/3570/6774/7124/2150/9314/11027/57506	13
BP	GO:0032677	regulation of interleukin-8 production	13/960	105/18805	0.12381	2.42525	3.39677	0.00264985	0.0158481	0.0103169	1401/4615/602/51744/3304/3569/3570/6774/7124/2150/9314/11027/57506	13
BP	GO:2001252	positive regulation of chromosome organization	13/960	105/18805	0.12381	2.42525	3.39677	0.00264985	0.0158481	0.0103169	4609/7175/9212/983/5609/10592/908/9314/5594/8550/9918/7014/7528	13
BP	GO:1901654	response to ketone	22/960	225/18805	0.0977778	1.91532	3.20366	0.00270854	0.0161818	0.0105341	27086/7057/207/7832/1543/1956/1977/2056/3209/3480/3717/3988/142/6337/9101/1019/1906/3206/5562/6667/7040/10628	22
BP	GO:0034121	regulation of toll-like receptor signaling pathway	7/960	38/18805	0.184211	3.60842	3.73313	0.0027809	0.0164597	0.010715	7531/3662/9258/6279/351/2099/3659	7
BP	GO:0046677	response to antibiotic	7/960	38/18805	0.184211	3.60842	3.73313	0.0027809	0.0164597	0.010715	1027/51319/79813/2113/3717/255189/7157	7
BP	GO:0071392	cellular response to estradiol stimulus	7/960	38/18805	0.184211	3.60842	3.73313	0.0027809	0.0164597	0.010715	599/1956/3480/4313/890/2099/6752	7
BP	GO:0071404	cellular response to low-density lipoprotein particle stimulus	7/960	38/18805	0.184211	3.60842	3.73313	0.0027809	0.0164597	0.010715	4615/207/351/3949/5468/7040/10628	7
BP	GO:0042129	regulation of T cell proliferation	19/960	184/18805	0.103261	2.02273	3.23348	0.00279697	0.0164597	0.010715	6655/10673/1029/2056/2064/3481/3569/3717/6541/7189/9231/3479/3606/149233/3659/5621/7040/7048/51043	19
BP	GO:0001502	cartilage condensation	5/960	20/18805	0.25	4.89714	4.04443	0.00279844	0.0164597	0.010715	6662/658/1432/6660/7067	5
BP	GO:0010522	regulation of calcium ion transport into cytosol	5/960	20/18805	0.25	4.89714	4.04443	0.00279844	0.0164597	0.010715	578/581/596/2056/7222	5
BP	GO:0043011	myeloid dendritic cell differentiation	5/960	20/18805	0.25	4.89714	4.04443	0.00279844	0.0164597	0.010715	814/3662/7189/7040/7048	5
BP	GO:0045472	response to ether	5/960	20/18805	0.25	4.89714	4.04443	0.00279844	0.0164597	0.010715	133/207/1543/3988/1019	5
BP	GO:0070875	positive regulation of glycogen metabolic process	5/960	20/18805	0.25	4.89714	4.04443	0.00279844	0.0164597	0.010715	207/8445/3481/5499/3479	5
BP	GO:0070886	positive regulation of calcineurin-NFAT signaling cascade	5/960	20/18805	0.25	4.89714	4.04443	0.00279844	0.0164597	0.010715	2065/5725/7124/10523/3479	5
BP	GO:0090201	negative regulation of release of cytochrome c from mitochondria	5/960	20/18805	0.25	4.89714	4.04443	0.00279844	0.0164597	0.010715	2395/207/578/599/3479	5
BP	GO:0097284	hepatocyte apoptotic process	5/960	20/18805	0.25	4.89714	4.04443	0.00279844	0.0164597	0.010715	1788/839/3480/5465/5562	5
BP	GO:0106058	positive regulation of calcineurin-mediated signaling	5/960	20/18805	0.25	4.89714	4.04443	0.00279844	0.0164597	0.010715	2065/5725/7124/10523/3479	5
BP	GO:0009205	purine ribonucleoside triphosphate metabolic process	24/960	254/18805	0.0944882	1.85089	3.1667	0.00279916	0.0164597	0.010715	84277/2033/23786/3099/3304/3988/4831/142/5213/5315/5515/5571/6390/6774/351/526/3091/3312/3479/5465/5562/5901/7040/51341	24
BP	GO:0048662	negative regulation of smooth muscle cell proliferation	10/960	70/18805	0.142857	2.79836	3.49625	0.00280935	0.0165024	0.0107428	1027/5467/59272/8862/7128/659/3488/5468/10891/5728	10
BP	GO:0007632	visual behavior	9/960	59/18805	0.152542	2.98808	3.54739	0.00285901	0.0167589	0.0109098	4297/3845/4204/6506/7846/2903/351/3091/5896	9
BP	GO:0045912	negative regulation of carbohydrate metabolic process	9/960	59/18805	0.152542	2.98808	3.54739	0.00285901	0.0167589	0.0109098	2033/5515/6774/7157/2887/5465/150094/6934/7040	9
BP	GO:0048008	platelet-derived growth factor receptor signaling pathway	13/960	106/18805	0.122642	2.40237	3.35821	0.00288267	0.0168799	0.0109885	25/1956/2045/2064/2263/3480/3690/3717/4916/8879/4233/5156/10628	13
BP	GO:0043489	RNA stabilization	11/960	82/18805	0.134146	2.62773	3.42613	0.00293372	0.017143	0.0111598	3192/4615/2521/1432/54888/26986/6050/8148/23435/9967/9444	11
BP	GO:0043537	negative regulation of blood vessel endothelial cell migration	11/960	82/18805	0.134146	2.62773	3.42613	0.00293372	0.017143	0.0111598	4204/4851/7057/285/90627/7124/54567/9314/4223/5468/7040	11
BP	GO:0014033	neural crest cell differentiation	12/960	94/18805	0.12766	2.50066	3.383	0.0029472	0.0171859	0.0111877	6662/6201/10509/54910/6495/4089/6608/90/1906/3091/5594/80326	12
BP	GO:1902369	negative regulation of RNA catabolic process	12/960	94/18805	0.12766	2.50066	3.383	0.0029472	0.0171859	0.0111877	3192/4615/2521/8087/1432/54888/26986/6050/8148/23435/9967/9444	12
BP	GO:0042552	myelination	17/960	158/18805	0.107595	2.10763	3.2428	0.00297602	0.0173359	0.0112854	400746/79628/207/23405/2064/2065/2817/4898/5894/7124/225/9896/5594/5728/9444/7040/7572	17
BP	GO:0002295	T-helper cell lineage commitment	6/960	29/18805	0.206897	4.0528	3.81591	0.00301177	0.0174714	0.0113736	2033/3569/3570/3662/6774/149233	6
BP	GO:0003401	axis elongation	6/960	29/18805	0.206897	4.0528	3.81591	0.00301177	0.0174714	0.0113736	6662/2263/5469/6495/2099/7040	6
BP	GO:0009649	entrainment of circadian clock	6/960	29/18805	0.206897	4.0528	3.81591	0.00301177	0.0174714	0.0113736	2063/23373/3398/5499/7157/150094	6
BP	GO:1901201	regulation of extracellular matrix assembly	6/960	29/18805	0.206897	4.0528	3.81591	0.00301177	0.0174714	0.0113736	4851/6662/4089/5468/7040/7046	6
BP	GO:0017148	negative regulation of translation	21/960	213/18805	0.0985915	1.93126	3.17031	0.00302859	0.0175508	0.0114253	26065/51247/7175/7832/1457/1977/1978/8087/7866/79727/6470/23112/131405/192669/65981/1612/1656/22927/3488/9444/27327	21
BP	GO:0048608	reproductive structure development	28/960	314/18805	0.089172	1.74675	3.09501	0.00304623	0.0176347	0.0114799	10018/1027/4851/6662/54361/9510/578/581/596/599/658/2263/3169/8322/2735/3209/149986/4313/8879/4089/2069/2099/2697/3206/5156/7046/7314/23414	28
BP	GO:0023061	signal release	40/960	497/18805	0.0804829	1.57654	3.02128	0.00306222	0.017709	0.0115283	4760/5467/9501/51714/6566/127833/7021/10257/240/1956/84961/8322/3557/3569/3717/3976/51248/5213/9536/5894/5978/140730/4089/23435/7124/27433/2182/1906/2150/2697/3091/3745/5007/5468/80223/5868/54407/23557/6659/6934	40
BP	GO:0050890	cognition	29/960	329/18805	0.0881459	1.72665	3.08405	0.00306979	0.0177344	0.0115448	814/2033/3678/4297/3845/4204/51247/7846/25/6310/7832/23373/1956/2903/55180/4987/7124/55236/7416/25946/351/894/3091/3949/5594/5621/5728/5896/7067	29
BP	GO:0001678	intracellular glucose homeostasis	18/960	172/18805	0.104651	2.04996	3.20848	0.00308598	0.0178096	0.0115938	4760/5467/51714/7494/3099/3480/79727/5894/4089/3091/3745/4884/5007/10891/5562/10723/6659/7040	18
BP	GO:0090257	regulation of muscle system process	24/960	256/18805	0.09375	1.83643	3.12528	0.00309727	0.0178563	0.0116242	136/8678/27086/9446/4205/4775/4851/7341/6870/59272/3736/142/4089/8877/805/1906/3479/3488/3720/136319/5465/5468/7222/7528	24
BP	GO:0043406	positive regulation of MAP kinase activity	10/960	71/18805	0.140845	2.75895	3.44405	0.0031237	0.0179728	0.0117	7057/2064/5609/4296/4916/10125/7124/7189/1906/7786	10
BP	GO:0002532	production of molecular mediator involved in inflammatory response	13/960	107/18805	0.121495	2.37992	3.32009	0.00313191	0.0179728	0.0117	3605/4615/240/2137/3569/3988/1432/7001/6774/7124/225/3091/5465	13
BP	GO:0019395	fatty acid oxidation	13/960	107/18805	0.121495	2.37992	3.32009	0.00313191	0.0179728	0.0117	5467/6342/6662/35/207/10994/1432/225/3032/5194/5465/10891/5562	13
BP	GO:0036323	vascular endothelial growth factor receptor-1 signaling pathway	8/960	49/18805	0.163265	3.19813	3.57342	0.00313352	0.0179728	0.0117	1956/2045/2064/2263/3480/4916/4233/5156	8
BP	GO:2000378	negative regulation of reactive oxygen species metabolic process	8/960	49/18805	0.163265	3.19813	3.57342	0.00313352	0.0179728	0.0117	8678/596/3099/7157/7416/225/3091/5465	8
BP	GO:1903825	organic acid transmembrane transport	17/960	159/18805	0.106918	2.09437	3.2142	0.0031783	0.018211	0.0118551	23204/6566/6506/9057/7057/4363/59272/207/9122/6573/6576/6541/7124/225/54407/153129/113235	17
BP	GO:0010948	negative regulation of cell cycle process	28/960	315/18805	0.0888889	1.7412	3.077	0.00318581	0.0182353	0.0118709	323/7175/677/324/9212/596/891/983/1032/58190/144455/3976/1432/4869/54888/55159/7157/90/10263/11200/123879/9314/64859/4998/5728/57551/7014/4591	28
BP	GO:0042176	regulation of protein catabolic process	32/960	375/18805	0.0853333	1.67156	3.04675	0.00319863	0.01829	0.0119065	1027/4194/23450/6662/7341/7494/10795/147686/207/324/1050/1457/1915/1956/84961/2903/3304/23640/4898/23429/4089/252839/7124/7128/9101/351/11200/5476/3949/29116/7314/8975	32
BP	GO:0036006	cellular response to macrophage colony-stimulating factor stimulus	9/960	60/18805	0.15	2.93828	3.4878	0.00321445	0.0183057	0.0119167	1956/2045/2064/2263/3480/4916/1435/4233/5156	9
BP	GO:0046324	regulation of D-glucose import	9/960	60/18805	0.15	2.93828	3.4878	0.00321445	0.0183057	0.0119167	10776/4205/6506/207/3099/1432/7124/2887/3479	9
BP	GO:0048012	hepatocyte growth factor receptor signaling pathway	9/960	60/18805	0.15	2.93828	3.4878	0.00321445	0.0183057	0.0119167	3925/1956/2045/2064/2263/3480/4916/4233/5156	9
BP	GO:0055008	cardiac muscle tissue morphogenesis	9/960	60/18805	0.15	2.93828	3.4878	0.00321445	0.0183057	0.0119167	4851/7472/2263/5469/4089/54567/7040/7046/23414	9
BP	GO:0038084	vascular endothelial growth factor signaling pathway	12/960	95/18805	0.126316	2.47434	3.34138	0.0032205	0.0183215	0.011927	57608/1956/2045/2064/2263/3480/4916/5291/5293/4233/116150/5156	12
BP	GO:0060390	regulation of SMAD protein signal transduction	11/960	83/18805	0.13253	2.59607	3.38001	0.00322966	0.0183363	0.0119367	7494/3717/9688/142/4089/90/659/5468/7040/7046/7048	11
BP	GO:2000027	regulation of animal organ morphogenesis	11/960	83/18805	0.13253	2.59607	3.38001	0.00322966	0.0183363	0.0119367	860/6662/7472/54361/6495/6608/7124/1435/1906/7040/80326	11
BP	GO:0008210	estrogen metabolic process	7/960	39/18805	0.179487	3.51589	3.64788	0.00324254	0.0183536	0.0119479	51144/1543/8879/7366/7367/54490/5156	7
BP	GO:0033280	response to vitamin D	7/960	39/18805	0.179487	3.51589	3.64788	0.00324254	0.0183536	0.0119479	1032/1591/2242/5469/8614/7421/7040	7
BP	GO:0055094	response to lipoprotein particle	7/960	39/18805	0.179487	3.51589	3.64788	0.00324254	0.0183536	0.0119479	4615/207/351/3949/5468/7040/10628	7
BP	GO:0010595	positive regulation of endothelial cell migration	15/960	133/18805	0.112782	2.20923	3.24596	0.00326266	0.0184489	0.0120099	27086/57608/7057/25/207/2113/3690/5291/5293/1906/3091/4233/116150/6667/7040	15
BP	GO:1903320	regulation of protein modification by small protein conjugation or removal	23/960	243/18805	0.0946502	1.85406	3.108	0.0033159	0.0186651	0.0121507	10920/25/207/1029/3304/23640/10075/10401/6201/51547/8877/83932/7128/7189/65125/331/8452/123879/3091/5728/6659/7046/7314	23
BP	GO:0002357	defense response to tumor cell	4/960	13/18805	0.307692	6.02724	4.2055	0.00333091	0.0186651	0.0121507	7001/8795/1612/9314	4
BP	GO:0003183	mitral valve morphogenesis	4/960	13/18805	0.307692	6.02724	4.2055	0.00333091	0.0186651	0.0121507	4851/90/659/6659	4
BP	GO:0006474	N-terminal protein amino acid acetylation	4/960	13/18805	0.307692	6.02724	4.2055	0.00333091	0.0186651	0.0121507	2033/1387/80218/6659	4
BP	GO:0006563	L-serine metabolic process	4/960	13/18805	0.307692	6.02724	4.2055	0.00333091	0.0186651	0.0121507	29968/6470/6472/10955	4
BP	GO:0032966	negative regulation of collagen biosynthetic process	4/960	13/18805	0.307692	6.02724	4.2055	0.00333091	0.0186651	0.0121507	4851/5467/3569/3570	4
BP	GO:0045737	positive regulation of cyclin-dependent protein serine/threonine kinase activity	4/960	13/18805	0.307692	6.02724	4.2055	0.00333091	0.0186651	0.0121507	207/1956/894/22924	4
BP	GO:0060213	positive regulation of nuclear-transcribed mRNA poly(A) tail shortening	4/960	13/18805	0.307692	6.02724	4.2055	0.00333091	0.0186651	0.0121507	7832/26986/23112/27327	4
BP	GO:1900103	positive regulation of endoplasmic reticulum unfolded protein response	4/960	13/18805	0.307692	6.02724	4.2055	0.00333091	0.0186651	0.0121507	10018/578/581/27113	4
BP	GO:0001938	positive regulation of endothelial cell proliferation	13/960	108/18805	0.12037	2.35788	3.28239	0.00339842	0.0190244	0.0123846	55109/57608/7472/207/8862/3481/3690/441478/5293/6774/3091/6667/7046	13
BP	GO:0048562	embryonic organ morphogenesis	27/960	302/18805	0.089404	1.75129	3.05277	0.00345157	0.0193026	0.0125657	8323/4760/4851/860/6662/2200/2263/2735/3398/8575/5978/6495/6608/90/1906/2697/3091/3202/3211/3213/3237/9935/5594/5156/23314/7046/7048	27
BP	GO:0035710	CD4-positive, alpha-beta T cell activation	15/960	134/18805	0.11194	2.19275	3.2138	0.00350531	0.0194933	0.0126899	2033/27086/4297/602/865/3569/3570/3662/6774/3606/149233/57546/864/7048/51043	15
BP	GO:0002690	positive regulation of leukocyte chemotaxis	12/960	96/18805	0.125	2.44857	3.30029	0.00351393	0.0194933	0.0126899	708/7057/3569/3570/64065/65125/351/1235/1435/1906/2150/5594	12
BP	GO:0002544	chronic inflammatory response	5/960	21/18805	0.238095	4.66394	3.89642	0.0035205	0.0194933	0.0126899	136/7057/6279/7124/7128	5
BP	GO:0006700	C21-steroid hormone biosynthetic process	5/960	21/18805	0.238095	4.66394	3.89642	0.0035205	0.0194933	0.0126899	6342/54361/133/27122/5978	5
BP	GO:0010288	response to lead ion	5/960	21/18805	0.238095	4.66394	3.89642	0.0035205	0.0194933	0.0126899	8678/1788/4204/5499/5515	5
BP	GO:0032930	positive regulation of superoxide anion generation	5/960	21/18805	0.238095	4.66394	3.89642	0.0035205	0.0194933	0.0126899	1401/1956/351/2150/7040	5
BP	GO:0036498	IRE1-mediated unfolded protein response	5/960	21/18805	0.238095	4.66394	3.89642	0.0035205	0.0194933	0.0126899	10018/7494/578/581/27113	5
BP	GO:0048025	negative regulation of mRNA splicing, via spliceosome	5/960	21/18805	0.238095	4.66394	3.89642	0.0035205	0.0194933	0.0126899	708/1859/3190/5725/282996	5
BP	GO:0061050	regulation of cell growth involved in cardiac muscle cell development	5/960	21/18805	0.238095	4.66394	3.89642	0.0035205	0.0194933	0.0126899	27086/1906/3479/5465/7528	5
BP	GO:2000269	regulation of fibroblast apoptotic process	5/960	21/18805	0.238095	4.66394	3.89642	0.0035205	0.0194933	0.0126899	10018/51124/27113/7157/694	5
BP	GO:0046034	ATP metabolic process	22/960	230/18805	0.0956522	1.87369	3.09213	0.00354104	0.0195877	0.0127513	84277/2033/23786/3099/3304/3988/142/5213/5315/5515/5571/6390/6774/351/526/3091/3312/3479/5465/5562/7040/51341	22
BP	GO:0097009	energy homeostasis	11/960	84/18805	0.130952	2.56517	3.33456	0.00354908	0.0196128	0.0127676	5467/1050/23373/3988/1432/9462/6774/6839/10891/5562/7314	11
BP	GO:0001658	branching involved in ureteric bud morphogenesis	9/960	61/18805	0.147541	2.89011	3.42945	0.00360377	0.0198029	0.0128914	4609/6662/54361/596/6495/4089/6608/3237/7040	9
BP	GO:1902930	regulation of alcohol biosynthetic process	9/960	61/18805	0.147541	2.89011	3.42945	0.00360377	0.0198029	0.0128914	54361/51744/27122/3837/5745/5978/5594/5562/9444	9
BP	GO:0071549	cellular response to dexamethasone stimulus	6/960	30/18805	0.2	3.91771	3.7095	0.00360471	0.0198029	0.0128914	1956/1977/3480/3717/9101/7040	6
BP	GO:0072012	glomerulus vasculature development	6/960	30/18805	0.2	3.91771	3.7095	0.00360471	0.0198029	0.0128914	4851/285/3570/3690/1906/5156	6
BP	GO:1900017	positive regulation of cytokine production involved in inflammatory response	6/960	30/18805	0.2	3.91771	3.7095	0.00360471	0.0198029	0.0128914	3605/4615/3569/6774/7124/3091	6
BP	GO:1902230	negative regulation of intrinsic apoptotic signaling pathway in response to DNA damage	6/960	30/18805	0.2	3.91771	3.7095	0.00360471	0.0198029	0.0128914	6615/596/960/1032/4582/25946	6
BP	GO:0051056	regulation of small GTPase mediated signal transduction	27/960	303/18805	0.0891089	1.74551	3.03438	0.00361087	0.0198173	0.0129008	1398/3845/4851/6655/9754/3925/10451/25/2056/2064/8087/5291/57449/5894/10125/90627/392/94134/1435/8452/10395/2150/3479/89890/83892/4233/29127	27
BP	GO:0061458	reproductive system development	28/960	318/18805	0.0880503	1.72478	3.02334	0.00363755	0.0199442	0.0129834	10018/1027/4851/6662/54361/9510/578/581/596/599/658/2263/3169/8322/2735/3209/149986/4313/8879/4089/2069/2099/2697/3206/5156/7046/7314/23414	28
BP	GO:0007224	smoothened signaling pathway	16/960	148/18805	0.108108	2.11768	3.16614	0.00371044	0.0203239	0.0132305	200845/860/7846/1387/79659/8445/2263/3169/2735/6608/25989/55717/9231/23432/83871/7048	16
BP	GO:0009266	response to temperature stimulus	18/960	175/18805	0.102857	2.01482	3.12827	0.00371426	0.020325	0.0132312	2033/3310/2063/7341/7057/7175/7531/207/1387/3304/3329/3988/5609/94241/3479/5562/6863/7067	18
BP	GO:0007264	small GTPase-mediated signal transduction	39/960	487/18805	0.0800821	1.56869	2.94921	0.00372869	0.0203764	0.0132647	1398/3845/4851/4924/25780/6655/9754/3925/10451/25/1029/2056/2064/8087/3988/28511/5291/57449/5867/5894/10125/10287/171177/90627/7157/9101/392/94134/890/1435/8452/10395/2150/3479/89890/83892/8550/4233/29127	39
BP	GO:0002285	lymphocyte activation involved in immune response	22/960	231/18805	0.0952381	1.86558	3.07016	0.00373094	0.0203764	0.0132647	2033/27086/4297/7494/25/602/51744/3329/3569/3570/3662/6774/6830/7157/7374/1235/2150/3606/149233/57546/7040/51043	22
BP	GO:0009615	response to virus	35/960	425/18805	0.0823529	1.61317	2.96557	0.00375675	0.0203899	0.0132735	9140/8678/708/1021/8091/26065/23515/4615/64108/3925/581/596/602/51652/3569/3717/1432/4599/5094/5366/8575/7124/7128/7189/10771/2150/3091/8519/163702/149233/3659/57506/6210/10955/7040	35
BP	GO:0045582	positive regulation of T cell differentiation	14/960	122/18805	0.114754	2.24787	3.20721	0.00375919	0.0203899	0.0132735	2033/7494/865/10125/6603/3606/149233/79576/5896/864/6659/7040/7048/51043	14
BP	GO:0051261	protein depolymerization	14/960	122/18805	0.114754	2.24787	3.20721	0.00375919	0.0203899	0.0132735	3925/324/9212/347240/10763/9525/23271/1073/2150/3312/58526/136319/57551/29766	14
BP	GO:0032885	regulation of polysaccharide biosynthetic process	7/960	40/18805	0.175	3.42799	3.56538	0.00376042	0.0203899	0.0132735	207/8445/3481/5499/2887/3479/7040	7
BP	GO:0048536	spleen development	7/960	40/18805	0.175	3.42799	3.56538	0.00376042	0.0203899	0.0132735	10018/4297/25/596/602/3988/3720	7
BP	GO:0072337	modified amino acid transport	7/960	40/18805	0.175	3.42799	3.56538	0.00376042	0.0203899	0.0132735	9057/4363/10257/6573/2697/54407/113235	7
BP	GO:0007052	mitotic spindle organization	15/960	135/18805	0.111111	2.1765	3.18193	0.00376255	0.0203899	0.0132735	3192/26065/3925/7175/9212/891/51652/3304/3837/10579/9525/11200/29127/5901/25777	15
BP	GO:0043401	steroid hormone receptor signaling pathway	15/960	135/18805	0.111111	2.1765	3.18193	0.00376255	0.0203899	0.0132735	2033/27086/5467/7533/3169/3717/8085/5469/9612/142/29966/2099/5594/5465/51341	15
BP	GO:0002292	T cell differentiation involved in immune response	12/960	97/18805	0.123711	2.42332	3.25971	0.00382855	0.0206875	0.0134672	2033/27086/4297/602/3569/3570/3662/6774/3606/149233/57546/51043	12
BP	GO:0019915	lipid storage	12/960	97/18805	0.123711	2.42332	3.25971	0.00382855	0.0206875	0.0134672	1401/5467/8694/10938/3569/3690/3988/257194/7124/53349/5465/5468	12
BP	GO:0170062	nutrient storage	12/960	97/18805	0.123711	2.42332	3.25971	0.00382855	0.0206875	0.0134672	1401/5467/8694/10938/3569/3690/3988/257194/7124/53349/5465/5468	12
BP	GO:0061013	regulation of mRNA catabolic process	26/960	290/18805	0.0896552	1.75621	3.01012	0.00391074	0.0211112	0.0137431	3192/4615/79670/677/207/7832/23589/22794/2521/8087/8570/1432/4869/26986/8761/9939/8148/23435/9967/85456/23112/131405/4850/23369/9444/27327	26
BP	GO:0009144	purine nucleoside triphosphate metabolic process	24/960	261/18805	0.091954	1.80125	3.02334	0.00396178	0.0213449	0.0138952	84277/2033/23786/3099/3304/3988/4831/142/5213/5315/5515/5571/6390/6774/351/526/3091/3312/3479/5465/5562/5901/7040/51341	24
BP	GO:0016331	morphogenesis of embryonic epithelium	16/960	149/18805	0.107383	2.10347	3.1365	0.00396548	0.0213449	0.0138952	8323/6662/7472/54361/25/133/2263/6201/54910/6495/7189/131405/10395/2926/3091/7040	16
BP	GO:0034614	cellular response to reactive oxygen species	16/960	149/18805	0.107383	2.10347	3.1365	0.00396548	0.0213449	0.0138952	8678/27086/2395/25/983/3569/4313/7001/8877/7128/1906/4233/5156/5194/5562/140823	16
BP	GO:0031663	lipopolysaccharide-mediated signaling pathway	9/960	62/18805	0.145161	2.8435	3.37226	0.00402912	0.0216251	0.0140776	4615/207/3717/1432/7001/7128/7189/11027/5594	9
BP	GO:0032731	positive regulation of interleukin-1 beta production	9/960	62/18805	0.145161	2.8435	3.37226	0.00402912	0.0216251	0.0140776	3605/4615/3569/3717/6774/7124/351/2150/11027	9
BP	GO:0038065	collagen-activated signaling pathway	9/960	62/18805	0.145161	2.8435	3.37226	0.00402912	0.0216251	0.0140776	1956/2045/2064/2263/3480/3717/4916/4233/5156	9
BP	GO:0008542	visual learning	8/960	51/18805	0.156863	3.07271	3.43779	0.00404519	0.0216447	0.0140904	4297/3845/4204/7846/2903/351/3091/5896	8
BP	GO:0014911	positive regulation of smooth muscle cell migration	8/960	51/18805	0.156863	3.07271	3.43779	0.00404519	0.0216447	0.0140904	1398/7494/9510/596/2195/3690/3479/3488	8
BP	GO:0043368	positive T cell selection	8/960	51/18805	0.156863	3.07271	3.43779	0.00404519	0.0216447	0.0140904	2033/4775/596/3569/3570/3662/6774/149233	8
BP	GO:0035821	modulation of process of another organism	14/960	123/18805	0.113821	2.22959	3.17325	0.00404824	0.0216447	0.0140904	2033/2192/8091/1915/5978/79677/23435/53349/2150/8519/3482/5465/5868/6667	14
BP	GO:0010631	epithelial cell migration	12/960	98/18805	0.122449	2.3986	3.21963	0.00416542	0.02225	0.0144844	54566/1839/5467/6615/6662/4089/659/3091/4163/5728/5793/7048	12
BP	GO:0002819	regulation of adaptive immune response	21/960	219/18805	0.0958904	1.87835	3.0325	0.00419461	0.0223846	0.014572	2033/3106/10673/7532/920/81545/3329/3569/3717/6830/7124/7128/7189/55122/3606/149233/3659/3824/5562/7040/51043	21
BP	GO:0009141	nucleoside triphosphate metabolic process	25/960	277/18805	0.0902527	1.76792	2.98637	0.00423088	0.0225065	0.0146514	84277/9583/2033/23786/3099/3304/3988/4831/142/5213/5315/5515/5571/6390/6774/351/526/3091/3312/3479/5465/5562/5901/7040/51341	25
BP	GO:0032946	positive regulation of mononuclear cell proliferation	16/960	150/18805	0.106667	2.08944	3.1071	0.00423472	0.0225065	0.0146514	4615/10673/10451/596/51293/2056/3481/3569/3717/6541/7189/1435/3479/3606/149233/7048	16
BP	GO:0071333	cellular response to glucose stimulus	16/960	150/18805	0.106667	2.08944	3.1071	0.00423472	0.0225065	0.0146514	4760/5467/51714/7494/3480/79727/5894/4089/3091/3745/4884/5007/5562/10723/6659/7040	16
BP	GO:0007405	neuroblast proliferation	10/960	74/18805	0.135135	2.6471	3.29274	0.00423756	0.0225065	0.0146514	4851/7832/2263/3736/6608/7157/3091/29127/6660/7040	10
BP	GO:1903053	regulation of extracellular matrix organization	10/960	74/18805	0.135135	2.6471	3.29274	0.00423756	0.0225065	0.0146514	51124/4851/6662/25/3569/3690/4089/5468/7040/7046	10
BP	GO:1901873	regulation of post-translational protein modification	23/960	248/18805	0.0927419	1.81668	3.0028	0.00426287	0.0226195	0.0147249	10920/25/207/1029/3304/23640/10075/10401/6201/51547/8877/83932/7128/7189/65125/331/8452/123879/3091/5728/6659/7046/7314	23
BP	GO:0033688	regulation of osteoblast proliferation	6/960	31/18805	0.193548	3.79133	3.60758	0.00428008	0.0226893	0.0147704	25/596/2263/3480/3690/4771	6
BP	GO:0032611	interleukin-1 beta production	13/960	111/18805	0.117117	2.29415	3.17175	0.00431028	0.0228062	0.0148465	27086/3605/4615/3569/3717/8877/6774/7124/7128/351/2150/3479/11027	13
BP	GO:0032651	regulation of interleukin-1 beta production	13/960	111/18805	0.117117	2.29415	3.17175	0.00431028	0.0228062	0.0148465	27086/3605/4615/3569/3717/8877/6774/7124/7128/351/2150/3479/11027	13
BP	GO:0006869	lipid transport	37/960	460/18805	0.0804348	1.5756	2.89897	0.00433188	0.0228919	0.0149022	148229/23344/5467/6342/7057/4363/10257/207/8322/3690/3988/58488/255189/84725/9536/950/10802/7416/9525/738/25921/225/64241/2182/55102/1906/3949/116150/5007/81579/5465/5468/91869/653509/8273/23111/55754	37
BP	GO:0040036	regulation of fibroblast growth factor receptor signaling pathway	7/960	41/18805	0.170732	3.34439	3.48546	0.00433874	0.0228919	0.0149022	25778/27020/860/7057/54361/8862/2817	7
BP	GO:0072539	T-helper 17 cell differentiation	7/960	41/18805	0.170732	3.34439	3.48546	0.00433874	0.0228919	0.0149022	2033/3569/3570/3662/6774/149233/51043	7
BP	GO:0072009	nephron epithelium development	14/960	124/18805	0.112903	2.21161	3.13961	0.00435508	0.0229386	0.0149327	4609/4851/6662/7021/54361/596/3976/5420/6495/4089/6608/1906/3237/7040	14
BP	GO:0016237	microautophagy	5/960	22/18805	0.227273	4.45194	3.75746	0.00436711	0.0229386	0.0149327	9140/147686/25989/9525/55102	5
BP	GO:0050686	negative regulation of mRNA processing	5/960	22/18805	0.227273	4.45194	3.75746	0.00436711	0.0229386	0.0149327	708/1859/3190/5725/282996	5
BP	GO:1905038	regulation of membrane lipid metabolic process	5/960	22/18805	0.227273	4.45194	3.75746	0.00436711	0.0229386	0.0149327	950/8877/7124/5562/142891	5
BP	GO:0035966	response to topologically incorrect protein	17/960	164/18805	0.103659	2.03052	3.0743	0.00436809	0.0229386	0.0149327	467/10018/3310/7057/7494/207/578/581/27113/3329/8614/55432/55122/8452/3312/89890/84919	17
BP	GO:0071692	protein localization to extracellular region	32/960	383/18805	0.0835509	1.63664	2.91963	0.00439221	0.0230436	0.0150011	51124/4760/5467/9501/51714/6566/7021/240/1956/2200/3557/3569/3717/5213/5894/5978/10802/6400/23435/7124/2182/2150/79158/3091/3479/3745/5007/5468/80223/6659/6934/7040	32
BP	GO:0006066	alcohol metabolic process	31/960	368/18805	0.0842391	1.65012	2.9213	0.00444004	0.0232039	0.0151054	4204/5467/6342/27233/54361/47/84532/51744/1050/1543/8694/27122/9807/64768/3837/3988/4047/5745/5978/8877/351/3479/253430/3949/5594/6307/4779/116150/5562/9444/51109	31
BP	GO:0060538	skeletal muscle organ development	19/960	192/18805	0.0989583	1.93845	3.03149	0.00447404	0.0232039	0.0151054	467/2033/3845/4851/596/7832/2010/8087/2817/3481/1432/257194/6495/6608/1073/4223/5562/7040/10472	19
BP	GO:1901991	negative regulation of mitotic cell cycle phase transition	19/960	192/18805	0.0989583	1.93845	3.03149	0.00447404	0.0232039	0.0151054	7175/677/324/9212/596/891/983/58190/144455/55159/7157/90/10263/123879/9314/64859/4998/5728/57551	19
BP	GO:0003174	mitral valve development	4/960	14/18805	0.285714	5.59673	3.99062	0.00447663	0.0232039	0.0151054	4851/90/659/6659	4
BP	GO:0003222	ventricular trabecula myocardium morphogenesis	4/960	14/18805	0.285714	5.59673	3.99062	0.00447663	0.0232039	0.0151054	4851/5469/54567/7046	4
BP	GO:0010713	negative regulation of collagen metabolic process	4/960	14/18805	0.285714	5.59673	3.99062	0.00447663	0.0232039	0.0151054	4851/5467/3569/3570	4
BP	GO:0010745	negative regulation of macrophage derived foam cell differentiation	4/960	14/18805	0.285714	5.59673	3.99062	0.00447663	0.0232039	0.0151054	1401/3690/5465/5468	4
BP	GO:0042541	hemoglobin biosynthetic process	4/960	14/18805	0.285714	5.59673	3.99062	0.00447663	0.0232039	0.0151054	51312/2056/3091/9314	4
BP	GO:0046655	folic acid metabolic process	4/960	14/18805	0.285714	5.59673	3.99062	0.00447663	0.0232039	0.0151054	10797/6470/6573/113235	4
BP	GO:0072075	metanephric mesenchyme development	4/960	14/18805	0.285714	5.59673	3.99062	0.00447663	0.0232039	0.0151054	4609/54361/6495/4089	4
BP	GO:0140718	facultative heterochromatin formation	4/960	14/18805	0.285714	5.59673	3.99062	0.00447663	0.0232039	0.0151054	79813/23133/6839/3720	4
BP	GO:1900272	negative regulation of long-term synaptic potentiation	4/960	14/18805	0.285714	5.59673	3.99062	0.00447663	0.0232039	0.0151054	25/8087/351/5621	4
BP	GO:1904031	positive regulation of cyclin-dependent protein kinase activity	4/960	14/18805	0.285714	5.59673	3.99062	0.00447663	0.0232039	0.0151054	207/1956/894/22924	4
BP	GO:0007080	mitotic metaphase chromosome alignment	9/960	63/18805	0.142857	2.79836	3.31621	0.00449271	0.0232441	0.0151316	8678/3192/9212/891/983/51652/3837/9525/8452	9
BP	GO:0035791	platelet-derived growth factor receptor-beta signaling pathway	9/960	63/18805	0.142857	2.79836	3.31621	0.00449271	0.0232441	0.0151316	25/1956/2045/2064/2263/3480/4916/4233/5156	9
BP	GO:0051781	positive regulation of cell division	12/960	99/18805	0.121212	2.37437	3.18004	0.00452565	0.023393	0.0152285	9212/51652/23265/2263/3068/3480/3481/65125/8452/2069/29127/7040	12
BP	GO:0036215	response to stem cell factor	8/960	52/18805	0.153846	3.01362	3.37246	0.00457146	0.0235428	0.015326	1956/2045/2064/2263/3480/4916/4233/5156	8
BP	GO:0036216	cellular response to stem cell factor stimulus	8/960	52/18805	0.153846	3.01362	3.37246	0.00457146	0.0235428	0.015326	1956/2045/2064/2263/3480/4916/4233/5156	8
BP	GO:0038109	Kit signaling pathway	8/960	52/18805	0.153846	3.01362	3.37246	0.00457146	0.0235428	0.015326	1956/2045/2064/2263/3480/4916/4233/5156	8
BP	GO:0045776	negative regulation of blood pressure	8/960	52/18805	0.153846	3.01362	3.37246	0.00457146	0.0235428	0.015326	8862/4987/7124/79924/659/5465/27131/6863	8
BP	GO:0019218	regulation of steroid metabolic process	13/960	112/18805	0.116071	2.27367	3.13566	0.00465469	0.0239274	0.0155764	6342/6615/54361/133/27122/3480/3837/5978/7124/3949/5594/5562/9444	13
BP	GO:0032204	regulation of telomere maintenance	13/960	112/18805	0.116071	2.27367	3.13566	0.00465469	0.0239274	0.0155764	3192/4609/9212/5609/142/79677/7157/908/9314/5594/8550/7014/7528	13
BP	GO:0048678	response to axon injury	11/960	87/18805	0.126437	2.47671	3.20205	0.00466142	0.02394	0.0155846	581/596/983/2056/3480/3717/4313/3745/9314/83999/23369	11
BP	GO:0006406	mRNA export from nucleus	10/960	75/18805	0.133333	2.61181	3.24397	0.00467138	0.0239472	0.0155893	8563/7175/91746/22794/1977/54888/9688/9939/6830/65125	10
BP	GO:0090307	mitotic spindle assembly	10/960	75/18805	0.133333	2.61181	3.24397	0.00467138	0.0239472	0.0155893	3192/26065/7175/9212/51652/3304/3837/9525/11200/29127	10
BP	GO:0062014	negative regulation of small molecule metabolic process	14/960	125/18805	0.112	2.19392	3.1063	0.0046805	0.023972	0.0156054	2033/6615/6662/54361/207/27122/142/5515/5978/6774/7157/5465/150094/6934	14
BP	GO:0002687	positive regulation of leukocyte migration	16/960	152/18805	0.105263	2.06195	3.04898	0.00481812	0.0246318	0.0160349	708/7057/25/3569/3570/3690/64065/7124/65125/351/1235/1435/1906/2150/5594/7040	16
BP	GO:0030177	positive regulation of Wnt signaling pathway	16/960	152/18805	0.105263	2.06195	3.04898	0.00481812	0.0246318	0.0160349	25805/25/1457/1956/2263/85474/441478/6206/252839/7128/9101/65125/331/65981/6659/7040	16
BP	GO:0032784	regulation of DNA-templated transcription elongation	12/960	100/18805	0.12	2.35062	3.14093	0.00491038	0.0250806	0.016327	8621/3192/11198/80335/3150/5469/142/6830/10771/22936/54797/112950	12
BP	GO:0035330	regulation of hippo signaling	7/960	42/18805	0.166667	3.26476	3.40798	0.0049818	0.025399	0.0165344	7073/7531/1432/4771/5515/29966/9231	7
BP	GO:0071354	cellular response to interleukin-6	7/960	42/18805	0.166667	3.26476	3.40798	0.0049818	0.025399	0.0165344	1050/3569/3570/3717/4089/9705/6774	7
BP	GO:0001936	regulation of endothelial cell proliferation	18/960	180/18805	0.1	1.95885	2.99808	0.00499466	0.025406	0.0165389	55109/57608/7057/7472/207/240/8862/3481/3690/441478/5293/6774/7124/54567/3091/5468/6667/7046	18
BP	GO:0045058	T cell selection	9/960	64/18805	0.140625	2.75464	3.26125	0.00499678	0.025406	0.0165389	2033/4775/596/920/3569/3570/3662/6774/149233	9
BP	GO:0045620	negative regulation of lymphocyte differentiation	9/960	64/18805	0.140625	2.75464	3.26125	0.00499678	0.025406	0.0165389	865/1029/2064/3398/441478/7001/3659/864/51043	9
BP	GO:0010717	regulation of epithelial to mesenchymal transition	14/960	126/18805	0.111111	2.1765	3.0733	0.0050253	0.0254631	0.0165761	25805/4851/6615/3169/3569/5515/4089/90/5728/9444/6934/7040/7046/7048	14
BP	GO:0061640	cytoskeleton-dependent cytokinesis	14/960	126/18805	0.111111	2.1765	3.0733	0.0050253	0.0254631	0.0165761	3925/324/9212/51652/23265/8897/9110/9101/9525/65125/55165/29127/23111/23503	14
BP	GO:0000289	nuclear-transcribed mRNA poly(A) tail shortening	6/960	32/18805	0.1875	3.67285	3.50982	0.00504441	0.0254631	0.0165761	7832/26986/85456/23112/4850/27327	6
BP	GO:0005979	regulation of glycogen biosynthetic process	6/960	32/18805	0.1875	3.67285	3.50982	0.00504441	0.0254631	0.0165761	207/8445/3481/5499/2887/3479	6
BP	GO:0010962	regulation of glucan biosynthetic process	6/960	32/18805	0.1875	3.67285	3.50982	0.00504441	0.0254631	0.0165761	207/8445/3481/5499/2887/3479	6
BP	GO:0043373	CD4-positive, alpha-beta T cell lineage commitment	6/960	32/18805	0.1875	3.67285	3.50982	0.00504441	0.0254631	0.0165761	2033/3569/3570/3662/6774/149233	6
BP	GO:0061437	renal system vasculature development	6/960	32/18805	0.1875	3.67285	3.50982	0.00504441	0.0254631	0.0165761	4851/285/3570/3690/1906/5156	6
BP	GO:0061440	kidney vasculature development	6/960	32/18805	0.1875	3.67285	3.50982	0.00504441	0.0254631	0.0165761	4851/285/3570/3690/1906/5156	6
BP	GO:0007422	peripheral nervous system development	11/960	88/18805	0.125	2.44857	3.15911	0.0050881	0.0256374	0.0166896	400746/79628/207/983/23405/2064/2065/2817/5894/5594/864	11
BP	GO:0050810	regulation of steroid biosynthetic process	11/960	88/18805	0.125	2.44857	3.15911	0.0050881	0.0256374	0.0166896	6615/54361/133/27122/3480/3837/5978/7124/5594/5562/9444	11
BP	GO:0009101	glycoprotein biosynthetic process	28/960	326/18805	0.0858896	1.68245	2.88299	0.00511442	0.0257469	0.0167608	957/285203/55568/1839/9957/8705/8703/25825/596/658/54480/2137/374378/4121/11253/54790/9528/659/1603/2218/170384/8693/3479/116150/92370/91869/6934/83857	28
BP	GO:0062208	positive regulation of pattern recognition receptor signaling pathway	10/960	76/18805	0.131579	2.57744	3.19598	0.00513936	0.0258492	0.0168274	4615/56919/3304/9258/5515/6573/25921/2150/57506/23369	10
BP	GO:0031648	protein destabilization	8/960	53/18805	0.150943	2.95676	3.30868	0.00514873	0.0258498	0.0168278	2033/7494/1029/1387/10661/8452/29116/5621	8
BP	GO:0060324	face development	8/960	53/18805	0.150943	2.95676	3.30868	0.00514873	0.0258498	0.0168278	2033/4313/5894/8879/3213/5594/5156/7040	8
BP	GO:0009306	protein secretion	31/960	372/18805	0.0833333	1.63238	2.85728	0.0051898	0.0260327	0.0169469	51124/4760/5467/9501/51714/6566/7021/240/1956/3557/3569/3717/5213/5894/5978/10802/6400/23435/7124/2182/2150/79158/3091/3479/3745/5007/5468/80223/6659/6934/7040	31
BP	GO:2000146	negative regulation of cell motility	33/960	403/18805	0.0818859	1.60402	2.843	0.00522675	0.0261946	0.0170523	1398/2192/4204/4851/5467/7057/54361/207/285/596/4771/58516/90627/6774/7124/94241/7414/25932/10395/9231/54567/2697/8519/3488/9314/4163/4223/5468/5728/5793/7040/7046/8976	33
BP	GO:0045664	regulation of neuron differentiation	19/960	195/18805	0.0974359	1.90863	2.95823	0.00528614	0.0264631	0.0172271	4760/4851/6662/402117/7532/7533/463/596/58190/1977/2056/3169/3398/79727/5469/5978/6495/351/1656	19
BP	GO:0031929	TOR signaling	18/960	181/18805	0.0994475	1.94803	2.97254	0.00528978	0.0264631	0.0172271	2033/140775/7494/7532/7534/207/1978/79727/3988/6195/8452/3091/8550/5562/9252/58528/153129/84669	18
BP	GO:0072080	nephron tubule development	12/960	101/18805	0.118812	2.32735	3.10229	0.00532074	0.0265235	0.0172664	4609/4851/6662/7021/54361/596/3976/6495/4089/6608/3237/7040	12
BP	GO:0090132	epithelium migration	12/960	101/18805	0.118812	2.32735	3.10229	0.00532074	0.0265235	0.0172664	54566/1839/5467/6615/6662/4089/659/3091/4163/5728/5793/7048	12
BP	GO:1903532	positive regulation of secretion by cell	26/960	297/18805	0.0875421	1.71482	2.88004	0.0053398	0.0265235	0.0172664	136/51124/5467/9501/51714/1956/9846/3717/5213/9536/10802/4089/23435/9525/2182/1906/2150/3091/3479/3745/5007/5468/5868/6659/6934/7040	26
BP	GO:0003283	atrial septum development	5/960	23/18805	0.217391	4.25838	3.62658	0.00534925	0.0265235	0.0172664	4194/6608/90/659/6659	5
BP	GO:0009651	response to salt stress	5/960	23/18805	0.217391	4.25838	3.62658	0.00534925	0.0265235	0.0172664	677/581/2056/7124/7157	5
BP	GO:0032928	regulation of superoxide anion generation	5/960	23/18805	0.217391	4.25838	3.62658	0.00534925	0.0265235	0.0172664	1401/1956/351/2150/7040	5
BP	GO:0032986	protein-DNA complex disassembly	5/960	23/18805	0.217391	4.25838	3.62658	0.00534925	0.0265235	0.0172664	4609/11198/3159/6418/6603	5
BP	GO:0045722	positive regulation of gluconeogenesis	5/960	23/18805	0.217391	4.25838	3.62658	0.00534925	0.0265235	0.0172664	10776/5571/51547/5465/10891	5
BP	GO:0050999	regulation of nitric-oxide synthase activity	5/960	23/18805	0.217391	4.25838	3.62658	0.00534925	0.0265235	0.0172664	207/2099/3091/116150/7014	5
BP	GO:0060706	cell differentiation involved in embryonic placenta development	5/960	23/18805	0.217391	4.25838	3.62658	0.00534925	0.0265235	0.0172664	6615/144455/3880/3976/639	5
BP	GO:0032757	positive regulation of interleukin-8 production	9/960	65/18805	0.138462	2.71226	3.20733	0.00554363	0.0274388	0.0178622	4615/51744/3304/3569/6774/7124/2150/11027/57506	9
BP	GO:0072666	establishment of protein localization to vacuole	9/960	65/18805	0.138462	2.71226	3.20733	0.00554363	0.0274388	0.0178622	8678/137492/22879/950/6272/7128/79158/3312/79720	9
BP	GO:0070665	positive regulation of leukocyte proliferation	17/960	168/18805	0.10119	1.98217	2.96591	0.00556388	0.0275147	0.0179116	4615/10673/10451/596/51293/2056/3481/3569/3717/6541/7189/1435/3479/3606/149233/5594/7048	17
BP	GO:0031214	biomineral tissue development	18/960	182/18805	0.0989011	1.93733	2.94717	0.00559903	0.027664	0.0180089	4851/860/6662/54361/240/54880/658/2263/4322/5745/7421/90/659/2697/3091/3479/5465/7040	18
BP	GO:0016202	regulation of striated muscle tissue development	7/960	43/18805	0.162791	3.18883	3.3328	0.00569392	0.0281081	0.0182979	596/2065/3481/2697/136319/5562/7040	7
BP	GO:0045581	negative regulation of T cell differentiation	8/960	54/18805	0.148148	2.90201	3.24638	0.00578007	0.028307	0.0184274	865/1029/2064/441478/7001/3659/864/51043	8
BP	GO:2000772	regulation of cellular senescence	8/960	54/18805	0.148148	2.90201	3.24638	0.00578007	0.028307	0.0184274	1021/8091/23515/26156/25/7157/5728/7014	8
BP	GO:0035592	establishment of protein localization to extracellular region	31/960	375/18805	0.0826667	1.61932	2.80977	0.00581955	0.028307	0.0184274	51124/4760/5467/9501/51714/6566/7021/240/1956/3557/3569/3717/5213/5894/5978/10802/6400/23435/7124/2182/2150/79158/3091/3479/3745/5007/5468/80223/6659/6934/7040	31
BP	GO:0002793	positive regulation of peptide secretion	13/960	115/18805	0.113043	2.21436	3.02965	0.00582251	0.028307	0.0184274	5467/9501/51714/1956/3717/5213/6279/23435/2182/3091/5007/6659/6934	13
BP	GO:0008406	gonad development	22/960	240/18805	0.0916667	1.79562	2.87716	0.00585537	0.028307	0.0184274	10018/4851/6662/54361/9510/581/596/599/658/8322/149986/4313/8879/4089/2069/2099/2697/3206/5156/7046/7314/23414	22
BP	GO:0002840	regulation of T cell mediated immune response to tumor cell	4/960	15/18805	0.266667	5.22361	3.7955	0.00586063	0.028307	0.0184274	7532/81545/3329/5562	4
BP	GO:0003376	sphingosine-1-phosphate receptor signaling pathway	4/960	15/18805	0.266667	5.22361	3.7955	0.00586063	0.028307	0.0184274	207/5291/8877/9294	4
BP	GO:0010763	positive regulation of fibroblast migration	4/960	15/18805	0.266667	5.22361	3.7955	0.00586063	0.028307	0.0184274	7057/207/3690/7040	4
BP	GO:0014004	microglia differentiation	4/960	15/18805	0.266667	5.22361	3.7955	0.00586063	0.028307	0.0184274	4615/351/9444/7040	4
BP	GO:0032352	positive regulation of hormone metabolic process	4/960	15/18805	0.266667	5.22361	3.7955	0.00586063	0.028307	0.0184274	54361/133/3480/3091	4
BP	GO:0036446	myofibroblast differentiation	4/960	15/18805	0.266667	5.22361	3.7955	0.00586063	0.028307	0.0184274	142/94241/7040/7046	4
BP	GO:0038083	peptidyl-tyrosine autophosphorylation	4/960	15/18805	0.266667	5.22361	3.7955	0.00586063	0.028307	0.0184274	1859/25/1956/3480	4
BP	GO:0060211	regulation of nuclear-transcribed mRNA poly(A) tail shortening	4/960	15/18805	0.266667	5.22361	3.7955	0.00586063	0.028307	0.0184274	7832/26986/23112/27327	4
BP	GO:0060413	atrial septum morphogenesis	4/960	15/18805	0.266667	5.22361	3.7955	0.00586063	0.028307	0.0184274	6608/90/659/6659	4
BP	GO:0070234	positive regulation of T cell apoptotic process	4/960	15/18805	0.266667	5.22361	3.7955	0.00586063	0.028307	0.0184274	10018/27113/64065/7157	4
BP	GO:0070243	regulation of thymocyte apoptotic process	4/960	15/18805	0.266667	5.22361	3.7955	0.00586063	0.028307	0.0184274	27113/7157/3091/5896	4
BP	GO:0070341	fat cell proliferation	4/960	15/18805	0.266667	5.22361	3.7955	0.00586063	0.028307	0.0184274	5467/1735/1871/3988	4
BP	GO:0070424	regulation of nucleotide-binding domain, leucine rich repeat containing receptor signaling pathway	4/960	15/18805	0.266667	5.22361	3.7955	0.00586063	0.028307	0.0184274	3304/7128/331/55914	4
BP	GO:0072148	epithelial cell fate commitment	4/960	15/18805	0.266667	5.22361	3.7955	0.00586063	0.028307	0.0184274	4760/4851/3209/90	4
BP	GO:0090030	regulation of steroid hormone biosynthetic process	4/960	15/18805	0.266667	5.22361	3.7955	0.00586063	0.028307	0.0184274	54361/27122/3480/5978	4
BP	GO:0090235	regulation of metaphase plate congression	4/960	15/18805	0.266667	5.22361	3.7955	0.00586063	0.028307	0.0184274	8678/3192/9212/983	4
BP	GO:1901203	positive regulation of extracellular matrix assembly	4/960	15/18805	0.266667	5.22361	3.7955	0.00586063	0.028307	0.0184274	6662/4089/7040/7046	4
BP	GO:1901722	regulation of cell proliferation involved in kidney development	4/960	15/18805	0.266667	5.22361	3.7955	0.00586063	0.028307	0.0184274	4609/3570/3690/79727	4
BP	GO:1902166	negative regulation of intrinsic apoptotic signaling pathway in response to DNA damage by p53 class mediator	4/960	15/18805	0.266667	5.22361	3.7955	0.00586063	0.028307	0.0184274	596/960/4582/25946	4
BP	GO:1903894	regulation of IRE1-mediated unfolded protein response	4/960	15/18805	0.266667	5.22361	3.7955	0.00586063	0.028307	0.0184274	10018/578/581/27113	4
BP	GO:0045648	positive regulation of erythrocyte differentiation	6/960	33/18805	0.181818	3.56155	3.41592	0.00590425	0.0284931	0.0185486	2113/3304/1432/5469/6774/3091	6
BP	GO:0009953	dorsal/ventral pattern formation	11/960	90/18805	0.122222	2.39416	3.07496	0.0060338	0.0290932	0.0189392	658/79659/3169/2735/6608/90/65981/54567/1906/23432/3237	11
BP	GO:0070050	neuron cellular homeostasis	9/960	66/18805	0.136364	2.67116	3.15443	0.00613558	0.0295585	0.0192421	3569/351/9114/526/528/1182/5562/23557/57551	9
BP	GO:0010827	regulation of D-glucose transmembrane transport	10/960	78/18805	0.128205	2.51135	3.10228	0.00618493	0.0297195	0.0193469	10776/4205/6506/207/3099/1432/7124/1906/2887/3479	10
BP	GO:0032890	regulation of organic acid transport	10/960	78/18805	0.128205	2.51135	3.10228	0.00618493	0.0297195	0.0193469	23204/7057/59272/207/9536/7124/2182/1906/5465/54407	10
BP	GO:0061045	negative regulation of wound healing	10/960	78/18805	0.128205	2.51135	3.10228	0.00618493	0.0297195	0.0193469	1398/7057/54361/240/5196/7124/7103/1906/5156/5728	10
BP	GO:0070167	regulation of biomineral tissue development	12/960	103/18805	0.116505	2.28216	3.02635	0.00622311	0.0298773	0.0194497	4851/6662/54361/240/54880/658/7421/90/659/2697/3091/7040	12
BP	GO:0046434	organophosphate catabolic process	22/960	242/18805	0.0909091	1.78078	2.83539	0.00644256	0.0306353	0.0199431	9583/957/2033/23786/3099/3988/5213/5315/255189/5515/5571/6774/6996/7374/351/3091/3251/3479/3949/5465/5562/51341	22
BP	GO:0010883	regulation of lipid storage	8/960	55/18805	0.145455	2.84924	3.1855	0.00646861	0.0306353	0.0199431	1401/5467/10938/3569/3690/7124/5465/5468	8
BP	GO:0031547	brain-derived neurotrophic factor receptor signaling pathway	8/960	55/18805	0.145455	2.84924	3.1855	0.00646861	0.0306353	0.0199431	1956/2045/2064/2263/3480/4916/4233/5156	8
BP	GO:0035790	platelet-derived growth factor receptor-alpha signaling pathway	8/960	55/18805	0.145455	2.84924	3.1855	0.00646861	0.0306353	0.0199431	1956/2045/2064/2263/3480/4916/4233/5156	8
BP	GO:0034114	regulation of heterotypic cell-cell adhesion	5/960	24/18805	0.208333	4.08095	3.50294	0.00647769	0.0306353	0.0199431	960/3557/7124/65125/9314	5
BP	GO:0035024	negative regulation of Rho protein signal transduction	5/960	24/18805	0.208333	4.08095	3.50294	0.00647769	0.0306353	0.0199431	3925/8452/10395/83892/4233	5
BP	GO:0035162	embryonic hemopoiesis	5/960	24/18805	0.208333	4.08095	3.50294	0.00647769	0.0306353	0.0199431	4297/8563/5469/3091/7048	5
BP	GO:0045844	positive regulation of striated muscle tissue development	5/960	24/18805	0.208333	4.08095	3.50294	0.00647769	0.0306353	0.0199431	596/2065/3481/2697/5562	5
BP	GO:0048636	positive regulation of muscle organ development	5/960	24/18805	0.208333	4.08095	3.50294	0.00647769	0.0306353	0.0199431	596/2065/3481/2697/5562	5
BP	GO:0060252	positive regulation of glial cell proliferation	5/960	24/18805	0.208333	4.08095	3.50294	0.00647769	0.0306353	0.0199431	3845/4204/1956/3569/7124	5
BP	GO:0098743	cell aggregation	5/960	24/18805	0.208333	4.08095	3.50294	0.00647769	0.0306353	0.0199431	6662/658/1432/6660/7067	5
BP	GO:1901673	regulation of mitotic spindle assembly	5/960	24/18805	0.208333	4.08095	3.50294	0.00647769	0.0306353	0.0199431	3192/7175/51652/3304/9525	5
BP	GO:1901863	positive regulation of muscle tissue development	5/960	24/18805	0.208333	4.08095	3.50294	0.00647769	0.0306353	0.0199431	596/2065/3481/2697/5562	5
BP	GO:1902275	regulation of chromatin organization	5/960	24/18805	0.208333	4.08095	3.50294	0.00647769	0.0306353	0.0199431	1859/3192/4297/7175/23133	5
BP	GO:0002209	behavioral defense response	7/960	44/18805	0.159091	3.11636	3.25979	0.00647949	0.0306353	0.0199431	2033/4204/596/1977/84961/7416/5896	7
BP	GO:0031111	negative regulation of microtubule polymerization or depolymerization	7/960	44/18805	0.159091	3.11636	3.25979	0.00647949	0.0306353	0.0199431	1859/3925/324/1003/23271/58526/57551	7
BP	GO:0045740	positive regulation of DNA replication	7/960	44/18805	0.159091	3.11636	3.25979	0.00647949	0.0306353	0.0199431	1027/993/983/144455/1956/2735/2069	7
BP	GO:0072595	maintenance of protein localization in organelle	7/960	44/18805	0.159091	3.11636	3.25979	0.00647949	0.0306353	0.0199431	23568/3192/23515/207/3099/10945/25777	7
BP	GO:0008306	associative learning	11/960	91/18805	0.120879	2.36785	3.03373	0.00655573	0.0309696	0.0201607	4297/3845/4204/7846/25/7832/2903/4987/351/3091/5896	11
BP	GO:0021915	neural tube development	16/960	157/18805	0.101911	1.99628	2.9075	0.00656703	0.0309968	0.0201784	8323/4851/677/25/133/3169/6201/54910/6608/7189/131405/25776/10395/23432/3091/7040	16
BP	GO:0042770	signal transduction in response to DNA damage	17/960	171/18805	0.0994152	1.9474	2.88656	0.00662536	0.0312195	0.0203234	1859/4194/6615/25/602/960/983/1029/1432/4582/5366/55159/56950/7157/11200/6659/57551	17
BP	GO:0043409	negative regulation of MAPK cascade	17/960	171/18805	0.0994152	1.9474	2.88656	0.00662536	0.0312195	0.0203234	467/2192/4609/7494/25/59272/1848/3480/3976/4771/5291/4089/10771/2150/2218/5468/284996	17
BP	GO:0009408	response to heat	12/960	104/18805	0.115385	2.26022	2.98904	0.00671752	0.0316272	0.0205888	2033/3310/7341/7057/7175/7531/207/1387/3304/5609/94241/3479	12
BP	GO:0045185	maintenance of protein location	9/960	67/18805	0.134328	2.6313	3.1025	0.006775	0.0318442	0.0207301	23568/3192/23515/207/920/2200/3099/10945/25777	9
BP	GO:0070301	cellular response to hydrogen peroxide	9/960	67/18805	0.134328	2.6313	3.1025	0.006775	0.0318442	0.0207301	8678/2395/25/983/3569/8877/7128/1906/5562	9
BP	GO:0017145	stem cell division	6/960	34/18805	0.176471	3.4568	3.32559	0.00686614	0.032084	0.0208862	4851/7073/1029/10322/10263/8452	6
BP	GO:0033032	regulation of myeloid cell apoptotic process	6/960	34/18805	0.176471	3.4568	3.32559	0.00686614	0.032084	0.0208862	596/1029/2056/5291/5293/7067	6
BP	GO:0034383	low-density lipoprotein particle clearance	6/960	34/18805	0.176471	3.4568	3.32559	0.00686614	0.032084	0.0208862	10938/3190/8570/3988/3949/29116	6
BP	GO:0060055	angiogenesis involved in wound healing	6/960	34/18805	0.176471	3.4568	3.32559	0.00686614	0.032084	0.0208862	7494/240/3690/5291/7124/7128	6
BP	GO:0070498	interleukin-1-mediated signaling pathway	6/960	34/18805	0.176471	3.4568	3.32559	0.00686614	0.032084	0.0208862	4615/3557/3569/9705/7189/9252	6
BP	GO:1901889	negative regulation of cell junction assembly	6/960	34/18805	0.176471	3.4568	3.32559	0.00686614	0.032084	0.0208862	7057/2045/7124/351/10395/5728	6
BP	GO:2000191	regulation of fatty acid transport	6/960	34/18805	0.176471	3.4568	3.32559	0.00686614	0.032084	0.0208862	7057/207/9536/2182/1906/5465	6
BP	GO:0050727	regulation of inflammatory response	35/960	442/18805	0.0791855	1.55113	2.71954	0.00687695	0.0321077	0.0209016	136/27086/3605/4615/5467/4363/59272/240/1003/1050/2113/2137/8087/3569/3717/1432/9258/56547/9536/6279/8877/6774/7124/7128/331/25921/351/2099/3479/3606/9314/3949/5465/5468/7040	35
BP	GO:1901988	negative regulation of cell cycle phase transition	24/960	273/18805	0.0879121	1.72207	2.78742	0.00688759	0.0321306	0.0209165	323/7175/677/324/9212/596/891/983/1032/58190/144455/1432/54888/55159/7157/90/10263/11200/123879/9314/64859/4998/5728/57551	24
BP	GO:0007034	vacuolar transport	17/960	172/18805	0.0988372	1.93608	2.86047	0.00701356	0.0326638	0.0212636	8678/137492/51652/3988/22879/950/6272/9525/738/9114/79158/3312/3482/63971/79666/23557/79720	17
BP	GO:0007292	female gamete generation	17/960	172/18805	0.0988372	1.93608	2.86047	0.00701356	0.0326638	0.0212636	2120/79670/54361/91746/9510/207/596/658/8085/149986/4313/1906/2069/3479/84930/5728/7314	17
BP	GO:0045471	response to ethanol	14/960	131/18805	0.10687	2.09343	2.9128	0.00706909	0.0328951	0.0214142	1788/4615/578/983/2263/2903/3480/10287/6279/6916/7124/94241/5465/5562	14
BP	GO:0033044	regulation of chromosome organization	22/960	244/18805	0.0901639	1.76618	2.79401	0.00707729	0.0329059	0.0214212	8678/3192/4609/7175/324/9212/891/983/5609/142/6603/10592/79677/7157/908/8452/9314/5594/8550/9918/7014/7528	22
BP	GO:0060021	roof of mouth development	11/960	92/18805	0.119565	2.34211	2.99304	0.00711236	0.0330141	0.0214916	6615/7341/54880/2562/8879/4089/4223/5156/23314/7046/7048	11
BP	GO:1903321	negative regulation of protein modification by small protein conjugation or removal	11/960	92/18805	0.119565	2.34211	2.99304	0.00711236	0.0330141	0.0214916	25/207/1029/3304/10401/6201/51547/7128/65125/123879/6659	11
BP	GO:0031032	actomyosin structure organization	20/960	215/18805	0.0930233	1.82219	2.81225	0.00713084	0.0330725	0.0215296	54566/4205/3925/54361/25/3880/10529/4771/4089/1073/8452/10395/1785/1906/4233/4629/5156/29127/7046/29766	20
BP	GO:0043488	regulation of mRNA stability	24/960	274/18805	0.0875912	1.71578	2.76828	0.00719593	0.0332814	0.0216657	3192/4615/79670/677/207/7832/23589/2521/8087/8570/1432/4869/26986/8761/8148/23435/9967/85456/23112/131405/4850/23369/9444/27327	24
BP	GO:0007265	Ras protein signal transduction	13/960	118/18805	0.110169	2.15806	2.92688	0.00721303	0.0332814	0.0216657	3845/4851/25780/6655/1029/2056/10125/7157/9101/890/1435/3479/8550	13
BP	GO:0033209	tumor necrosis factor-mediated signaling pathway	13/960	118/18805	0.110169	2.15806	2.92688	0.00721303	0.0332814	0.0216657	10673/23405/3304/3717/28511/10401/8877/9705/7124/7128/7157/331/2150	13
BP	GO:0035967	cellular response to topologically incorrect protein	13/960	118/18805	0.110169	2.15806	2.92688	0.00721303	0.0332814	0.0216657	467/10018/7494/207/578/581/27113/3329/8614/55432/55122/8452/84919	13
BP	GO:0006473	protein acetylation	8/960	56/18805	0.142857	2.79836	3.12597	0.00721751	0.0332814	0.0216657	2033/7494/1387/8877/80218/5562/6659/57551	8
BP	GO:0046638	positive regulation of alpha-beta T cell differentiation	8/960	56/18805	0.142857	2.79836	3.12597	0.00721751	0.0332814	0.0216657	2033/865/3606/149233/79576/864/7048/51043	8
BP	GO:0085029	extracellular matrix assembly	8/960	56/18805	0.142857	2.79836	3.12597	0.00721751	0.0332814	0.0216657	4851/6662/4089/4629/5468/5768/7040/7046	8
BP	GO:0031396	regulation of protein ubiquitination	19/960	201/18805	0.0945274	1.85165	2.81553	0.00727406	0.0335146	0.0218175	25/207/1029/3304/23640/10075/6201/51547/8877/83932/7128/7189/65125/331/8452/5728/6659/7046/7314	19
BP	GO:0003176	aortic valve development	7/960	45/18805	0.155556	3.04711	3.18884	0.0073429	0.0337207	0.0219516	4851/6615/6662/659/54567/7040/7048	7
BP	GO:0042554	superoxide anion generation	7/960	45/18805	0.155556	3.04711	3.18884	0.0073429	0.0337207	0.0219516	1401/9644/1956/351/1906/2150/7040	7
BP	GO:0071402	cellular response to lipoprotein particle stimulus	7/960	45/18805	0.155556	3.04711	3.18884	0.0073429	0.0337207	0.0219516	4615/207/351/3949/5468/7040/10628	7
BP	GO:0120178	steroid hormone biosynthetic process	7/960	45/18805	0.155556	3.04711	3.18884	0.0073429	0.0337207	0.0219516	51144/6342/54361/133/27122/5469/5978	7
BP	GO:0072524	pyridine-containing compound metabolic process	18/960	187/18805	0.0962567	1.88553	2.82266	0.00737442	0.0338377	0.0220278	2033/23786/3099/3988/23530/5213/5315/5515/5571/29968/6774/7157/351/3091/3479/5465/5562/51341	18
BP	GO:0072088	nephron epithelium morphogenesis	10/960	80/18805	0.125	2.44857	3.01145	0.00738888	0.0338763	0.0220529	4609/6662/54361/596/3976/6495/4089/6608/3237/7040	10
BP	GO:0045137	development of primary sexual characteristics	22/960	245/18805	0.0897959	1.75897	2.77346	0.00741335	0.0339607	0.0221079	10018/4851/6662/54361/9510/581/596/599/658/8322/149986/4313/8879/4089/2069/2099/2697/3206/5156/7046/7314/23414	22
BP	GO:0045668	negative regulation of osteoblast differentiation	9/960	68/18805	0.132353	2.5926	3.0515	0.00746427	0.0340906	0.0221925	25805/1021/4851/6662/3399/7124/3488/5468/5728	9
BP	GO:0060675	ureteric bud morphogenesis	9/960	68/18805	0.132353	2.5926	3.0515	0.00746427	0.0340906	0.0221925	4609/6662/54361/596/6495/4089/6608/3237/7040	9
BP	GO:0046321	positive regulation of fatty acid oxidation	4/960	16/18805	0.25	4.89714	3.61706	0.00750262	0.0340906	0.0221925	5467/225/5465/10891	4
BP	GO:0061043	regulation of vascular wound healing	4/960	16/18805	0.25	4.89714	3.61706	0.00750262	0.0340906	0.0221925	7494/240/7124/7128	4
BP	GO:0061734	type 2 mitophagy	4/960	16/18805	0.25	4.89714	3.61706	0.00750262	0.0340906	0.0221925	3099/10075/100287932/7416	4
BP	GO:0090336	positive regulation of brown fat cell differentiation	4/960	16/18805	0.25	4.89714	3.61706	0.00750262	0.0340906	0.0221925	3192/1432/6495/51043	4
BP	GO:0097152	mesenchymal cell apoptotic process	4/960	16/18805	0.25	4.89714	3.61706	0.00750262	0.0340906	0.0221925	2120/6662/3209/3091	4
BP	GO:0160049	negative regulation of cGAS/STING signaling pathway	4/960	16/18805	0.25	4.89714	3.61706	0.00750262	0.0340906	0.0221925	207/9212/142/5094	4
BP	GO:1901985	positive regulation of protein acetylation	4/960	16/18805	0.25	4.89714	3.61706	0.00750262	0.0340906	0.0221925	7494/5562/6659/57551	4
BP	GO:2000767	positive regulation of cytoplasmic translation	4/960	16/18805	0.25	4.89714	3.61706	0.00750262	0.0340906	0.0221925	3192/79727/26986/5315	4
BP	GO:0007369	gastrulation	19/960	202/18805	0.0940594	1.84249	2.79222	0.0076578	0.0347675	0.0226331	8091/3678/6615/8862/2263/3557/3690/85474/4313/4771/4089/7157/65125/90/659/8452/2697/9314/7048	19
BP	GO:0097194	execution phase of apoptosis	11/960	93/18805	0.11828	2.31692	2.95287	0.0077052	0.0349544	0.0227548	207/581/27113/840/23405/3329/3569/7157/10904/10395/57551	11
BP	GO:0030518	nuclear receptor-mediated steroid hormone signaling pathway	13/960	119/18805	0.109244	2.13992	2.8933	0.0077308	0.0349615	0.0227594	2033/27086/7533/3169/3717/8085/5469/9612/142/29966/2099/5594/51341	13
BP	GO:0006986	response to unfolded protein	15/960	146/18805	0.10274	2.01252	2.84865	0.007749	0.0349615	0.0227594	467/10018/3310/7057/7494/207/578/581/27113/3329/8614/55432/3312/89890/84919	15
BP	GO:0046887	positive regulation of hormone secretion	15/960	146/18805	0.10274	2.01252	2.84865	0.007749	0.0349615	0.0227594	5467/9501/51714/1956/3717/5213/4089/23435/2182/1906/3091/5007/5468/6659/6934	15
BP	GO:0008211	glucocorticoid metabolic process	5/960	25/18805	0.2	3.91771	3.38584	0.00776298	0.0349615	0.0227594	4204/54361/7533/27122/5978	5
BP	GO:0010878	cholesterol storage	5/960	25/18805	0.2	3.91771	3.38584	0.00776298	0.0349615	0.0227594	5467/10938/3988/5465/5468	5
BP	GO:0046716	muscle cell cellular homeostasis	5/960	25/18805	0.2	3.91771	3.38584	0.00776298	0.0349615	0.0227594	2395/5213/1073/3091/7040	5
BP	GO:0048169	regulation of long-term neuronal synaptic plasticity	5/960	25/18805	0.2	3.91771	3.38584	0.00776298	0.0349615	0.0227594	3845/27020/8087/351/5868	5
BP	GO:0061615	glycolytic process through fructose-6-phosphate	5/960	25/18805	0.2	3.91771	3.38584	0.00776298	0.0349615	0.0227594	23786/3099/5213/5315/5515	5
BP	GO:0140896	cGAS/STING signaling pathway	5/960	25/18805	0.2	3.91771	3.38584	0.00776298	0.0349615	0.0227594	207/9212/142/5094/6573	5
BP	GO:0061326	renal tubule development	12/960	106/18805	0.113208	2.21757	2.91568	0.00779895	0.0350671	0.0228281	4609/4851/6662/7021/54361/596/3976/6495/4089/6608/3237/7040	12
BP	GO:0090130	tissue migration	12/960	106/18805	0.113208	2.21757	2.91568	0.00779895	0.0350671	0.0228281	54566/1839/5467/6615/6662/4089/659/3091/4163/5728/5793/7048	12
BP	GO:0015980	energy derivation by oxidation of organic compounds	29/960	352/18805	0.0823864	1.61383	2.69642	0.00781926	0.0351302	0.0228692	221395/9140/84277/2395/5504/207/23786/891/983/1350/8445/3481/23530/5213/5499/6390/6472/113829/7124/7157/55102/1352/2887/3091/163702/3479/10891/23369/7381	29
BP	GO:0030856	regulation of epithelial cell differentiation	17/960	174/18805	0.0977011	1.91382	2.8088	0.00784499	0.0352175	0.0229261	1027/3845/4851/6662/677/1003/2137/3976/5469/4831/6608/7124/7414/7421/694/4779/9294	17
BP	GO:0034063	stress granule assembly	6/960	35/18805	0.171429	3.35804	3.23858	0.00793655	0.0355715	0.0231565	8678/26065/9898/1656/5562/23369	6
BP	GO:0046320	regulation of fatty acid oxidation	6/960	35/18805	0.171429	3.35804	3.23858	0.00793655	0.0355715	0.0231565	5467/6662/207/225/5465/10891	6
BP	GO:0071222	cellular response to lipopolysaccharide	21/960	232/18805	0.0905172	1.7731	2.74816	0.00802511	0.0359397	0.0233962	4615/5467/7494/25/207/840/3569/3717/5609/1432/5196/7001/7124/7128/7189/23097/1019/3032/3606/11027/5594	21
BP	GO:0046637	regulation of alpha-beta T cell differentiation	10/960	81/18805	0.123457	2.41834	2.96705	0.00805492	0.0359868	0.0234268	2033/865/3662/639/3606/149233/79576/864/7048/51043	10
BP	GO:0048644	muscle organ morphogenesis	10/960	81/18805	0.123457	2.41834	2.96705	0.00805492	0.0359868	0.0234268	4851/7472/2263/3976/5469/4089/54567/7040/7046/23414	10
BP	GO:1902373	negative regulation of mRNA catabolic process	10/960	81/18805	0.123457	2.41834	2.96705	0.00805492	0.0359868	0.0234268	3192/4615/2521/8087/1432/26986/8148/23435/9967/9444	10
BP	GO:0010632	regulation of epithelial cell migration	9/960	69/18805	0.130435	2.55503	3.00142	0.00820579	0.0366024	0.0238276	54566/1839/6662/659/3091/4163/5728/5793/7048	9
BP	GO:0072171	mesonephric tubule morphogenesis	9/960	69/18805	0.130435	2.55503	3.00142	0.00820579	0.0366024	0.0238276	4609/6662/54361/596/6495/4089/6608/3237/7040	9
BP	GO:0050671	positive regulation of lymphocyte proliferation	15/960	147/18805	0.102041	1.99883	2.81981	0.00823536	0.0366759	0.0238754	4615/10673/10451/596/51293/2056/3481/3569/3717/6541/7189/3479/3606/149233/7048	15
BP	GO:0051783	regulation of nuclear division	15/960	147/18805	0.102041	1.99883	2.81981	0.00823536	0.0366759	0.0238754	255324/7175/54361/324/9212/891/3209/3481/3976/8877/7124/8452/1906/2069/3479	15
BP	GO:0051092	positive regulation of NF-kappaB transcription factor activity	13/960	120/18805	0.108333	2.12209	2.86006	0.00827745	0.0367082	0.0238964	4615/56919/3304/4869/6279/8877/7124/7189/3606/136319/9252/4591/51341	13
BP	GO:0014014	negative regulation of gliogenesis	7/960	46/18805	0.152174	2.98087	3.11983	0.00828852	0.0367082	0.0238964	4204/4851/23405/79727/4771/7157/3949	7
BP	GO:0033574	response to testosterone	7/960	46/18805	0.152174	2.98087	3.11983	0.00828852	0.0367082	0.0238964	27086/7057/2056/3209/3480/1906/3206	7
BP	GO:0048512	circadian behavior	7/960	46/18805	0.152174	2.98087	3.11983	0.00828852	0.0367082	0.0238964	463/8087/3398/4987/142/7157/5728	7
BP	GO:0060563	neuroepithelial cell differentiation	7/960	46/18805	0.152174	2.98087	3.11983	0.00828852	0.0367082	0.0238964	4851/54361/25/9231/4779/6659/7040	7
BP	GO:0070741	response to interleukin-6	7/960	46/18805	0.152174	2.98087	3.11983	0.00828852	0.0367082	0.0238964	1050/3569/3570/3717/4089/9705/6774	7
BP	GO:1990000	amyloid fibril formation	7/960	46/18805	0.152174	2.98087	3.11983	0.00828852	0.0367082	0.0238964	1029/2010/2521/23435/9101/351/3949	7
BP	GO:0002822	regulation of adaptive immune response based on somatic recombination of immune receptors built from immunoglobulin superfamily domains	19/960	204/18805	0.0931373	1.82442	2.74599	0.00847445	0.0375019	0.0244132	2033/3106/10673/7532/920/81545/3329/3569/3717/6830/7124/7128/7189/3606/149233/3824/5562/7040/51043	19
BP	GO:0050864	regulation of B cell activation	14/960	134/18805	0.104478	2.04656	2.81992	0.00858242	0.0379497	0.0247047	10673/10451/7494/677/596/51293/1029/3398/22806/3569/6830/7128/55122/7040	14
BP	GO:0009952	anterior/posterior pattern specification	20/960	219/18805	0.0913242	1.78891	2.72369	0.0086745	0.0383266	0.02495	2033/4297/4760/4851/7472/7832/441478/4089/6608/7157/659/2926/3206/3202/3211/3213/10637/4223/7046/7528	20
BP	GO:0046661	male sex differentiation	17/960	176/18805	0.0965909	1.89208	2.75782	0.00875385	0.0385795	0.0251147	10018/6662/54361/581/596/599/3209/8879/4089/2099/2697/3206/5156/4090/7046/7314/23414	17
BP	GO:0002224	toll-like receptor signaling pathway	10/960	82/18805	0.121951	2.38885	2.92332	0.00876619	0.0385795	0.0251147	4615/7531/3329/3662/9258/6279/7189/351/2099/3659	10
BP	GO:0003151	outflow tract morphogenesis	10/960	82/18805	0.121951	2.38885	2.92332	0.00876619	0.0385795	0.0251147	4851/2263/23129/6495/4089/659/1906/3091/7048/23414	10
BP	GO:0030500	regulation of bone mineralization	10/960	82/18805	0.121951	2.38885	2.92332	0.00876619	0.0385795	0.0251147	6662/54361/240/54880/658/7421/90/659/2697/3091	10
BP	GO:0072028	nephron morphogenesis	10/960	82/18805	0.121951	2.38885	2.92332	0.00876619	0.0385795	0.0251147	4609/6662/54361/596/3976/6495/4089/6608/3237/7040	10
BP	GO:0000723	telomere maintenance	16/960	162/18805	0.0987654	1.93467	2.77115	0.00879502	0.038676	0.0251775	3192/4609/9212/898/5609/142/5499/79677/85456/7157/908/9314/5594/8550/7014/7528	16
BP	GO:0001838	embryonic epithelial tube formation	13/960	121/18805	0.107438	2.10455	2.82714	0.00885406	0.0388745	0.0253067	8323/6662/54361/25/133/6201/54910/6495/7189/131405/10395/3091/7040	13
BP	GO:0007088	regulation of mitotic nuclear division	13/960	121/18805	0.107438	2.10455	2.82714	0.00885406	0.0388745	0.0253067	255324/7175/324/9212/891/3209/3481/8877/7124/8452/1906/2069/3479	13
BP	GO:0000288	nuclear-transcribed mRNA catabolic process, deadenylation-dependent decay	8/960	58/18805	0.137931	2.70187	3.01076	0.00890907	0.0390242	0.0254042	3192/677/7832/26986/85456/23112/4850/27327	8
BP	GO:0032507	maintenance of protein location in cell	8/960	58/18805	0.137931	2.70187	3.01076	0.00890907	0.0390242	0.0254042	23568/3192/23515/207/920/3099/10945/25777	8
BP	GO:0038063	collagen-activated tyrosine kinase receptor signaling pathway	8/960	58/18805	0.137931	2.70187	3.01076	0.00890907	0.0390242	0.0254042	1956/2045/2064/2263/3480/4916/4233/5156	8
BP	GO:0006935	chemotaxis	36/960	466/18805	0.0772532	1.51328	2.60232	0.00898499	0.039326	0.0256006	708/1398/1839/4851/7057/10451/4363/240/285/2045/2242/3569/3570/3690/1432/4313/4916/64065/5196/5291/5293/57449/6279/10509/54910/65125/351/659/1235/1435/1906/2150/5594/4233/5156/7040	36
BP	GO:0043627	response to estrogen	9/960	70/18805	0.128571	2.51853	2.95221	0.00900199	0.0393548	0.0256194	2033/2056/8085/3880/4313/2099/3206/5562/6667	9
BP	GO:0071677	positive regulation of mononuclear cell migration	11/960	95/18805	0.115789	2.26815	2.87407	0.00900563	0.0393548	0.0256194	708/7057/25/3690/7124/65125/351/1235/1435/5594/7040	11
BP	GO:0098727	maintenance of cell number	18/960	191/18805	0.0942408	1.84604	2.72578	0.00910093	0.0397388	0.0258693	8091/4609/4851/6662/1977/3976/79727/5894/5978/58516/6608/6774/1656/3479/9314/4781/79576/6659	18
BP	GO:0033687	osteoblast proliferation	6/960	36/18805	0.166667	3.26476	3.15468	0.00912188	0.0397388	0.0258693	25/596/2263/3480/3690/4771	6
BP	GO:0090183	regulation of kidney development	6/960	36/18805	0.166667	3.26476	3.15468	0.00912188	0.0397388	0.0258693	4609/6662/54361/6495/6608/7040	6
BP	GO:1901797	negative regulation of signal transduction by p53 class mediator	6/960	36/18805	0.166667	3.26476	3.15468	0.00912188	0.0397388	0.0258693	1859/6615/596/960/4582/25946	6
BP	GO:0002244	hematopoietic progenitor cell differentiation	14/960	135/18805	0.103704	2.0314	2.7895	0.00914009	0.0397871	0.0259008	1021/4851/6655/25/596/3988/5469/5978/7157/51205/3213/5156/6659/7040	14
BP	GO:0033119	negative regulation of RNA splicing	5/960	26/18805	0.192308	3.76703	3.27466	0.00921526	0.0398972	0.0259724	708/1859/3190/5725/282996	5
BP	GO:0034138	toll-like receptor 3 signaling pathway	5/960	26/18805	0.192308	3.76703	3.27466	0.00921526	0.0398972	0.0259724	81035/7124/7128/7189/2150	5
BP	GO:0045953	negative regulation of natural killer cell mediated cytotoxicity	5/960	26/18805	0.192308	3.76703	3.27466	0.00921526	0.0398972	0.0259724	1398/3106/387837/3824/7040	5
BP	GO:0060561	apoptotic process involved in morphogenesis	5/960	26/18805	0.192308	3.76703	3.27466	0.00921526	0.0398972	0.0259724	10018/4851/578/581/7421	5
BP	GO:1900227	positive regulation of NLRP3 inflammasome complex assembly	5/960	26/18805	0.192308	3.76703	3.27466	0.00921526	0.0398972	0.0259724	4615/56919/5515/25921/57506	5
BP	GO:1904996	positive regulation of leukocyte adhesion to vascular endothelial cell	5/960	26/18805	0.192308	3.76703	3.27466	0.00921526	0.0398972	0.0259724	240/2113/3569/7124/7189	5
BP	GO:2000773	negative regulation of cellular senescence	5/960	26/18805	0.192308	3.76703	3.27466	0.00921526	0.0398972	0.0259724	1021/8091/25/5728/7014	5
BP	GO:0019722	calcium-mediated signaling	21/960	235/18805	0.0893617	1.75047	2.6851	0.00922573	0.0399116	0.0259818	9446/4775/920/8445/2065/2903/9455/257194/4987/5725/8877/7124/351/805/1235/10523/1906/3479/5156/5562/5621	21
BP	GO:1902905	positive regulation of supramolecular fiber organization	17/960	177/18805	0.0960452	1.88139	2.73257	0.00923884	0.0399375	0.0259987	1027/4204/54361/25/9212/2242/3304/4771/9101/351/1073/6249/1906/2150/4233/122060/7046	17
BP	GO:0090090	negative regulation of canonical Wnt signaling pathway	15/960	149/18805	0.100671	1.972	2.76282	0.00928079	0.0400738	0.0260874	8323/4851/6662/324/27122/2010/2735/1432/6425/4089/351/25776/83999/4163/6934	15
BP	GO:0006260	DNA replication	24/960	280/18805	0.0857143	1.67902	2.65512	0.00929289	0.0400738	0.0260874	1027/4673/11198/898/993/983/144455/1956/2735/3399/142/23244/55159/10535/6418/7157/890/51550/2069/4781/4998/5982/7014/7528	24
BP	GO:0031641	regulation of myelination	7/960	47/18805	0.148936	2.91744	3.05267	0.00932074	0.0400738	0.0260874	400746/207/23405/4898/7124/9896/9444	7
BP	GO:0048634	regulation of muscle organ development	7/960	47/18805	0.148936	2.91744	3.05267	0.00932074	0.0400738	0.0260874	596/2065/3481/2697/136319/5562/7040	7
BP	GO:0050798	activated T cell proliferation	7/960	47/18805	0.148936	2.91744	3.05267	0.00932074	0.0400738	0.0260874	25/2056/3481/3479/3606/149233/5621	7
BP	GO:0071763	nuclear membrane organization	7/960	47/18805	0.148936	2.91744	3.05267	0.00932074	0.0400738	0.0260874	137886/983/51652/2010/23435/7329/9525	7
BP	GO:0030336	negative regulation of cell migration	31/960	388/18805	0.0798969	1.56506	2.60859	0.00933458	0.0400738	0.0260874	4204/4851/5467/7057/54361/207/285/596/4771/58516/90627/6774/7124/94241/7414/25932/10395/9231/54567/2697/8519/3488/9314/4163/4223/5468/5728/5793/7040/7046/8976	31
BP	GO:0006878	intracellular copper ion homeostasis	4/960	17/18805	0.235294	4.60907	3.45288	0.0094207	0.0400738	0.0260874	122416/351/5621/1317	4
BP	GO:0009070	serine family amino acid biosynthetic process	4/960	17/18805	0.235294	4.60907	3.45288	0.0094207	0.0400738	0.0260874	29968/6470/6472/10955	4
BP	GO:0016078	tRNA decay	4/960	17/18805	0.235294	4.60907	3.45288	0.0094207	0.0400738	0.0260874	23404/23405/54888/6050	4
BP	GO:0042762	regulation of sulfur metabolic process	4/960	17/18805	0.235294	4.60907	3.45288	0.0094207	0.0400738	0.0260874	10295/92370/6667/6934	4
BP	GO:0045542	positive regulation of cholesterol biosynthetic process	4/960	17/18805	0.235294	4.60907	3.45288	0.0094207	0.0400738	0.0260874	3837/5594/5562/9444	4
BP	GO:0050872	white fat cell differentiation	4/960	17/18805	0.235294	4.60907	3.45288	0.0094207	0.0400738	0.0260874	80339/1050/5156/5468	4
BP	GO:0051782	negative regulation of cell division	4/960	17/18805	0.235294	4.60907	3.45288	0.0094207	0.0400738	0.0260874	4609/9212/144455/10628	4
BP	GO:0060253	negative regulation of glial cell proliferation	4/960	17/18805	0.235294	4.60907	3.45288	0.0094207	0.0400738	0.0260874	4851/23405/4771/7157	4
BP	GO:0072074	kidney mesenchyme development	4/960	17/18805	0.235294	4.60907	3.45288	0.0094207	0.0400738	0.0260874	4609/54361/6495/4089	4
BP	GO:0072077	renal vesicle morphogenesis	4/960	17/18805	0.235294	4.60907	3.45288	0.0094207	0.0400738	0.0260874	6662/54361/3976/6608	4
BP	GO:0090399	replicative senescence	4/960	17/18805	0.235294	4.60907	3.45288	0.0094207	0.0400738	0.0260874	1029/7157/11200/140823	4
BP	GO:0106120	positive regulation of sterol biosynthetic process	4/960	17/18805	0.235294	4.60907	3.45288	0.0094207	0.0400738	0.0260874	3837/5594/5562/9444	4
BP	GO:1901550	regulation of endothelial cell development	4/960	17/18805	0.235294	4.60907	3.45288	0.0094207	0.0400738	0.0260874	1003/7124/7414/9294	4
BP	GO:1903140	regulation of establishment of endothelial barrier	4/960	17/18805	0.235294	4.60907	3.45288	0.0094207	0.0400738	0.0260874	1003/7124/7414/9294	4
BP	GO:1902749	regulation of cell cycle G2/M phase transition	13/960	122/18805	0.106557	2.0873	2.79454	0.00946171	0.0402177	0.0261811	1021/9212/891/993/983/4869/7157/9525/351/1019/64859/4998/57551	13
BP	GO:0046323	D-glucose import	10/960	83/18805	0.120482	2.36007	2.88022	0.00952462	0.0404543	0.0263351	10776/4205/6506/207/3099/1432/6272/7124/2887/3479	10
BP	GO:0042330	taxis	36/960	468/18805	0.0769231	1.50681	2.57518	0.00957235	0.0406262	0.0264471	708/1398/1839/4851/7057/10451/4363/240/285/2045/2242/3569/3570/3690/1432/4313/4916/64065/5196/5291/5293/57449/6279/10509/54910/65125/351/659/1235/1435/1906/2150/5594/4233/5156/7040	36
BP	GO:0007548	sex differentiation	25/960	296/18805	0.0844595	1.65444	2.63224	0.00961545	0.0407782	0.026546	10018/4851/6662/54361/9510/578/581/596/599/658/8322/3209/149986/4313/8879/4089/2069/2099/2697/3206/5156/4090/7046/7314/23414	25
BP	GO:0010660	regulation of muscle cell apoptotic process	11/960	96/18805	0.114583	2.24452	2.8354	0.00971632	0.0411126	0.0267637	4851/1029/1871/3480/3717/4089/7157/1906/2099/3479/5468	11
BP	GO:0048704	embryonic skeletal system morphogenesis	11/960	96/18805	0.114583	2.24452	2.8354	0.00971632	0.0411126	0.0267637	860/2263/6495/3202/3211/3213/3237/5156/23314/7046/7048	11
BP	GO:1901874	negative regulation of post-translational protein modification	11/960	96/18805	0.114583	2.24452	2.8354	0.00971632	0.0411126	0.0267637	25/207/1029/3304/10401/6201/51547/7128/65125/123879/6659	11
BP	GO:0007519	skeletal muscle tissue development	17/960	178/18805	0.0955056	1.87082	2.70749	0.00974504	0.041203	0.0268225	467/2033/3845/4851/596/7832/2010/2817/3481/1432/6495/6608/1073/4223/5562/7040/10472	17
BP	GO:0040013	negative regulation of locomotion	33/960	421/18805	0.0783848	1.53544	2.57714	0.00981431	0.0414645	0.0269928	1398/2192/4204/4851/5467/7057/54361/207/285/596/4771/58516/90627/6774/7124/94241/7414/25932/10395/9231/54567/2697/8519/3488/9314/4163/4223/5468/5728/5793/7040/7046/8976	33
BP	GO:0046902	regulation of mitochondrial membrane permeability	8/960	59/18805	0.135593	2.65607	2.95497	0.0098581	0.0415868	0.0270723	10018/578/581/596/599/3099/5366/7157	8
BP	GO:0061900	glial cell activation	8/960	59/18805	0.135593	2.65607	2.95497	0.0098581	0.0415868	0.0270723	1956/3569/3717/6608/8877/7124/351/3949	8
BP	GO:0000070	mitotic sister chromatid segregation	18/960	193/18805	0.0932642	1.82691	2.6782	0.0100781	0.042451	0.0276349	8678/3192/26065/7175/324/9212/891/983/51652/3304/3837/10592/9525/11200/8452/9918/29127/5901	18
BP	GO:0007254	JNK cascade	18/960	193/18805	0.0932642	1.82691	2.6782	0.0100781	0.042451	0.0276349	8678/1398/4615/3480/5609/4296/1432/9258/7124/331/10771/351/1906/2150/2218/7786/5594/57551	18
BP	GO:0045621	positive regulation of lymphocyte differentiation	14/960	137/18805	0.10219	2.00175	2.72943	0.0103408	0.0434595	0.0282914	2033/7494/865/10125/6603/3606/149233/79576/5896/864/6659/7040/7048/51043	14
BP	GO:0048593	camera-type eye morphogenesis	14/960	137/18805	0.10219	2.00175	2.72943	0.0103408	0.0434595	0.0282914	4851/6662/7021/7472/578/581/1735/2195/3150/639/6774/3091/6659/7528	14
BP	GO:0051983	regulation of chromosome segregation	14/960	137/18805	0.10219	2.00175	2.72943	0.0103408	0.0434595	0.0282914	8678/3192/7175/324/9212/891/983/1457/6603/10592/79677/8452/9918/23369	14
BP	GO:0003161	cardiac conduction system development	6/960	37/18805	0.162162	3.17652	3.07367	0.0104284	0.043598	0.0283816	9794/4851/3398/4089/2697/4090	6
BP	GO:0003382	epithelial cell morphogenesis	6/960	37/18805	0.162162	3.17652	3.07367	0.0104284	0.043598	0.0283816	1003/2195/3209/26084/25932/4233	6
BP	GO:0046326	positive regulation of D-glucose import	6/960	37/18805	0.162162	3.17652	3.07367	0.0104284	0.043598	0.0283816	10776/4205/6506/207/1432/3479	6
BP	GO:0046621	negative regulation of organ growth	6/960	37/18805	0.162162	3.17652	3.07367	0.0104284	0.043598	0.0283816	27086/2395/3720/5465/5728/7528	6
BP	GO:0046825	regulation of protein export from nucleus	6/960	37/18805	0.162162	3.17652	3.07367	0.0104284	0.043598	0.0283816	7175/7531/1029/2010/23401/51547	6
BP	GO:0006953	acute-phase response	7/960	48/18805	0.145833	2.85666	2.98727	0.0104439	0.043598	0.0283816	1401/2056/3557/3569/3570/9536/7124	7
BP	GO:0007622	rhythmic behavior	7/960	48/18805	0.145833	2.85666	2.98727	0.0104439	0.043598	0.0283816	463/8087/3398/4987/142/7157/5728	7
BP	GO:0032881	regulation of polysaccharide metabolic process	7/960	48/18805	0.145833	2.85666	2.98727	0.0104439	0.043598	0.0283816	207/8445/3481/5499/2887/3479/7040	7
BP	GO:0097028	dendritic cell differentiation	7/960	48/18805	0.145833	2.85666	2.98727	0.0104439	0.043598	0.0283816	814/3106/3662/7189/2150/7040/7048	7
BP	GO:0033555	multicellular organismal response to stress	11/960	97/18805	0.113402	2.22138	2.79721	0.0104694	0.043607	0.0283875	4204/7057/207/596/1977/84961/7416/7988/5728/5896/6863	11
BP	GO:0046330	positive regulation of JNK cascade	11/960	97/18805	0.113402	2.22138	2.79721	0.0104694	0.043607	0.0283875	1398/4615/5609/4296/9258/7124/331/351/1906/2150/57551	11
BP	GO:1904892	regulation of receptor signaling pathway via STAT	11/960	97/18805	0.113402	2.22138	2.79721	0.0104694	0.043607	0.0283875	2033/4760/4851/602/3569/3717/3976/4771/387837/5468/7040	11
BP	GO:0009755	hormone-mediated signaling pathway	20/960	223/18805	0.0896861	1.75682	2.63695	0.0104776	0.0436086	0.0283885	2033/27086/5467/7533/1591/3169/3717/8085/5469/9612/142/29966/7421/2099/5594/5465/5468/6752/7067/51341	20
BP	GO:0046942	carboxylic acid transport	29/960	360/18805	0.0805556	1.57797	2.56813	0.0104874	0.0436172	0.0283941	23204/5467/6566/6506/9057/7057/4363/10257/59272/207/255189/9536/9122/6573/6576/6541/7124/225/2182/1906/2697/81579/5465/5468/10955/8273/54407/153129/113235	29
BP	GO:0060560	developmental growth involved in morphogenesis	21/960	238/18805	0.0882353	1.7284	2.62295	0.0105675	0.0439175	0.0285896	4204/51199/4851/6662/127833/25/2045/2263/5469/6495/7414/351/659/1435/1785/1906/2099/23369/23111/7040/7048	21
BP	GO:0002711	positive regulation of T cell mediated immunity	9/960	72/18805	0.125	2.44857	2.8563	0.0107681	0.0442467	0.0288039	3106/7532/81545/3329/3569/7189/3606/149233/5562	9
BP	GO:0048255	mRNA stabilization	9/960	72/18805	0.125	2.44857	2.8563	0.0107681	0.0442467	0.0288039	3192/4615/2521/1432/26986/8148/23435/9967/9444	9
BP	GO:0048663	neuron fate commitment	9/960	72/18805	0.125	2.44857	2.8563	0.0107681	0.0442467	0.0288039	4851/6662/3169/3398/6495/4089/54567/4781/7046	9
BP	GO:0072577	endothelial cell apoptotic process	9/960	72/18805	0.125	2.44857	2.8563	0.0107681	0.0442467	0.0288039	7057/7494/25/1003/3690/7124/7128/659/7040	9
BP	GO:0006413	translational initiation	13/960	124/18805	0.104839	2.05364	2.73026	0.0107745	0.0442467	0.0288039	10209/51247/7175/56919/84285/1977/1978/1983/4869/5499/6189/7124/22927	13
BP	GO:0019079	viral genome replication	13/960	124/18805	0.104839	2.05364	2.73026	0.0107745	0.0442467	0.0288039	8091/4851/6780/596/1915/4599/26986/5094/79677/7124/53349/8519/57506	13
BP	GO:0030326	embryonic limb morphogenesis	13/960	124/18805	0.104839	2.05364	2.73026	0.0107745	0.0442467	0.0288039	10018/8323/4851/860/581/1387/79659/3209/5469/4089/2697/3206/4154	13
BP	GO:0030510	regulation of BMP signaling pathway	13/960	124/18805	0.104839	2.05364	2.73026	0.0107745	0.0442467	0.0288039	25805/4851/7021/402117/25/1003/2200/3209/9110/331/5468/23111/7323	13
BP	GO:0032609	type II interferon production	13/960	124/18805	0.104839	2.05364	2.73026	0.0107745	0.0442467	0.0288039	708/25/602/51744/1054/3329/3717/7124/351/2150/3606/149233/5621	13
BP	GO:0032649	regulation of type II interferon production	13/960	124/18805	0.104839	2.05364	2.73026	0.0107745	0.0442467	0.0288039	708/25/602/51744/1054/3329/3717/7124/351/2150/3606/149233/5621	13
BP	GO:0035113	embryonic appendage morphogenesis	13/960	124/18805	0.104839	2.05364	2.73026	0.0107745	0.0442467	0.0288039	10018/8323/4851/860/581/1387/79659/3209/5469/4089/2697/3206/4154	13
BP	GO:0019362	pyridine nucleotide metabolic process	17/960	180/18805	0.0944444	1.85003	2.65781	0.0108236	0.0442467	0.0288039	2033/23786/3099/3988/23530/5213/5315/5515/5571/6774/7157/351/3091/3479/5465/5562/51341	17
BP	GO:0046496	nicotinamide nucleotide metabolic process	17/960	180/18805	0.0944444	1.85003	2.65781	0.0108236	0.0442467	0.0288039	2033/23786/3099/3988/23530/5213/5315/5515/5571/6774/7157/351/3091/3479/5465/5562/51341	17
BP	GO:0001783	B cell apoptotic process	5/960	27/18805	0.185185	3.62751	3.16886	0.0108443	0.0442467	0.0288039	27086/9212/578/581/596	5
BP	GO:0002716	negative regulation of natural killer cell mediated immunity	5/960	27/18805	0.185185	3.62751	3.16886	0.0108443	0.0442467	0.0288039	1398/3106/387837/3824/7040	5
BP	GO:0002837	regulation of immune response to tumor cell	5/960	27/18805	0.185185	3.62751	3.16886	0.0108443	0.0442467	0.0288039	7532/81545/3329/5562/7040	5
BP	GO:0006760	folic acid-containing compound metabolic process	5/960	27/18805	0.185185	3.62751	3.16886	0.0108443	0.0442467	0.0288039	10797/6470/6472/6573/113235	5
BP	GO:0016188	synaptic vesicle maturation	5/960	27/18805	0.185185	3.62751	3.16886	0.0108443	0.0442467	0.0288039	9114/526/528/1182/23557	5
BP	GO:0016540	protein autoprocessing	5/960	27/18805	0.185185	3.62751	3.16886	0.0108443	0.0442467	0.0288039	2395/5126/839/142/83932	5
BP	GO:0042104	positive regulation of activated T cell proliferation	5/960	27/18805	0.185185	3.62751	3.16886	0.0108443	0.0442467	0.0288039	2056/3481/3479/3606/149233	5
BP	GO:0043507	positive regulation of JUN kinase activity	5/960	27/18805	0.185185	3.62751	3.16886	0.0108443	0.0442467	0.0288039	5609/4296/7124/7189/7786	5
BP	GO:0141087	positive regulation of inflammasome-mediated signaling pathway	5/960	27/18805	0.185185	3.62751	3.16886	0.0108443	0.0442467	0.0288039	4615/56919/5515/25921/57506	5
BP	GO:1901798	positive regulation of signal transduction by p53 class mediator	5/960	27/18805	0.185185	3.62751	3.16886	0.0108443	0.0442467	0.0288039	4609/1029/5366/6201/7314	5
BP	GO:1905564	positive regulation of vascular endothelial cell proliferation	5/960	27/18805	0.185185	3.62751	3.16886	0.0108443	0.0442467	0.0288039	8862/3481/441478/6774/6667	5
BP	GO:2000737	negative regulation of stem cell differentiation	5/960	27/18805	0.185185	3.62751	3.16886	0.0108443	0.0442467	0.0288039	8621/3192/4851/5978/6774	5
BP	GO:0015849	organic acid transport	29/960	361/18805	0.0803324	1.57359	2.55231	0.0108678	0.0442641	0.0288152	23204/5467/6566/6506/9057/7057/4363/10257/59272/207/255189/9536/9122/6573/6576/6541/7124/225/2182/1906/2697/81579/5465/5468/10955/8273/54407/153129/113235	29
BP	GO:0001541	ovarian follicle development	8/960	60/18805	0.133333	2.61181	2.90033	0.0108802	0.0442641	0.0288152	581/596/658/149986/4313/4089/2069/2099	8
BP	GO:0042255	ribosome assembly	8/960	60/18805	0.133333	2.61181	2.90033	0.0108802	0.0442641	0.0288152	708/1983/51154/4869/6234/27341/51388/84154	8
BP	GO:0043616	keratinocyte proliferation	8/960	60/18805	0.133333	2.61181	2.90033	0.0108802	0.0442641	0.0288152	3605/5467/677/2137/2263/5469/7421/2069	8
BP	GO:0008584	male gonad development	15/960	152/18805	0.0986842	1.93308	2.67898	0.0110428	0.044893	0.0292246	10018/6662/54361/581/596/599/8879/4089/2099/2697/3206/5156/7046/7314/23414	15
BP	GO:1901655	cellular response to ketone	12/960	111/18805	0.108108	2.11768	2.73924	0.0111018	0.0451001	0.0293595	207/7832/1956/1977/3480/3717/6337/9101/1019/5562/6667/7040	12
BP	GO:0048013	ephrin receptor signaling pathway	10/960	85/18805	0.117647	2.30453	2.79585	0.0111906	0.045428	0.0295729	1398/1956/2045/2064/2263/3480/4313/4916/4233/5156	10
BP	GO:0001952	regulation of cell-matrix adhesion	13/960	125/18805	0.104	2.03721	2.69858	0.0114818	0.0465763	0.0303204	1021/7057/54361/25/596/1029/3690/4771/5291/7414/1435/10395/5728	13
BP	GO:1901888	regulation of cell junction assembly	23/960	270/18805	0.0851852	1.66865	2.56678	0.0114935	0.0465897	0.0303292	22883/3605/139065/6615/7057/54361/25/59272/147381/2045/257194/51248/54910/6495/7124/7414/351/94134/10395/9231/5728/23369/9294	23
BP	GO:0002424	T cell mediated immune response to tumor cell	4/960	18/18805	0.222222	4.35301	3.30099	0.0116313	0.0466659	0.0303788	7532/81545/3329/5562	4
BP	GO:0002836	positive regulation of response to tumor cell	4/960	18/18805	0.222222	4.35301	3.30099	0.0116313	0.0466659	0.0303788	7532/81545/3329/5562	4
BP	GO:0002839	positive regulation of immune response to tumor cell	4/960	18/18805	0.222222	4.35301	3.30099	0.0116313	0.0466659	0.0303788	7532/81545/3329/5562	4
BP	GO:0043217	myelin maintenance	4/960	18/18805	0.222222	4.35301	3.30099	0.0116313	0.0466659	0.0303788	79628/207/225/5728	4
BP	GO:0045475	locomotor rhythm	4/960	18/18805	0.222222	4.35301	3.30099	0.0116313	0.0466659	0.0303788	463/3398/4987/5728	4
BP	GO:0072087	renal vesicle development	4/960	18/18805	0.222222	4.35301	3.30099	0.0116313	0.0466659	0.0303788	6662/54361/3976/6608	4
BP	GO:0090190	positive regulation of branching involved in ureteric bud morphogenesis	4/960	18/18805	0.222222	4.35301	3.30099	0.0116313	0.0466659	0.0303788	6662/6495/6608/7040	4
BP	GO:0090520	sphingolipid mediated signaling pathway	4/960	18/18805	0.222222	4.35301	3.30099	0.0116313	0.0466659	0.0303788	207/5291/8877/9294	4
BP	GO:0097396	response to interleukin-17	4/960	18/18805	0.222222	4.35301	3.30099	0.0116313	0.0466659	0.0303788	3605/4851/6774/7189	4
BP	GO:0097398	cellular response to interleukin-17	4/960	18/18805	0.222222	4.35301	3.30099	0.0116313	0.0466659	0.0303788	3605/4851/6774/7189	4
BP	GO:0097401	synaptic vesicle lumen acidification	4/960	18/18805	0.222222	4.35301	3.30099	0.0116313	0.0466659	0.0303788	9114/526/528/1182	4
BP	GO:0110096	cellular response to aldehyde	4/960	18/18805	0.222222	4.35301	3.30099	0.0116313	0.0466659	0.0303788	3480/6337/51109/7040	4
BP	GO:1902065	response to L-glutamate	4/960	18/18805	0.222222	4.35301	3.30099	0.0116313	0.0466659	0.0303788	7846/3480/7124/3745	4
BP	GO:0046328	regulation of JNK cascade	14/960	139/18805	0.100719	1.97295	2.67038	0.0116617	0.0466659	0.0303788	1398/4615/3480/5609/4296/9258/7124/331/10771/351/1906/2150/2218/57551	14
BP	GO:0006458	'de novo' protein folding	7/960	49/18805	0.142857	2.79836	2.92353	0.0116623	0.0466659	0.0303788	957/3310/3304/3329/27433/908/3312	7
BP	GO:1902041	regulation of extrinsic apoptotic signaling pathway via death domain receptors	7/960	49/18805	0.142857	2.79836	2.92353	0.0116623	0.0466659	0.0303788	467/7057/658/2907/5366/5894/7128	7
BP	GO:1903170	negative regulation of calcium ion transmembrane transport	7/960	49/18805	0.142857	2.79836	2.92353	0.0116623	0.0466659	0.0303788	9446/7531/596/2056/7416/805/7040	7
BP	GO:1905314	semi-lunar valve development	7/960	49/18805	0.142857	2.79836	2.92353	0.0116623	0.0466659	0.0303788	4851/6615/6662/659/54567/7040/7048	7
BP	GO:0046546	development of primary male sexual characteristics	15/960	153/18805	0.0980392	1.92045	2.65145	0.0116851	0.0467238	0.0304165	10018/6662/54361/581/596/599/8879/4089/2099/2697/3206/5156/7046/7314/23414	15
BP	GO:0032835	glomerulus development	9/960	73/18805	0.123288	2.41503	2.80955	0.0117429	0.0468212	0.0304799	4851/285/596/2028/3570/3690/5420/1906/5156	9
BP	GO:0033143	regulation of intracellular steroid hormone receptor signaling pathway	9/960	73/18805	0.123288	2.41503	2.80955	0.0117429	0.0468212	0.0304799	2033/27086/3169/8085/5469/9612/142/29966/51341	9
BP	GO:0045670	regulation of osteoclast differentiation	9/960	73/18805	0.123288	2.41503	2.80955	0.0117429	0.0468212	0.0304799	814/3605/2200/10401/7124/7189/1435/149233/9935	9
BP	GO:0060415	muscle tissue morphogenesis	9/960	73/18805	0.123288	2.41503	2.80955	0.0117429	0.0468212	0.0304799	4851/7472/2263/5469/4089/54567/7040/7046/23414	9
BP	GO:0090596	sensory organ morphogenesis	24/960	286/18805	0.0839161	1.64379	2.54462	0.0118619	0.0471481	0.0306927	8323/4851/6662/7021/7472/578/581/596/1735/2195/2200/2263/3150/639/8575/5978/6495/6774/1906/3091/9935/5594/6659/7528	24
BP	GO:0034391	regulation of smooth muscle cell apoptotic process	6/960	38/18805	0.157895	3.09293	2.99537	0.0118624	0.0471481	0.0306927	1029/1871/1906/2099/3479/5468	6
BP	GO:0035909	aorta morphogenesis	6/960	38/18805	0.157895	3.09293	2.99537	0.0118624	0.0471481	0.0306927	4851/7021/6495/54567/6659/7048	6
BP	GO:0044743	protein transmembrane import into intracellular organelle	6/960	38/18805	0.157895	3.09293	2.99537	0.0118624	0.0471481	0.0306927	3329/100287932/5194/140823/92609/4591	6
BP	GO:1904659	D-glucose transmembrane transport	12/960	112/18805	0.107143	2.09877	2.70508	0.0118755	0.0471481	0.0306927	10776/4205/5467/6506/207/3099/1432/6272/7124/1906/2887/3479	12
BP	GO:2001243	negative regulation of intrinsic apoptotic signaling pathway	12/960	112/18805	0.107143	2.09877	2.70508	0.0118755	0.0471481	0.0306927	6615/7494/207/596/960/1032/2056/2907/4582/5291/25946/3091	12
BP	GO:0010563	negative regulation of phosphorus metabolic process	23/960	271/18805	0.0848708	1.6625	2.54792	0.0119748	0.0472924	0.0307866	1027/2192/9052/3192/7532/25/207/324/1029/1032/4869/4916/142/5515/6608/6774/23435/7157/805/5465/84919/5621/5728	23
BP	GO:0045936	negative regulation of phosphate metabolic process	23/960	271/18805	0.0848708	1.6625	2.54792	0.0119748	0.0472924	0.0307866	1027/2192/9052/3192/7532/25/207/324/1029/1032/4869/4916/142/5515/6608/6774/23435/7157/805/5465/84919/5621/5728	23
BP	GO:0031102	neuron projection regeneration	8/960	61/18805	0.131148	2.56899	2.84679	0.0119785	0.0472924	0.0307866	133/596/3480/3717/4313/9314/83999/23369	8
BP	GO:0071248	cellular response to metal ion	17/960	182/18805	0.0934066	1.8297	2.60876	0.0119946	0.0472924	0.0307866	8678/1027/4204/4205/7341/7846/1050/1543/3736/4520/142/25932/1906/3745/4884/5562/5621	17
BP	GO:0034248	regulation of amide metabolic process	10/960	86/18805	0.116279	2.27774	2.75456	0.0121021	0.0472924	0.0307866	10295/950/8877/7124/7157/3479/5562/5621/142891/6667	10
BP	GO:0007032	endosome organization	11/960	99/18805	0.111111	2.1765	2.72222	0.0121091	0.0472924	0.0307866	137492/51652/950/252839/9101/9525/1182/79666/5869/10228/79720	11
BP	GO:0060993	kidney morphogenesis	11/960	99/18805	0.111111	2.1765	2.72222	0.0121091	0.0472924	0.0307866	4609/6662/54361/596/3976/6495/4089/6608/3237/6659/7040	11
BP	GO:0002246	wound healing involved in inflammatory response	3/960	10/18805	0.3	5.87656	3.57763	0.0121484	0.0472924	0.0307866	3091/5468/7040	3
BP	GO:0032353	negative regulation of hormone biosynthetic process	3/960	10/18805	0.3	5.87656	3.57763	0.0121484	0.0472924	0.0307866	54361/27122/5978	3
BP	GO:0032627	interleukin-23 production	3/960	10/18805	0.3	5.87656	3.57763	0.0121484	0.0472924	0.0307866	3605/4615/7040	3
BP	GO:0032667	regulation of interleukin-23 production	3/960	10/18805	0.3	5.87656	3.57763	0.0121484	0.0472924	0.0307866	3605/4615/7040	3
BP	GO:0032819	positive regulation of natural killer cell proliferation	3/960	10/18805	0.3	5.87656	3.57763	0.0121484	0.0472924	0.0307866	3717/3606/149233	3
BP	GO:0033034	positive regulation of myeloid cell apoptotic process	3/960	10/18805	0.3	5.87656	3.57763	0.0121484	0.0472924	0.0307866	1029/5291/5293	3
BP	GO:0034635	glutathione transport	3/960	10/18805	0.3	5.87656	3.57763	0.0121484	0.0472924	0.0307866	4363/10257/2697	3
BP	GO:0034651	cortisol biosynthetic process	3/960	10/18805	0.3	5.87656	3.57763	0.0121484	0.0472924	0.0307866	54361/27122/5978	3
BP	GO:0035443	tripeptide transmembrane transport	3/960	10/18805	0.3	5.87656	3.57763	0.0121484	0.0472924	0.0307866	4363/10257/2697	3
BP	GO:0045136	development of secondary sexual characteristics	3/960	10/18805	0.3	5.87656	3.57763	0.0121484	0.0472924	0.0307866	581/5469/7040	3
BP	GO:0060068	vagina development	3/960	10/18805	0.3	5.87656	3.57763	0.0121484	0.0472924	0.0307866	578/581/2099	3
BP	GO:0070432	regulation of nucleotide-binding oligomerization domain containing 2 signaling pathway	3/960	10/18805	0.3	5.87656	3.57763	0.0121484	0.0472924	0.0307866	3304/7128/55914	3
BP	GO:0070729	cyclic nucleotide transport	3/960	10/18805	0.3	5.87656	3.57763	0.0121484	0.0472924	0.0307866	4363/10257/6573	3
BP	GO:0070922	RISC complex assembly	3/960	10/18805	0.3	5.87656	3.57763	0.0121484	0.0472924	0.0307866	23405/8575/192669	3
BP	GO:0071838	cell proliferation in bone marrow	3/960	10/18805	0.3	5.87656	3.57763	0.0121484	0.0472924	0.0307866	8091/2263/3988	3
BP	GO:0090184	positive regulation of kidney development	3/960	10/18805	0.3	5.87656	3.57763	0.0121484	0.0472924	0.0307866	4609/6662/54361	3
BP	GO:0097050	type B pancreatic cell apoptotic process	3/960	10/18805	0.3	5.87656	3.57763	0.0121484	0.0472924	0.0307866	4760/3569/6934	3
BP	GO:1902460	regulation of mesenchymal stem cell proliferation	3/960	10/18805	0.3	5.87656	3.57763	0.0121484	0.0472924	0.0307866	898/7040/7046	3
BP	GO:1902645	tertiary alcohol biosynthetic process	3/960	10/18805	0.3	5.87656	3.57763	0.0121484	0.0472924	0.0307866	54361/27122/5978	3
BP	GO:1905268	negative regulation of chromatin organization	3/960	10/18805	0.3	5.87656	3.57763	0.0121484	0.0472924	0.0307866	1859/4297/23133	3
BP	GO:2000197	regulation of ribonucleoprotein complex localization	3/960	10/18805	0.3	5.87656	3.57763	0.0121484	0.0472924	0.0307866	54888/6830/65125	3
BP	GO:0048592	eye morphogenesis	16/960	168/18805	0.0952381	1.86558	2.61381	0.0122215	0.0474902	0.0309154	4851/6662/7021/7472/578/581/596/1735/2195/2200/3150/639/6774/3091/6659/7528	16
BP	GO:1903305	regulation of regulated secretory pathway	13/960	126/18805	0.103175	2.02104	2.66719	0.0122246	0.0474902	0.0309154	136/4851/9501/127833/84961/2242/9846/5978/140730/2150/3745/5868/23557	13
BP	GO:1905037	autophagosome organization	13/960	126/18805	0.103175	2.02104	2.66719	0.0122246	0.0474902	0.0309154	9140/8678/140775/137886/8897/79837/94241/7189/25989/55102/11200/5868/23503	13
BP	GO:0046488	phosphatidylinositol metabolic process	15/960	154/18805	0.0974026	1.90797	2.62413	0.0123563	0.0479538	0.0312172	8678/9807/54545/8897/9110/5281/5291/5293/79837/9896/253430/253558/5277/54872/5728	15
BP	GO:0002286	T cell activation involved in immune response	14/960	140/18805	0.1	1.95885	2.64122	0.0123696	0.0479538	0.0312172	2033/27086/4297/602/3569/3570/3662/6774/7157/2150/3606/149233/57546/51043	14
BP	GO:0090288	negative regulation of cellular response to growth factor stimulus	14/960	140/18805	0.1	1.95885	2.64122	0.0123696	0.0479538	0.0312172	25805/4851/7057/402117/54361/25/8862/2200/2817/9110/5291/5468/23111/7323	14
BP	GO:0006839	mitochondrial transport	17/960	183/18805	0.0928962	1.8197	2.58446	0.0126164	0.0488068	0.0317725	10018/51312/578/581/596/599/3099/3329/5366/6576/26519/100287932/7157/7416/4884/140823/92609	17
BP	GO:0001964	startle response	5/960	28/18805	0.178571	3.49795	3.06798	0.0126594	0.0488068	0.0317725	4204/7846/2903/3736/5728	5
BP	GO:0006007	glucose catabolic process	5/960	28/18805	0.178571	3.49795	3.06798	0.0126594	0.0488068	0.0317725	23786/3099/5213/5315/7157	5
BP	GO:0033081	regulation of T cell differentiation in thymus	5/960	28/18805	0.178571	3.49795	3.06798	0.0126594	0.0488068	0.0317725	814/6655/1029/2064/10125	5
BP	GO:0036037	CD8-positive, alpha-beta T cell activation	5/960	28/18805	0.178571	3.49795	3.06798	0.0126594	0.0488068	0.0317725	596/865/3659/864/51043	5
BP	GO:0070536	protein K63-linked deubiquitination	5/960	28/18805	0.178571	3.49795	3.06798	0.0126594	0.0488068	0.0317725	6472/7128/9101/55432/8975	5
BP	GO:0072529	pyrimidine-containing compound catabolic process	5/960	28/18805	0.178571	3.49795	3.06798	0.0126594	0.0488068	0.0317725	9583/957/6996/7374/81602	5
BP	GO:1900543	negative regulation of purine nucleotide metabolic process	5/960	28/18805	0.178571	3.49795	3.06798	0.0126594	0.0488068	0.0317725	142/5515/6774/7157/5465	5
BP	GO:0042116	macrophage activation	12/960	113/18805	0.106195	2.0802	2.67127	0.0126899	0.0488569	0.0318051	221395/27086/7057/1050/3329/3569/3717/9258/8877/7124/351/3949	12
BP	GO:0090277	positive regulation of peptide hormone secretion	12/960	113/18805	0.106195	2.0802	2.67127	0.0126899	0.0488569	0.0318051	5467/9501/51714/1956/3717/5213/23435/2182/3091/5007/6659/6934	12
BP	GO:0030514	negative regulation of BMP signaling pathway	9/960	74/18805	0.121622	2.38239	2.76356	0.0127821	0.0491108	0.0319704	25805/4851/402117/25/2200/9110/5468/23111/7323	9
BP	GO:0032732	positive regulation of interleukin-1 production	9/960	74/18805	0.121622	2.38239	2.76356	0.0127821	0.0491108	0.0319704	3605/4615/3569/3717/6774/7124/351/2150/11027	9
BP	GO:0051865	protein autoubiquitination	9/960	74/18805	0.121622	2.38239	2.76356	0.0127821	0.0491108	0.0319704	7189/131405/4850/8452/5896/26994/4591/7322/7323	9
BP	GO:0009150	purine ribonucleotide metabolic process	28/960	350/18805	0.08	1.56708	2.48386	0.0128133	0.0491968	0.0320263	84277/9583/2033/27233/23786/3099/3304/3988/4831/142/5213/5315/5471/5515/5571/6390/6774/351/526/3091/3251/3312/3479/5465/5562/5901/7040/51341	28
BP	GO:0006367	transcription initiation at RNA polymerase II promoter	16/960	169/18805	0.0946746	1.85454	2.58821	0.0128824	0.0493886	0.0321512	2033/4297/4609/1870/1871/5469/51547/54790/7157/1019/2099/54797/112950/5433/10891/7067	16
BP	GO:0070374	positive regulation of ERK1 and ERK2 cascade	18/960	198/18805	0.0909091	1.78078	2.56167	0.0128897	0.0493886	0.0321512	25778/4851/25/920/960/1956/2056/2263/3690/5609/9258/7124/351/2150/3479/7786/5156/7040	18
BP	GO:0071466	cellular response to xenobiotic stimulus	18/960	198/18805	0.0909091	1.78078	2.56167	0.0128897	0.0493886	0.0321512	9446/4609/27233/4363/10257/57491/1543/1956/3690/5978/7157/7366/7367/11200/1906/5562/5621/284996	18
BP	GO:0007416	synapse assembly	23/960	273/18805	0.0842491	1.65032	2.51043	0.0129859	0.0497232	0.032369	22883/1398/2555/4204/27020/139065/25/147381/2045/2562/257194/56126/51248/23129/54910/6495/351/94134/9231/4884/5728/23369/9294	23
BP	GO:0001657	ureteric bud development	11/960	100/18805	0.11	2.15474	2.68539	0.0129988	0.0497384	0.0323789	4609/6662/54361/596/2263/6495/4089/6608/3237/4090/7040	11
BP	GO:0002705	positive regulation of leukocyte mediated immunity	15/960	155/18805	0.0967742	1.89567	2.59702	0.0130572	0.0498344	0.0324414	3106/7532/81545/3329/3569/10125/7124/7189/2150/3606/149233/3824/57506/5562/7040	15
BP	GO:0032006	regulation of TOR signaling	15/960	155/18805	0.0967742	1.89567	2.59702	0.0130572	0.0498344	0.0324414	2033/140775/7494/7532/7534/207/79727/6195/8452/3091/8550/5562/58528/153129/84669	15
BP	GO:1903038	negative regulation of leukocyte cell-cell adhesion	15/960	155/18805	0.0967742	1.89567	2.59702	0.0130572	0.0498344	0.0324414	207/865/1029/2064/441478/7001/65125/9231/3659/9314/5465/5621/864/7040/51043	15
BP	GO:0005977	glycogen metabolic process	10/960	87/18805	0.114943	2.25156	2.71383	0.0130684	0.0498344	0.0324414	9140/5504/207/8445/3481/5213/5499/55102/2887/3479	10
BP	GO:0150076	neuroinflammatory response	10/960	87/18805	0.114943	2.25156	2.71383	0.0130684	0.0498344	0.0324414	1956/3569/3717/6608/8877/7124/351/3479/3606/3949	10
CC	GO:0097136	Bcl-2 family protein complex	7/992	10/19880	0.7	14.0282	9.44379	7.9317e-08	3.28781e-05	2.81475e-05	10018/578/581/596/599/4170/5366	7
CC	GO:0030666	endocytic vesicle membrane	30/992	207/19880	0.144928	2.90439	6.312	1.47293e-07	3.28781e-05	2.81475e-05	9140/155066/81035/255324/1839/3106/11031/127833/54361/59272/920/1956/8322/9110/950/6608/9114/8992/1785/2069/23432/3482/3949/80223/83871/5868/6233/7314/7316/8976	30
CC	GO:0035770	ribonucleoprotein granule	36/992	278/19880	0.129496	2.59515	6.1381	1.60121e-07	3.28781e-05	2.81475e-05	3191/3192/26065/57532/6780/7341/7073/7846/677/23589/22794/1977/8087/3190/3837/79727/149986/25804/54888/26986/8761/6175/23435/23112/131405/9898/192669/1656/2926/22927/4154/10957/23369/9444/282996/27327	36
CC	GO:0010494	cytoplasmic stress granule	19/992	96/19880	0.197917	3.96631	6.67661	2.25629e-07	3.47469e-05	2.97474e-05	26065/57532/6780/7073/22794/1977/8087/3190/3837/79727/26986/8761/23435/9898/1656/22927/4154/23369/9444	19
CC	GO:0030139	endocytic vesicle	41/992	358/19880	0.114525	2.29512	5.66695	6.5354e-07	8.05161e-05	6.89313e-05	9140/155066/8678/81035/255324/27333/1839/3106/11031/127833/54361/59272/920/1956/10938/8322/9110/57449/950/6608/8877/25921/9114/8992/1182/1785/2069/23432/3482/3949/80223/51552/83871/5868/5869/6233/653509/10228/7314/7316/8976	41
CC	GO:0036464	cytoplasmic ribonucleoprotein granule	33/992	261/19880	0.126437	2.53383	5.71637	9.00861e-07	9.24884e-05	7.9181e-05	3192/26065/57532/6780/7073/7846/677/23589/22794/1977/8087/3190/3837/79727/149986/25804/54888/26986/8761/6175/23435/23112/131405/9898/192669/1656/22927/4154/10957/23369/9444/282996/27327	33
CC	GO:0045177	apical part of cell	49/992	479/19880	0.102296	2.05005	5.33123	1.593e-06	0.000140184	0.000120014	221395/25778/54566/8323/4008/51199/4851/6566/4363/10257/59272/960/128338/79659/1956/2028/2064/2065/2195/9455/3570/3690/3736/4582/4771/5213/5420/5745/6337/6573/6541/64241/90/351/9114/526/528/659/25932/2697/2813/3745/3949/55686/5562/5728/1317/113235/55754	49
CC	GO:0016607	nuclear speck	44/992	415/19880	0.106024	2.12476	5.30659	2.11542e-06	0.000162887	0.000139451	8227/8621/1859/57459/3192/51631/9794/51319/6427/7341/91746/22794/11052/144455/1977/2057/3304/51747/1432/10401/9939/51547/79677/83932/23524/23435/9967/55893/25776/55914/22927/26959/3091/4223/4338/5433/9360/5562/9128/54439/5994/10291/92609/10472	44
CC	GO:0017053	transcription repressor complex	15/992	79/19880	0.189873	3.80512	5.72509	7.14803e-06	0.000489243	0.000418849	4194/4609/10438/3068/4084/9612/5978/23013/7157/55122/55635/57649/51132/6667/7767	15
CC	GO:1902911	protein kinase complex	21/992	154/19880	0.136364	2.73277	4.947	2.71953e-05	0.00166015	0.00142129	8621/1021/140775/891/898/54619/983/1032/1457/3480/5571/90/890/894/23097/1019/1612/5562/7046/7048/51341	21
CC	GO:0034399	nuclear periphery	21/992	155/19880	0.135484	2.71514	4.91267	3.00065e-05	0.00166015	0.00142129	1788/3192/4001/23515/4928/7175/240/6310/9782/9612/23165/9688/6603/6839/7157/1073/25932/9360/6304/23314/7528	21
CC	GO:0030135	coated vesicle	34/992	322/19880	0.10559	2.11606	4.62714	3.23406e-05	0.00166015	0.00142129	155066/255324/1839/3106/51124/127833/920/966/22818/1956/8322/3329/53354/10287/950/10802/6272/351/9114/526/528/1785/1906/2069/3312/3482/10945/3949/51552/5868/9919/10483/653509/10228	34
CC	GO:0005635	nuclear envelope	46/992	496/19880	0.0927419	1.85858	4.43771	4.0966e-05	0.00194116	0.00166186	3838/4001/4008/100131211/4928/7341/7175/25/240/581/596/22794/1003/51652/1956/2010/8087/3837/9782/4599/55706/23165/79023/9688/142/23133/9536/169714/5903/6272/23534/27433/7329/54490/9525/351/894/1019/55914/22927/3482/5621/23369/5901/25777/7767	46
CC	GO:0031965	nuclear membrane	32/992	312/19880	0.102564	2.05542	4.30614	9.50538e-05	0.00418237	0.0035806	3838/4001/100131211/4928/7341/7175/25/240/596/22794/1003/1956/2010/3837/9782/4599/55706/23165/9688/23133/169714/5903/6272/54490/894/1019/55914/22927/5621/23369/25777/7767	32
CC	GO:0016605	PML body	16/992	110/19880	0.145455	2.91496	4.61543	0.000110735	0.00454751	0.0038932	23515/7341/1457/2872/55159/79677/6996/57451/7157/94241/7329/11200/10891/5728/6304/6934	16
CC	GO:0000307	cyclin-dependent protein kinase holoenzyme complex	11/992	59/19880	0.186441	3.73633	4.82383	0.000139636	0.00522489	0.00447312	8621/1021/891/898/54619/983/1032/890/894/23097/1019	11
CC	GO:1904813	ficolin-1-rich granule lumen	17/992	124/19880	0.137097	2.74746	4.47332	0.000144193	0.00522489	0.00447312	8621/3310/47/240/1915/3304/10075/3837/4048/1432/4831/5315/5689/7414/3312/5594/5049	17
CC	GO:0090575	RNA polymerase II transcription regulator complex	27/992	254/19880	0.106299	2.13027	4.15474	0.000181727	0.00616569	0.00527856	467/3192/4609/4760/7494/571/865/1050/1054/1870/1871/144455/3159/5469/4089/6774/7421/3091/9935/54797/112950/5468/5994/864/4090/6934/7067	27
CC	GO:0005741	mitochondrial outer membrane	25/992	228/19880	0.109649	2.1974	4.1674	0.000192077	0.00616569	0.00527856	10018/8678/3845/578/581/27113/596/599/90427/3099/4170/80179/5366/5894/7416/2182/3032/57506/56947/84895/5621/6233/23111/7314/7316	25
CC	GO:1902554	serine/threonine protein kinase complex	18/992	140/19880	0.128571	2.57661	4.29018	0.000212725	0.00616569	0.00527856	8621/1021/140775/891/898/54619/983/1032/1457/90/890/894/23097/1019/1612/7046/7048/51341	18
CC	GO:0016324	apical plasma membrane	38/992	413/19880	0.0920097	1.8439	3.97172	0.000218533	0.00616569	0.00527856	25778/8323/4008/4851/6566/4363/10257/59272/960/128338/1956/2028/2064/2065/2195/3570/3690/3736/4582/5213/5420/5745/6337/6573/6541/64241/9114/526/659/2697/2813/3745/55686/5562/5728/1317/113235/55754	38
CC	GO:0031968	organelle outer membrane	27/992	257/19880	0.105058	2.1054	4.08757	0.000220203	0.00616569	0.00527856	10018/8678/3845/578/581/27113/596/599/90427/2010/3099/4170/80179/5366/5894/54490/7416/2182/3032/57506/56947/84895/5621/6233/23111/7314/7316	27
CC	GO:0030662	coated vesicle membrane	23/992	205/19880	0.112195	2.24843	4.11759	0.000244049	0.00640938	0.00548719	155066/255324/1839/3106/127833/920/966/22818/1956/8322/950/10802/9114/526/528/2069/3312/3482/10945/3949/5868/9919/10483	23
CC	GO:0019867	outer membrane	27/992	259/19880	0.104247	2.08915	4.04329	0.000249716	0.00640938	0.00548719	10018/8678/3845/578/581/27113/596/599/90427/2010/3099/4170/80179/5366/5894/54490/7416/2182/3032/57506/56947/84895/5621/6233/23111/7314/7316	27
CC	GO:0030136	clathrin-coated vesicle	24/992	222/19880	0.108108	2.16652	4.00553	0.000315959	0.00778524	0.00666508	155066/255324/1839/127833/920/1956/8322/53354/10287/950/6272/9114/526/528/1785/1906/2069/3312/3482/3949/51552/5868/653509/10228	24
CC	GO:0030055	cell-substrate junction	38/992	434/19880	0.0875576	1.75468	3.64296	0.000575879	0.0136439	0.0116808	3678/3845/4008/9754/10673/7531/7532/7534/960/966/1956/2195/2242/3159/3190/3304/3690/3717/4869/26986/5094/6122/6175/6189/6201/950/7414/10395/1785/55914/2697/3312/3482/89782/5594/6641/6645/8675	38
CC	GO:0016363	nuclear matrix	16/992	129/19880	0.124031	2.48562	3.87944	0.000699035	0.0152801	0.0130816	1788/3192/4001/23515/240/6310/9782/9612/6603/7157/1073/25932/9360/6304/23314/7528	16
CC	GO:0045121	membrane raft	28/992	291/19880	0.0962199	1.92828	3.65577	0.000707499	0.0152801	0.0130816	54742/6506/59272/1820/51744/920/1956/9846/2817/3480/3717/5420/5515/6608/7124/7414/7416/351/659/10395/2697/2813/5594/5621/5868/7046/7048/1200	28
CC	GO:0005925	focal adhesion	37/992	424/19880	0.0872642	1.7488	3.57177	0.000719357	0.0152801	0.0130816	3678/3845/4008/9754/10673/7531/7532/7534/960/966/1956/2195/2242/3159/3190/3304/3690/3717/4869/26986/5094/6122/6175/6189/6201/950/7414/10395/1785/2697/3312/3482/89782/5594/6641/6645/8675	37
CC	GO:0098857	membrane microdomain	28/992	293/19880	0.0955631	1.91512	3.61648	0.000787009	0.0161599	0.0138348	54742/6506/59272/1820/51744/920/1956/9846/2817/3480/3717/5420/5515/6608/7124/7414/7416/351/659/10395/2697/2813/5594/5621/5868/7046/7048/1200	28
CC	GO:0005643	nuclear pore	13/992	96/19880	0.135417	2.71379	3.85742	0.000949632	0.0185637	0.0158927	4928/7341/7175/51652/3837/55706/23165/79023/9688/5903/7329/9525/5901	13
CC	GO:0001726	ruffle	20/992	185/19880	0.108108	2.16652	3.65309	0.000964346	0.0185637	0.0158927	1021/3678/57608/25/324/1915/1956/2064/3690/4771/4831/255189/5420/26084/526/1182/6249/10395/5868/27131	20
CC	GO:0005641	nuclear envelope lumen	4/992	10/19880	0.4	8.01613	5.08579	0.00101583	0.0189622	0.0162339	240/9536/351/3482	4
CC	GO:0031252	cell leading edge	37/992	434/19880	0.0852535	1.70851	3.42006	0.00109926	0.019916	0.0170504	323/1021/2555/3678/57608/117177/6506/6870/55591/25/207/324/960/1915/1956/2064/2195/3690/4771/4831/26986/255189/57449/23129/5420/6050/26084/526/1182/6249/10395/133746/3745/4163/5868/27131/8976	37
CC	GO:0030669	clathrin-coated endocytic vesicle membrane	11/992	75/19880	0.146667	2.93925	3.856	0.00118218	0.0208064	0.0178127	255324/1839/127833/920/1956/8322/950/2069/3482/3949/5868	11
CC	GO:0042470	melanosome	14/992	111/19880	0.126126	2.52761	3.69863	0.00125073	0.020823	0.017827	4673/7531/7534/25825/23193/3690/526/3312/55686/4629/5868/5869/5901/1200	14
CC	GO:0048770	pigment granule	14/992	111/19880	0.126126	2.52761	3.69863	0.00125073	0.020823	0.017827	4673/7531/7534/25825/23193/3690/526/3312/55686/4629/5868/5869/5901/1200	14
CC	GO:0030665	clathrin-coated vesicle membrane	16/992	138/19880	0.115942	2.32352	3.57547	0.00144795	0.0228012	0.0195205	155066/255324/1839/127833/920/1956/8322/950/9114/526/528/2069/3312/3482/3949/5868	16
CC	GO:0061695	transferase complex, transferring phosphorus-containing groups	28/992	305/19880	0.0918033	1.83977	3.38702	0.00144846	0.0228012	0.0195205	8678/8621/1021/140775/891/898/54619/983/1032/1457/3480/5213/5291/5293/5571/90/890/894/23097/1019/1612/29982/84172/5433/5562/7046/7048/51341	28
CC	GO:0046930	pore complex	6/992	26/19880	0.230769	4.62469	4.23832	0.0014806	0.0228012	0.0195205	729/578/581/596/51248/7416	6
CC	GO:0030496	midbody	21/992	209/19880	0.100478	2.01362	3.37595	0.00184358	0.0276986	0.0237133	23568/3192/9212/602/115098/983/51652/23265/5291/9101/9525/55165/25932/1785/63971/22924/29127/5901/23111/79720/23503	21
CC	GO:0045334	clathrin-coated endocytic vesicle	12/992	93/19880	0.129032	2.58585	3.51296	0.00223583	0.0322553	0.0276143	255324/1839/127833/920/1956/8322/950/2069/3482/3949/5868/653509	12
CC	GO:0022626	cytosolic ribosome	14/992	118/19880	0.118644	2.37767	3.43977	0.00225159	0.0322553	0.0276143	6157/1915/2107/10767/6159/6122/6165/6175/6206/6234/6189/6201/6210/6233	14
CC	GO:0045335	phagocytic vesicle	16/992	145/19880	0.110345	2.21135	3.35501	0.00242011	0.0337266	0.0288739	9140/155066/8678/3106/11031/9110/25921/9114/8992/1182/1785/80223/51552/83871/5868/10228	16
CC	GO:0030670	phagocytic vesicle membrane	11/992	82/19880	0.134146	2.68834	3.51087	0.00246379	0.0337266	0.0288739	9140/155066/3106/11031/9110/9114/8992/1785/80223/83871/5868	11
CC	GO:0005769	early endosome	36/992	440/19880	0.0818182	1.63966	3.10949	0.00256754	0.0343828	0.0294357	323/3106/11031/920/51652/1956/10938/2064/3329/9110/4771/5867/6272/8877/9101/351/9114/1182/2150/9896/3482/3949/5594/93380/123606/79666/51552/5868/5869/26994/1317/27131/10228/55754/23503/9372	36
CC	GO:0030133	transport vesicle	36/992	444/19880	0.0810811	1.62489	3.05177	0.00298082	0.0390677	0.0334466	155066/2555/27333/3106/5126/9501/127833/966/22818/2903/5066/10802/54910/6272/351/9114/526/528/1182/1906/3479/3482/10945/56947/4884/79666/51552/5868/5869/9919/10483/23557/6645/8675/10228/55754	36
CC	GO:0042405	nuclear inclusion body	4/992	13/19880	0.307692	6.16625	4.27013	0.00306686	0.039358	0.0336951	4928/7175/6310/5903	4
MF	GO:0003712	transcription coregulator activity	60/984	495/18639	0.121212	2.29601	6.89934	1.53782e-09	1.73773e-06	1.48925e-06	23568/708/1788/1859/2033/8091/3192/9794/4204/4851/4928/6427/54361/25/1820/602/54880/7832/10438/865/115098/1387/23373/2521/3068/3159/3397/3398/3399/3662/8085/5469/4582/9612/4831/4869/23133/10401/5315/23429/6603/23013/8148/6996/9967/10771/55122/55729/694/55038/133746/54797/112950/57649/10891/9444/51132/4591/23414/117608	60
MF	GO:0001228	DNA-binding transcription activator activity, RNA polymerase II-specific	57/984	484/18639	0.117769	2.23078	6.47692	1.13452e-08	6.41002e-06	5.49345e-06	467/2120/4205/4609/4760/4775/4851/860/6662/7021/10795/571/1050/1054/81566/1870/1871/2113/3169/2735/3209/22806/3662/51621/4520/6495/4089/6774/7008/7157/7988/55893/23300/2099/3091/3206/3202/3211/3213/3659/9314/1316/9935/4223/4779/4781/5465/5468/5994/23314/6659/6667/7528/51043/51427/7767/7572	57
MF	GO:0001216	DNA-binding transcription activator activity	57/984	491/18639	0.11609	2.19898	6.35625	1.89533e-08	7.13907e-06	6.11826e-06	467/2120/4205/4609/4760/4775/4851/860/6662/7021/10795/571/1050/1054/81566/1870/1871/2113/3169/2735/3209/22806/3662/51621/4520/6495/4089/6774/7008/7157/7988/55893/23300/2099/3091/3206/3202/3211/3213/3659/9314/1316/9935/4223/4779/4781/5465/5468/5994/23314/6659/6667/7528/51043/51427/7767/7572	57
MF	GO:0140297	DNA-binding transcription factor binding	56/984	488/18639	0.114754	2.17368	6.20259	3.78169e-08	1.06833e-05	9.15566e-06	1788/2033/27086/8091/4205/4609/4760/5467/860/6662/7494/7533/7534/596/602/54880/10438/1029/1050/1054/1387/23373/56919/1977/2113/3159/3398/3399/64375/1432/5469/9612/4869/142/5978/4089/23013/6774/10579/6996/9967/7157/7421/2099/3091/9314/5465/5468/10891/150094/6667/6934/7528/51341/653121/23414	56
MF	GO:0001221	transcription coregulator binding	21/984	115/18639	0.182609	3.45899	6.24455	5.58644e-07	0.000109851	9.41434e-05	2033/4609/5467/1387/79813/2113/3068/3159/5469/6495/4089/7329/2099/3091/57649/5465/5468/864/6667/51341/653121	21
MF	GO:0031625	ubiquitin protein ligase binding	38/984	302/18639	0.125828	2.38344	5.7222	6.20854e-07	0.000109851	9.41434e-05	8678/1027/1398/8323/7341/7494/7531/7534/324/596/22794/1956/2065/8322/3304/23640/3329/9258/142/5094/79677/7157/7414/55432/11200/8452/3091/3312/10891/6233/4090/23111/7046/4591/10628/7314/7316/8975	38
MF	GO:0019838	growth factor binding	23/984	136/18639	0.169118	3.20344	6.08853	6.80493e-07	0.000109851	9.41434e-05	2734/7057/1956/2045/2064/2065/2263/2817/3480/3557/3570/3690/3977/4898/4916/6272/90/659/3482/3488/5156/7046/7048	23
MF	GO:0044389	ubiquitin-like protein ligase binding	39/984	322/18639	0.121118	2.29423	5.53063	1.17136e-06	0.000165454	0.000141796	8678/1027/1398/8323/7341/7494/7531/7534/324/596/22794/891/1956/2065/8322/3304/23640/3329/9258/142/5094/79677/7157/7414/55432/11200/8452/3091/3312/10891/6233/4090/23111/7046/4591/10628/7314/7316/8975	39
MF	GO:0019902	phosphatase binding	27/984	190/18639	0.142105	2.69177	5.53343	2.61521e-06	0.000328354	0.000281402	10776/1027/6780/7531/596/23589/1003/81566/1956/5609/1432/9258/8897/9110/5499/8877/6774/29966/7157/65125/387837/5594/84930/4233/5465/22870/55291	27
MF	GO:0061629	RNA polymerase II-specific DNA-binding transcription factor binding	40/984	349/18639	0.114613	2.17101	5.21351	3.44865e-06	0.000389697	0.000333974	1788/2033/27086/8091/4205/4760/5467/7494/7533/10438/1029/1050/1387/2113/3159/3398/1432/5469/9612/4869/142/5978/4089/23013/6774/10579/9967/7157/7421/2099/3091/9314/5465/5468/10891/6667/6934/51341/653121/23414	40
MF	GO:0019887	protein kinase regulator activity	32/984	255/18639	0.12549	2.37704	5.22711	4.98184e-06	0.000511771	0.000438592	1027/255324/9052/1839/140775/7532/207/324/891/898/54619/1029/1032/1956/2056/2065/3481/4869/5571/8575/80851/6608/65125/805/890/894/1019/2069/2764/7786/57551/7040	32
MF	GO:0019903	protein phosphatase binding	22/984	144/18639	0.152778	2.89393	5.38618	6.66358e-06	0.000627487	0.000537762	10776/1027/6780/7531/596/1003/1956/5609/1432/9258/8897/9110/5499/8877/6774/29966/7157/387837/84930/4233/22870/55291	22
MF	GO:0061980	regulatory RNA binding	13/984	58/18639	0.224138	4.24564	5.84444	7.85621e-06	0.000682886	0.00058524	3192/4204/79670/23405/100316868/79727/9782/8575/131405/192669/23369/9444/6659	13
MF	GO:0019207	kinase regulator activity	34/984	287/18639	0.118467	2.24401	5.01402	9.06109e-06	0.000731359	0.000626782	1027/255324/9052/1839/140775/7532/207/324/891/898/54619/1029/1032/1915/1956/2056/2065/3481/4869/5571/8575/80851/6608/65125/805/890/894/1019/2069/2764/7786/57551/7040/7048	34
MF	GO:0001217	DNA-binding transcription repressor activity	33/984	278/18639	0.118705	2.24852	4.95146	1.17136e-05	0.000855932	0.000733542	467/2120/27086/4609/4775/2063/5467/6615/463/7693/147686/571/144455/3068/4084/639/5978/7157/94234/3091/138151/4779/5465/5468/6304/4090/7528/10472/57659/51341/51043/653121/7767	33
MF	GO:0002039	p53 binding	14/984	69/18639	0.202899	3.84332	5.58609	1.21194e-05	0.000855932	0.000733542	2033/1029/1387/79813/3329/4582/4916/55159/56950/7157/25946/3091/8550/54941	14
MF	GO:0004674	protein serine/threonine kinase activity	44/984	433/18639	0.101617	1.92483	4.59686	2.51002e-05	0.00166842	0.00142985	814/8621/1021/25778/1859/207/9212/10295/658/983/1457/8445/1956/5609/4296/10746/1432/2872/5315/5571/5894/6195/23235/25989/65125/90/659/23097/1019/11200/1612/7786/4293/5594/8550/84930/5562/9252/150094/23012/57551/7046/7048/65267	44
MF	GO:0003714	transcription corepressor activity	26/984	204/18639	0.127451	2.41419	4.79472	2.86009e-05	0.0017955	0.00153876	708/1788/8091/3192/4204/6427/54361/602/54880/7832/10438/1387/3068/3397/3398/3399/5469/9612/23429/23013/10771/55729/57649/51132/23414/117608	26
MF	GO:0042826	histone deacetylase binding	19/984	127/18639	0.149606	2.83385	4.89557	3.75114e-05	0.00223094	0.00191194	3838/4204/4205/7531/602/54880/3304/22806/9612/142/7157/7189/3091/3206/138151/23314/150094/6667/51043	19
MF	GO:0031490	chromatin DNA binding	19/984	128/18639	0.148438	2.81171	4.8556	4.19095e-05	0.00236789	0.0020293	2033/57459/8091/3192/4204/4851/860/7494/1050/1387/3150/5469/5094/6603/6774/9314/79576/10891/7067	19
MF	GO:0019199	transmembrane receptor protein kinase activity	14/984	78/18639	0.179487	3.39986	5.01413	5.1559e-05	0.00277436	0.00237766	658/1956/2045/2064/2263/3480/4916/90/659/3482/4233/5156/7046/7048	14
MF	GO:0004712	protein serine/threonine/tyrosine kinase activity	10/984	43/18639	0.232558	4.40513	5.27742	6.25455e-05	0.00321257	0.0027532	25778/1859/207/9212/8445/5609/1432/6195/4293/8550	10
MF	GO:0001223	transcription coactivator binding	10/984	44/18639	0.227273	4.30502	5.18162	7.71472e-05	0.00379028	0.0032483	2033/5467/1387/5469/6495/4089/2099/3091/5465/653121	10
MF	GO:0001227	DNA-binding transcription repressor activity, RNA polymerase II-specific	30/984	268/18639	0.11194	2.12038	4.36144	8.62175e-05	0.00405941	0.00347895	467/2120/27086/4609/4775/2063/5467/6615/463/7693/571/144455/3068/4084/639/5978/7157/94234/138151/4779/5465/5468/6304/4090/7528/10472/57659/51341/653121/7767	30
MF	GO:0106310	protein serine kinase activity	37/984	361/18639	0.102493	1.94143	4.26424	9.07044e-05	0.00409984	0.0035136	814/8621/1021/25778/1859/207/9212/10295/983/1457/8445/5609/4296/10746/1432/2872/5291/5894/6195/23235/25989/65125/23097/1019/11200/1612/7786/4293/5594/8550/84930/5562/9252/150094/23012/57551/65267	37
MF	GO:0140693	molecular condensate scaffold activity	10/984	48/18639	0.208333	3.94627	4.82508	0.000167872	0.00729599	0.00625274	4204/4928/2521/8087/23435/7157/65125/57506/5621/65267	10
MF	GO:0003713	transcription coactivator activity	28/984	256/18639	0.109375	2.07179	4.07647	0.000216526	0.00806119	0.00690852	23568/1859/2033/9794/4851/4928/25/602/865/115098/1387/23373/2521/3159/3662/8085/5469/4831/4869/5315/6603/9967/55038/133746/10891/9444/4591/23414	28
MF	GO:0046332	SMAD binding	13/984	79/18639	0.164557	3.11705	4.45163	0.00023537	0.00806119	0.00690852	8091/4205/658/9110/142/4089/90/5468/4090/7046/7048/7528/51341	13
MF	GO:0005025	transforming growth factor beta receptor activity, type I	5/984	12/18639	0.416667	7.89253	5.63847	0.000235415	0.00806119	0.00690852	658/90/659/7046/7048	5
MF	GO:0005026	transforming growth factor beta receptor activity, type II	5/984	12/18639	0.416667	7.89253	5.63847	0.000235415	0.00806119	0.00690852	658/90/659/7046/7048	5
MF	GO:0016361	activin receptor activity, type I	5/984	12/18639	0.416667	7.89253	5.63847	0.000235415	0.00806119	0.00690852	658/90/659/7046/7048	5
MF	GO:0016362	activin receptor activity, type II	5/984	12/18639	0.416667	7.89253	5.63847	0.000235415	0.00806119	0.00690852	658/90/659/7046/7048	5
MF	GO:0017002	activin receptor activity	5/984	12/18639	0.416667	7.89253	5.63847	0.000235415	0.00806119	0.00690852	658/90/659/7046/7048	5
MF	GO:0035198	miRNA binding	9/984	42/18639	0.214286	4.05902	4.68542	0.000282751	0.00939732	0.00805359	79670/100316868/79727/9782/131405/192669/23369/9444/6659	9
MF	GO:0016922	nuclear receptor binding	18/984	137/18639	0.131387	2.48874	4.12889	0.0003198	0.010325	0.00884861	2033/27086/7494/7533/10438/3159/5469/9612/142/10579/9967/7421/2099/3091/5468/10891/6934/51341	18
MF	GO:0035401	histone H3Y41 kinase activity	16/984	115/18639	0.13913	2.63542	4.15311	0.000352783	0.0106033	0.0090871	25778/1859/25/8445/1956/2045/2064/2242/2263/3480/3717/5609/4916/5315/4233/5156	16
MF	GO:0140801	histone H2AXY142 kinase activity	16/984	115/18639	0.13913	2.63542	4.15311	0.000352783	0.0106033	0.0090871	25778/1859/25/8445/1956/2045/2064/2242/2263/3480/3717/5609/4916/5315/4233/5156	16
MF	GO:0070123	transforming growth factor beta receptor activity, type III	5/984	13/18639	0.384615	7.28541	5.35191	0.000365953	0.0106033	0.0090871	658/90/659/7046/7048	5
MF	GO:0097157	pre-mRNA intronic binding	5/984	13/18639	0.384615	7.28541	5.35191	0.000365953	0.0106033	0.0090871	2033/3191/6662/23435/282996	5
MF	GO:0035173	histone kinase activity	35/984	360/18639	0.0972222	1.84159	3.80662	0.000380883	0.0107599	0.00922138	25778/1859/25/207/983/1457/8445/1956/2045/2064/2242/2263/3480/3717/5609/2872/4916/5315/5894/6195/23235/25989/65125/11200/1612/8550/84930/4233/5156/5562/9252/150094/23012/57551/65267	35
MF	GO:0004713	protein tyrosine kinase activity	18/984	140/18639	0.128571	2.43541	4.02466	0.000417935	0.0115187	0.00987165	25778/1859/25/8445/1956/2045/2064/2242/2263/3480/3717/5609/4916/5315/3482/4233/5156/9252	18
MF	GO:0098821	BMP receptor activity	5/984	14/18639	0.357143	6.76503	5.09425	0.000544598	0.0146523	0.0125571	658/90/659/7046/7048	5
MF	GO:0141003	histone H2AX kinase activity	34/984	354/18639	0.0960452	1.8193	3.67416	0.000570582	0.0149944	0.0128503	25778/1859/25/207/1457/8445/1956/2045/2064/2242/2263/3480/3717/5609/2872/4916/5315/5894/6195/23235/25989/65125/11200/1612/8550/84930/4233/5156/5562/9252/150094/23012/57551/65267	34
MF	GO:0106222	lncRNA binding	7/984	29/18639	0.241379	4.57222	4.54494	0.000627283	0.0161098	0.0138062	1788/3192/5094/6774/3032/10891/23369	7
MF	GO:0140996	histone H3 kinase activity	34/984	357/18639	0.0952381	1.80401	3.62114	0.000662764	0.0166428	0.014263	25778/1859/25/207/1457/8445/1956/2045/2064/2242/2263/3480/3717/5609/2872/4916/5315/5894/6195/23235/25989/65125/11200/1612/8550/84930/4233/5156/5562/9252/150094/23012/57551/65267	34
MF	GO:0031624	ubiquitin conjugating enzyme binding	7/984	30/18639	0.233333	4.41982	4.42553	0.000781305	0.0180236	0.0154464	154214/10425/9781/7189/123879/5465/54941	7
MF	GO:0051721	protein phosphatase 2A binding	7/984	30/18639	0.233333	4.41982	4.42553	0.000781305	0.0180236	0.0154464	10776/596/9258/8877/29966/7157/84930	7
MF	GO:0031386	protein tag activity	5/984	15/18639	0.333333	6.31402	4.86067	0.000781553	0.0180236	0.0154464	9140/7341/6233/7314/7316	5
MF	GO:0141047	molecular tag activity	5/984	15/18639	0.333333	6.31402	4.86067	0.000781553	0.0180236	0.0154464	9140/7341/6233/7314/7316	5
MF	GO:0016538	cyclin-dependent protein serine/threonine kinase regulator activity	9/984	48/18639	0.1875	3.55164	4.1788	0.000800578	0.0180836	0.0154978	1027/891/898/54619/1029/1032/890/894/1019	9
MF	GO:0019209	kinase activator activity	18/984	148/18639	0.121622	2.30377	3.75936	0.000816161	0.0180836	0.0154978	255324/9052/1839/891/1915/1956/2056/2065/3481/8575/65125/805/894/2069/7786/57551/7040/7048	18
MF	GO:0005158	insulin receptor binding	6/984	23/18639	0.26087	4.94141	4.46515	0.000991084	0.021537	0.0184574	3480/3481/8471/351/2887/3479	6
MF	GO:0005024	transforming growth factor beta receptor activity	5/984	16/18639	0.3125	5.9194	4.6474	0.00108769	0.0224169	0.0192115	658/90/659/7046/7048	5
MF	GO:0005159	insulin-like growth factor receptor binding	5/984	16/18639	0.3125	5.9194	4.6474	0.00108769	0.0224169	0.0192115	1398/7532/7533/3481/3479	5
MF	GO:0098531	ligand-modulated transcription factor activity	10/984	60/18639	0.166667	3.15701	3.95076	0.00109109	0.0224169	0.0192115	2063/5467/57491/571/6774/7421/2099/5465/5468/7067	10
MF	GO:0008353	RNA polymerase II CTD heptapeptide repeat kinase activity	4/984	10/18639	0.4	7.57683	4.91117	0.00125463	0.0245589	0.0210472	8621/1859/983/5594	4
MF	GO:0005010	insulin-like growth factor receptor activity	9/984	51/18639	0.176471	3.34272	3.95505	0.00126055	0.0245589	0.0210472	1956/2045/2064/2263/3480/4916/3482/4233/5156	9
MF	GO:0005030	neurotrophin receptor activity	9/984	51/18639	0.176471	3.34272	3.95505	0.00126055	0.0245589	0.0210472	1956/2045/2064/2263/3480/4916/6272/4233/5156	9
MF	GO:0004438	phosphatidylinositol-3-phosphate phosphatase activity	5/984	17/18639	0.294118	5.5712	4.45148	0.00147441	0.0282388	0.0242009	54545/8897/9110/9896/5728	5
MF	GO:0004675	transmembrane receptor protein serine/threonine kinase activity	5/984	18/18639	0.277778	5.26169	4.27051	0.00195354	0.0361886	0.031014	658/90/659/7046/7048	5
MF	GO:0052744	phosphatidylinositol monophosphate phosphatase activity	5/984	18/18639	0.277778	5.26169	4.27051	0.00195354	0.0361886	0.031014	54545/8897/9110/9896/5728	5
MF	GO:0044390	ubiquitin-like protein conjugating enzyme binding	7/984	36/18639	0.194444	3.68318	3.80429	0.0024312	0.0443106	0.0379746	154214/10425/9781/7189/123879/5465/54941	7
MF	GO:0043021	ribonucleoprotein complex binding	19/984	177/18639	0.107345	2.03333	3.26099	0.00261469	0.0468985	0.0401924	708/10209/3192/11052/56919/56648/2107/8087/7866/4869/5499/6628/7374/51550/22927/55147/9728/92609/54499	19
MF	GO:0097371	MDM2/MDM4 family protein binding	4/984	12/18639	0.333333	6.31402	4.34716	0.00271657	0.04702	0.0402966	1029/55159/7157/5465	4
MF	GO:0030295	protein kinase activator activity	16/984	139/18639	0.115108	2.18038	3.29767	0.0027463	0.04702	0.0402966	255324/9052/1839/891/1956/2056/2065/3481/8575/65125/805/894/2069/7786/57551/7040	16
MF	GO:0070851	growth factor receptor binding	16/984	139/18639	0.115108	2.18038	3.29767	0.0027463	0.04702	0.0402966	255324/1839/3678/4615/27020/10451/1003/3557/3569/3570/3690/3717/2069/149233/5156/92609	16
MF	GO:0004722	protein serine/threonine phosphatase activity	13/984	103/18639	0.126214	2.39075	3.34135	0.00298126	0.0496725	0.0425698	10295/58190/1848/8897/9110/57460/5499/5515/150290/9896/57546/5728/92609	13
MF	GO:0005126	cytokine receptor binding	26/984	275/18639	0.0945455	1.79089	3.11932	0.00298914	0.0496725	0.0425698	25805/3678/4615/10673/1003/2056/3557/3569/3570/3690/3717/3976/3977/10763/5196/7124/7189/1435/3606/149233/10637/7040/7046/7048/92609/4591	26
