# Supplementary material for: Identifying putative causal links between serum circulating microRNAs and thyroid cancer using Mendelian randomization
Source: Discov Oncol. 2025 Dec 8;17:74. doi: 10.1007/s12672-025-04125-3 (PMC12796038; doi:10.1007/s12672-025-04125-3)
Supplement: Supplementary file 4 — Supplementary Material 4: Table S4. The enriched KEGG terms of experimentally validated target genes for the three causal miRNAs. [file 12672_2025_4125_MOESM4_ESM.xlsx]

## Sheet: Sheet1
category	subcategory	ID	Description	GeneRatio	BgRatio	RichFactor	FoldEnrichment	zScore	pvalue	p.adjust	qvalue	geneID	Count
Cellular Processes	Cellular community - eukaryotes	hsa04550	Signaling pathways regulating pluripotency of stem cells	36/567	144/9447	0.25	4.16534	9.67163	8.90661e-14	2.90356e-11	1.72507e-11	8323/3845/4609/7472/54361/463/207/324/658/2263/8322/3231/3397/3398/3399/3480/3717/3976/3977/1432/5291/5293/5894/5978/4089/6774/90/659/3211/3479/3720/9314/10637/5594/4090/80326	36
Human Diseases	Cancer: overview	hsa05206	MicroRNAs in cancer	55/567	320/9447	0.171875	2.86367	8.57018	6.8045e-13	1.10913e-10	6.58962e-11	10018/1021/1027/1398/1788/2033/27086/8091/3678/3845/4194/4609/4851/6655/3925/7057/4363/25/324/578/596/599/90427/898/960/993/1029/1387/1591/23405/1870/1871/1956/2064/2065/3190/3690/4170/5291/5293/5894/6541/6774/7157/131405/7329/659/894/5594/4233/5156/5728/9252/6659/23414	55
Human Diseases	Drug resistance: antineoplastic	hsa01521	EGFR tyrosine kinase inhibitor resistance	25/567	80/9447	0.3125	5.20668	9.54758	2.74673e-12	2.98478e-10	1.77333e-10	10018/3845/6655/207/581/596/1956/1977/1978/2064/2065/2263/3480/3569/3570/3717/5291/5293/5894/6774/3479/5594/4233/5156/5728	25
Human Diseases	Cancer: specific types	hsa05220	Chronic myeloid leukemia	24/567	77/9447	0.311688	5.19316	9.33524	8.04686e-12	6.55819e-10	3.89638e-10	1021/1027/1398/3845/4609/6655/25/207/578/581/1029/1870/1871/9846/5291/5293/5894/4089/7157/1019/5594/7040/7046/7048	24
Human Diseases	Drug resistance: antineoplastic	hsa01522	Endocrine resistance	27/567	99/9447	0.272727	4.54401	8.957	1.32885e-11	8.6641e-10	5.14754e-10	1027/1839/3845/4851/6655/207/581/596/1029/1870/1871/1956/2064/3480/1432/5469/4313/5291/5293/5894/7157/1019/54567/2099/3479/5594/6667	27
Cellular Processes	Cell growth and death	hsa04218	Cellular senescence	34/567	157/9447	0.216561	3.6082	8.32705	3.40823e-11	1.62356e-09	9.64596e-10	1021/3106/3845/4609/4775/677/207/891/898/993/983/1029/1870/1871/1978/2113/3569/1432/5291/5293/5499/5894/7157/7416/805/890/894/1019/11200/5594/5728/7040/7046/7048	34
Environmental Information Processing	Signal transduction	hsa04068	FoxO signaling pathway	31/567	133/9447	0.233083	3.88348	8.4622	3.48617e-11	1.62356e-09	9.64596e-10	9140/10018/1027/2033/3845/6655/207/891/1032/1387/1956/9455/3480/3569/8471/1432/5291/5293/5571/5894/4089/6774/894/3479/5594/5562/5728/5896/7040/7046/7048	31
Human Diseases	Cancer: specific types	hsa05225	Hepatocellular carcinoma	35/567	170/9447	0.205882	3.43028	8.07954	7.82558e-11	3.18893e-09	1.89461e-09	1021/8323/9446/3845/4609/6655/7472/54361/207/324/578/581/1029/1870/1871/1956/23401/8322/3480/3481/5291/5293/5894/4089/6603/7157/1019/5594/4233/5728/6934/7040/7046/7048/80326	35
Human Diseases	Cancer: specific types	hsa05224	Breast cancer	32/567	148/9447	0.216216	3.60246	8.06317	1.3661e-10	4.94831e-09	2.93991e-09	1021/8323/3845/4609/4851/6655/7472/54361/207/324/578/581/1870/1871/1956/2064/23401/8322/3480/5291/5293/5894/7157/1019/54567/2099/3479/5594/5728/6667/6934/80326	32
Human Diseases	Cancer: specific types	hsa05226	Gastric cancer	32/567	150/9447	0.213333	3.55443	7.9685	1.97355e-10	6.43378e-09	3.82246e-09	1027/8323/3845/4609/6655/7472/54361/207/324/578/581/596/898/1870/1871/1956/2064/2263/23401/8322/5291/5293/5894/4089/7157/5594/4233/6934/7040/7046/7048/80326	32
Human Diseases	Cancer: specific types	hsa05214	Glioma	22/567	76/9447	0.289474	4.82303	8.45533	3.02995e-10	8.97967e-09	5.33503e-09	814/1021/3845/6655/207/578/581/1029/1870/1871/1956/3480/5291/5293/5894/7157/805/1019/3479/5594/5156/5728	22
Human Diseases	Cancer: specific types	hsa05219	Bladder cancer	16/567	41/9447	0.390244	6.502	8.92111	5.82552e-10	1.5826e-08	9.4026e-09	1839/3845/4609/7057/1029/1870/1871/1956/2064/4313/5894/7157/1019/1612/5594/9252	16
Human Diseases	Cancer: specific types	hsa05210	Colorectal cancer	23/567	87/9447	0.264368	4.40473	8.06146	8.76198e-10	2.12388e-08	1.26185e-08	10018/3845/4609/6655/207/324/578/581/27113/596/1956/5291/5293/5366/5894/4089/7157/2069/5594/6934/7040/7046/7048	23
Environmental Information Processing	Signal transduction	hsa04010	MAPK signaling pathway	47/567	300/9447	0.156667	2.61028	7.16197	9.12095e-10	2.12388e-08	1.26185e-08	777/1398/3310/3845/4609/4615/4775/25780/6655/3925/207/285/1848/1956/2064/2065/2263/3304/3480/3481/5609/4296/10746/1432/2872/255189/5894/10125/6195/7124/7157/7189/1435/2069/3312/3479/7786/4293/5594/8550/4233/5156/9252/57551/7040/7046/7048	47
Human Diseases	Cancer: overview	hsa05205	Proteoglycans in cancer	37/567	204/9447	0.181373	3.02192	7.37702	1.00621e-09	2.18682e-08	1.29924e-08	8323/1839/3678/3845/4609/6655/7057/10451/7472/54361/207/960/1956/2064/2065/8322/2817/3480/3481/3690/1432/4313/5291/5293/5499/5894/6608/6774/7124/7157/2099/3091/3479/5594/4233/7040/80326	37
Cellular Processes	Cell growth and death	hsa04115	p53 signaling pathway	21/567	75/9447	0.28	4.66519	8.05229	1.51733e-09	3.09156e-08	1.83677e-08	1021/4194/7057/581/27113/596/891/898/983/1029/64065/5366/8795/7157/25946/894/1019/11200/3479/5728/64393	21
Human Diseases	Infectious disease: viral	hsa05161	Hepatitis B	32/567	163/9447	0.196319	3.27094	7.38996	1.82651e-09	3.50259e-08	2.08097e-08	2033/3845/4609/4615/4775/6655/7534/207/581/596/898/1387/1870/1871/3569/3717/5609/1432/5291/5293/5894/4089/6774/7124/7157/7189/890/5594/57506/7040/7046/7048	32
Human Diseases	Cancer: specific types	hsa05215	Prostate cancer	25/567	106/9447	0.235849	3.92957	7.66424	2.19443e-09	3.97435e-08	2.36125e-08	1027/2033/3845/6655/207/596/898/1387/1870/1871/1956/2064/2263/3480/5291/5293/5894/6573/7157/3479/5594/5156/5728/113235/6934	25
Human Diseases	Cancer: specific types	hsa05212	Pancreatic cancer	21/567	77/9447	0.272727	4.54401	7.89005	2.57357e-09	4.41571e-08	2.62348e-08	1021/3845/207/578/581/1029/1870/1871/1956/2064/5291/5293/5894/4089/6774/7157/1019/5594/7040/7046/7048	21
Environmental Information Processing	Signal transduction	hsa04066	HIF-1 signaling pathway	25/567	110/9447	0.227273	3.78668	7.42828	4.98353e-09	8.12316e-08	4.82616e-08	1027/2033/207/285/596/1387/1956/1977/1978/2056/2064/3099/3480/3569/3570/2872/5213/5291/5293/6774/1906/112399/3091/3479/5594	25
Human Diseases	Cancer: specific types	hsa05218	Melanoma	20/567	73/9447	0.273973	4.56476	7.72571	5.67088e-09	8.80337e-08	5.23028e-08	1021/3845/207/578/581/1029/1870/1871/1956/3480/5291/5293/5894/7157/1019/3479/5594/4233/5156/5728	20
Cellular Processes	Cell growth and death	hsa04110	Cell cycle	30/567	158/9447	0.189873	3.16355	6.9298	1.33597e-08	1.97967e-07	1.17617e-07	1021/1027/2033/4609/7531/7532/7533/7534/25/119504/9212/891/898/993/983/1029/1032/1387/1870/1871/23244/5515/4089/7157/890/894/1019/11200/4998/7040	30
Human Diseases	Cancer: overview	hsa05230	Central carbon metabolism in cancer	19/567	71/9447	0.267606	4.45868	7.39162	2.08987e-08	2.96217e-07	1.75989e-07	3845/4609/207/1956/2064/2263/3099/4916/5213/5291/5293/5315/5894/7157/3091/5594/4233/5156/5728	19
Human Diseases	Cancer: specific types	hsa05223	Non-small cell lung cancer	19/567	73/9447	0.260274	4.33652	7.23106	3.42731e-08	4.65543e-07	2.7659e-07	1021/3845/6655/207/578/581/1029/1870/1871/1956/2064/5291/5293/5894/6774/7157/1019/5594/4233	19
Human Diseases	Infectious disease: viral	hsa05160	Hepatitis C	29/567	159/9447	0.18239	3.03887	6.55142	5.92327e-08	7.72394e-07	4.58897e-07	1021/3845/4609/6655/7531/7532/7533/7534/207/578/581/9069/1870/1871/1956/4599/5291/5293/5515/5894/6774/7124/7157/7189/1019/3949/5594/57506/5465	29
Environmental Information Processing	Signal transduction	hsa04350	TGF-beta signaling pathway	23/567	110/9447	0.209091	3.48374	6.62077	1.07594e-07	1.34906e-06	8.01507e-07	25805/2033/4609/7057/658/1387/2200/3397/3398/3399/5515/4089/7124/90/659/10637/5594/4090/6667/7040/7046/7048/9372	23
Human Diseases	Cancer: specific types	hsa05213	Endometrial cancer	16/567	59/9447	0.271186	4.51834	6.84993	2.25014e-07	2.71684e-06	1.61414e-06	3845/4609/6655/207/324/578/581/1956/2064/5291/5293/5894/7157/5594/5728/6934	16
Human Diseases	Infectious disease: viral	hsa05166	Human T-cell leukemia virus 1 infection	34/567	224/9447	0.151786	2.52896	5.85184	4.49972e-07	5.23896e-06	3.11259e-06	2033/3106/3845/4609/4775/207/119504/581/898/920/1029/1387/23373/1870/1871/2113/3569/5291/5293/4089/7124/7157/7416/331/890/894/1019/11200/5594/5728/5901/7040/7046/7048	34
Human Diseases	Infectious disease: viral	hsa05165	Human papillomavirus infection	44/567	333/9447	0.132132	2.2015	5.64029	5.35331e-07	6.01786e-06	3.57535e-06	155066/1021/1027/2033/8323/3106/3678/3845/9794/4851/6655/7057/7472/54361/207/324/578/581/898/1387/1956/1978/8322/3690/4599/5291/5293/5315/5515/5894/7124/7157/9114/8992/526/528/890/894/1019/3659/5594/5728/6934/80326	44
Human Diseases	Infectious disease: viral	hsa05167	Kaposi sarcoma-associated herpesvirus infection	31/567	196/9447	0.158163	2.63522	5.84545	5.84183e-07	6.34812e-06	3.77156e-06	8678/1021/2033/3106/3845/4609/4775/207/285/578/581/1387/1870/1871/3569/3717/5609/1432/5291/5293/5894/6774/7157/805/1019/3091/5594/6233/6934/7314/7316	31
Environmental Information Processing	Signal transduction	hsa04151	PI3K-Akt signaling pathway	46/567	362/9447	0.127072	2.11719	5.47682	9.07232e-07	9.54057e-06	5.66827e-06	10018/1021/1027/3678/3845/4609/6655/7057/7531/7532/7533/7534/207/285/596/898/1956/1977/1978/2056/2057/2064/2065/2263/3480/3481/3569/3570/3690/3717/4170/5291/5293/5515/5894/7157/894/1019/1435/2069/3479/5594/4233/5156/5562/5728	46
Human Diseases	Infectious disease: viral	hsa05169	Epstein-Barr virus infection	31/567	205/9447	0.15122	2.51953	5.5579	1.58071e-06	1.61035e-05	9.56746e-06	10018/1021/1027/3106/4609/4615/11047/207/578/581/596/898/960/1870/1871/3569/5609/1432/9612/5291/5293/6774/7124/7128/7157/7189/890/894/1019/57506/864	31
Human Diseases	Endocrine and metabolic disease	hsa04933	AGE-RAGE signaling pathway in diabetic complications	20/567	101/9447	0.19802	3.29928	5.87015	1.80676e-06	1.78486e-05	1.06043e-05	1027/3845/207/581/596/3569/3717/1432/4313/5291/5293/4089/6774/7124/1019/1906/5594/7040/7046/7048	20
Environmental Information Processing	Signal transduction	hsa04390	Hippo signaling pathway	26/567	157/9447	0.165605	2.75921	5.61653	1.97808e-06	1.89663e-05	1.12683e-05	8323/4609/7472/54361/7531/7532/7533/7534/324/27113/658/8322/3397/3398/4771/5499/5515/4089/659/894/9231/6934/7040/7046/7048/80326	26
Organismal Systems	Nervous system	hsa04722	Neurotrophin signaling pathway	22/567	120/9447	0.183333	3.05459	5.72338	2.16758e-06	2.01894e-05	1.1995e-05	814/1398/3845/6655/7531/25/207/581/596/5609/1432/4916/5291/5293/5894/6195/6272/7157/7189/805/5594/9252	22
Environmental Information Processing	Signal transduction	hsa04150	mTOR signaling pathway	26/567	158/9447	0.164557	2.74175	5.57876	2.23691e-06	2.02332e-05	1.2021e-05	8323/3845/6655/7472/54361/207/1977/1978/8322/3480/5291/5293/5894/6195/7124/526/528/6249/2887/3479/5594/5562/5728/58528/153129/80326	26
Human Diseases	Infectious disease: viral	hsa05162	Measles	24/567	139/9447	0.172662	2.87678	5.63252	2.2964e-06	2.02332e-05	1.2021e-05	1021/1027/3310/4615/207/578/581/27113/596/898/1457/3304/3569/4599/5291/5293/6774/7128/7157/7189/894/1019/3312/57506	24
Cellular Processes	Transport and catabolism	hsa04140	Autophagy - animal	27/567	169/9447	0.159763	2.66188	5.50838	2.5721e-06	2.1515e-05	1.27825e-05	9140/8678/3845/140775/207/596/3480/8471/8897/9110/5291/5293/5515/5894/7189/53349/55102/1612/3091/5594/29982/5562/5728/6233/58528/7314/7316	27
Environmental Information Processing	Signal transduction	hsa04012	ErbB signaling pathway	18/567	86/9447	0.209302	3.48726	5.8549	2.57388e-06	2.1515e-05	1.27825e-05	1027/1398/1839/3845/4609/6655/25/207/1956/1978/2064/2065/5609/5291/5293/5894/2069/5594	18
Human Diseases	Cardiovascular disease	hsa05417	Lipid and atherosclerosis	31/567	216/9447	0.143519	2.39122	5.22644	4.85513e-06	3.95693e-05	2.3509e-05	3310/3845/4615/4775/10451/7494/207/581/596/839/840/1543/3304/3329/3569/3717/5609/1432/5291/5293/6774/7124/8795/7157/7189/805/3312/3606/3949/5594/5468	31
Human Diseases	Cancer: overview	hsa05235	PD-L1 expression and PD-1 checkpoint pathway in cancer	18/567	90/9447	0.2	3.33228	5.61748	5.10292e-06	4.05745e-05	2.41062e-05	3845/4615/4775/207/920/1457/1956/3717/1432/5291/5293/5894/10125/6774/7189/3091/5594/5728	18
Human Diseases	Cancer: specific types	hsa05221	Acute myeloid leukemia	15/567	68/9447	0.220588	3.6753	5.59446	8.94637e-06	6.94409e-05	4.12564e-05	3845/4609/5467/6655/207/1050/1848/1978/5291/5293/5894/6774/890/5594/6934	15
Human Diseases	Cancer: specific types	hsa05211	Renal cell carcinoma	15/567	70/9447	0.214286	3.57029	5.45392	1.30104e-05	9.86371e-05	5.86026e-05	1398/2033/3845/6655/207/1387/2113/5291/5293/5894/112399/3091/5594/4233/7040	15
Cellular Processes	Cell growth and death	hsa04210	Apoptosis	22/567	137/9447	0.160584	2.67555	4.99174	1.99951e-05	0.000148146	8.80168e-05	10018/3845/4001/7846/207/578/581/27113/596/839/840/4170/142/5291/5293/5366/5894/7124/8795/7157/331/5594	22
Organismal Systems	Aging	hsa04211	Longevity regulating pathway	17/567	90/9447	0.188889	3.14715	5.17159	2.05833e-05	0.000149115	8.85925e-05	814/3845/207/581/79813/1977/1978/3480/8471/5291/5293/5571/7157/3479/5468/10891/5562	17
Human Diseases	Drug resistance: antineoplastic	hsa01524	Platinum drug resistance	15/567	75/9447	0.2	3.33228	5.12393	3.10985e-05	0.00021807	0.000129561	9446/207/578/581/27113/596/1029/2064/5291/5293/5366/7157/331/5594/1317	15
Cellular Processes	Cellular community - eukaryotes	hsa04520	Adherens junction	17/567	93/9447	0.182796	3.04563	5.00932	3.21085e-05	0.00021807	0.000129561	2033/4008/6615/1003/1387/1457/1956/2064/3480/4089/7414/5594/4233/6934/7046/7048/8976	17
Human Diseases	Cancer: specific types	hsa05222	Small cell lung cancer	17/567	93/9447	0.182796	3.04563	5.00932	3.21085e-05	0.00021807	0.000129561	1021/1027/4609/207/578/581/596/898/1870/1871/5291/5293/7157/7189/331/1019/5728	17
Human Diseases	Infectious disease: viral	hsa05163	Human cytomegalovirus infection	30/567	227/9447	0.132159	2.20194	4.6317	3.53501e-05	0.000235187	0.00013973	1021/1398/3106/3845/4609/4775/6655/207/578/581/1029/1870/1871/1956/1978/3569/3570/3690/1432/5291/5293/5894/6774/7124/7157/805/1019/5594/5156/6667	30
Organismal Systems	Immune system	hsa04664	Fc epsilon RI signaling pathway	14/567	69/9447	0.202899	3.38057	5.01486	4.81254e-05	0.000313777	0.000186422	3845/6655/10451/207/240/9846/5609/1432/5291/5293/255189/5894/7124/5594	14
Cellular Processes	Transport and catabolism	hsa04148	Efferocytosis	23/567	157/9447	0.146497	2.44084	4.60009	5.85379e-05	0.000374183	0.000222311	1398/1788/4775/5467/6566/7057/240/840/2056/2057/3690/3717/3988/1432/8877/3091/5594/5468/51552/5868/5869/7040/55754	23
Environmental Information Processing	Signal transduction	hsa04630	JAK-STAT signaling pathway	24/567	168/9447	0.142857	2.3802	4.56094	6.14261e-05	0.000385094	0.000228794	2033/4609/6655/207/596/1387/1956/2056/2057/3569/3570/3717/3976/3977/4170/10401/5291/5293/5894/6774/894/163702/149233/5156	24
Cellular Processes	Cell growth and death	hsa04215	Apoptosis - multiple species	9/567	32/9447	0.28125	4.68601	5.27753	7.6459e-05	0.000470295	0.000279413	10018/8678/578/581/27113/596/840/5366/331	9
Human Diseases	Cancer: overview	hsa05203	Viral carcinogenesis	27/567	205/9447	0.131707	2.19443	4.3688	9.16286e-05	0.000553165	0.000328648	1021/1027/2033/3106/3845/7531/7532/7533/7534/578/581/898/983/1029/1387/3190/5291/5293/5315/5366/6774/7157/9114/890/894/1019/5594	27
Human Diseases	Infectious disease: bacterial	hsa05134	Legionellosis	12/567	56/9447	0.214286	3.57029	4.8745	9.51473e-05	0.000561088	0.000333356	3310/4615/23786/840/1915/10767/3304/3329/3569/7124/3312/3606	12
Human Diseases	Infectious disease: bacterial	hsa05132	Salmonella infection	31/567	251/9447	0.123506	2.05778	4.29182	9.68871e-05	0.000561088	0.000333356	4609/4615/7846/7280/207/578/581/596/840/79659/23265/3569/64837/5609/1432/5291/5293/5420/5894/7124/8795/7189/26084/1785/1783/3606/5594/5868/5869/6934/8976	31
Human Diseases	Cancer: overview	hsa05207	Chemical carcinogenesis - receptor activation	28/567	217/9447	0.129032	2.14985	4.32993	9.81044e-05	0.000561088	0.000333356	9446/3838/3845/4609/6655/207/596/993/1543/1956/1978/3717/3837/5291/5293/5894/6195/6774/7366/7367/54490/7421/331/54567/2099/9314/5594/5465	28
Cellular Processes	Transport and catabolism	hsa04144	Endocytosis	31/567	252/9447	0.123016	2.04961	4.2674	0.000104372	0.000585694	0.000347975	3106/3310/11031/137492/377/51652/1956/10938/2263/3304/3480/5867/7189/9101/9525/1785/3312/3482/3949/5156/80223/5868/5869/27131/23111/7046/7048/79720/8976/147179/9372	31
Human Diseases	Cardiovascular disease	hsa05418	Fluid shear stress and atherosclerosis	21/567	142/9447	0.147887	2.46401	4.44158	0.000106	0.000585694	0.000347975	9446/4205/7341/207/596/658/1003/2817/3690/5609/1432/4313/5291/5293/7124/7157/90/659/805/1906/5562	21
Organismal Systems	Endocrine system	hsa04919	Thyroid hormone signaling pathway	19/567	122/9447	0.155738	2.5948	4.47994	0.000111232	0.000604362	0.000359065	2033/3845/4609/4851/54361/207/1387/1735/3690/5469/5213/5291/5293/5894/7157/2099/3091/5594/7067	19
Human Diseases	Endocrine and metabolic disease	hsa04934	Cushing syndrome	22/567	155/9447	0.141935	2.36484	4.32915	0.000135867	0.000726109	0.000431398	1021/1027/8323/4297/50940/7472/54361/324/898/1029/1870/1871/1956/8322/8085/9101/1019/3949/5594/6667/6934/80326	22
Human Diseases	Neurodegenerative disease	hsa05022	Pathways of neurodegeneration - multiple diseases	49/567	483/9447	0.101449	1.69028	3.93514	0.000185348	0.00097457	0.000579015	8678/8323/3845/140775/7846/7280/7472/54361/7494/11047/324/6310/578/581/596/840/1350/1457/23401/2521/8322/2903/3569/64837/5609/1432/5689/5894/6390/23435/7124/7416/53349/351/55102/805/1435/9896/5594/29982/5621/5693/5868/6233/7222/7314/7316/7381/80326	49
Human Diseases	Infectious disease: bacterial	hsa05152	Tuberculosis	24/567	182/9447	0.131868	2.1971	4.12054	0.000218272	0.00112752	0.000669889	2033/4615/207/581/596/1054/1387/3329/3569/3717/1432/5894/8877/7124/7189/7421/9114/805/3606/5594/5868/5869/5994/7040	24
Genetic Information Processing	Translation	hsa03013	Nucleocytoplasmic transport	17/567	108/9447	0.157407	2.62262	4.28537	0.000221355	0.00112752	0.000669889	3838/4928/7341/8563/7175/22794/1915/3837/55706/23165/79023/9688/5903/9939/23534/7329/5901	17
Human Diseases	Cancer: specific types	hsa05216	Thyroid cancer	9/567	37/9447	0.243243	4.05277	4.7012	0.000258972	0.0012886	0.000765585	3845/4609/7175/578/581/7157/5594/5468/6934	9
Organismal Systems	Aging	hsa04213	Longevity regulating pathway - multiple species	12/567	62/9447	0.193548	3.22478	4.44094	0.000264628	0.0012886	0.000765585	3310/3845/207/3304/3480/8471/5291/5293/5571/3312/3479/5562	12
Organismal Systems	Endocrine system	hsa04917	Prolactin signaling pathway	13/567	71/9447	0.183099	3.05067	4.38254	0.000264834	0.0012886	0.000765585	3845/6655/207/3717/1432/5291/5293/5894/6774/894/2099/3659/5594	13
Human Diseases	Drug resistance: antineoplastic	hsa01523	Antifolate resistance	8/567	30/9447	0.266667	4.44303	4.7726	0.000288626	0.00138371	0.000822094	4363/10257/3569/6470/6472/6573/7124/113235	8
Human Diseases	Cancer: specific types	hsa05217	Basal cell carcinoma	12/567	63/9447	0.190476	3.1736	4.37385	0.000309424	0.00146192	0.000868559	8323/7472/54361/324/578/581/8322/2735/6608/7157/6934/80326	12
Environmental Information Processing	Signal transduction	hsa04071	Sphingolipid signaling pathway	18/567	122/9447	0.147541	2.45824	4.0963	0.000334273	0.00155676	0.000924906	3845/4363/207/581/596/9846/1432/5291/5293/5515/5894/8879/8877/7124/7157/5594/5728/9294	18
Human Diseases	Cancer: overview	hsa05202	Transcriptional misregulation in cancer	25/567	201/9447	0.124378	2.07231	3.88285	0.000404839	0.00185884	0.00110438	1027/2120/8091/4297/4609/860/578/581/1050/1848/2521/3398/3480/3569/6495/8148/7157/890/894/3206/3479/4233/5468/6667/7048	25
Human Diseases	Endocrine and metabolic disease	hsa04932	Non-alcoholic fatty liver disease	21/567	157/9447	0.133758	2.22859	3.92246	0.000438376	0.00198487	0.00117926	10018/7494/207/581/840/1050/1350/3569/3570/4296/1432/5291/5293/5571/6390/7124/5465/5468/5562/7040/7381	21
Environmental Information Processing	Signal transduction	hsa04014	Ras signaling pathway	28/567	238/9447	0.117647	1.96016	3.79084	0.00046808	0.00209033	0.00124191	3845/25780/6655/25/207/285/1956/2113/2263/9846/2903/3480/3481/5291/5293/255189/5894/9462/10125/805/1435/3479/5594/4233/5156/81579/5868/5869	28
Organismal Systems	Endocrine system	hsa04910	Insulin signaling pathway	19/567	138/9447	0.137681	2.29396	3.86916	0.000563899	0.00245108	0.00145624	1398/3845/6655/207/1977/1978/23265/3099/8471/2872/5291/5293/5499/5571/5894/805/5594/10891/5562	19
Human Diseases	Infectious disease: bacterial	hsa05135	Yersinia infection	19/567	138/9447	0.137681	2.29396	3.86916	0.000563899	0.00245108	0.00145624	1398/3678/4615/4775/10451/207/920/3569/5609/1432/5291/5293/6195/7124/7189/3606/5594/8976/147179	19
Human Diseases	Infectious disease: bacterial	hsa05131	Shigellosis	29/567	253/9447	0.114625	1.9098	3.7065	0.000574107	0.00246262	0.0014631	9140/8678/1398/3678/4615/207/581/596/960/1956/3099/1432/5291/5293/7124/7157/7189/7414/7416/3606/5594/6233/9252/58528/7314/7316/7322/7323/8976	29
Human Diseases	Infectious disease: viral	hsa05164	Influenza A	22/567	173/9447	0.127168	2.11879	3.75272	0.000654696	0.00277183	0.00164681	1021/2033/3838/4615/4928/207/578/581/1387/3569/3717/4599/5291/5293/5894/7124/8795/7416/1019/3606/5594/57506	22
Environmental Information Processing	Signal transduction	hsa04668	TNF signaling pathway	17/567	119/9447	0.142857	2.3802	3.8285	0.000708763	0.00296227	0.00175995	207/602/840/3569/3976/5609/1432/5291/5293/7124/7128/331/1435/1906/3659/5594/9252	17
Organismal Systems	Immune system	hsa04659	Th17 cell differentiation	16/567	109/9447	0.146789	2.44571	3.83597	0.000746043	0.00307861	0.00182907	3605/4775/920/3569/3570/3662/3717/1432/4089/6774/3091/149233/5594/7040/7046/7048	16
Human Diseases	Infectious disease: parasitic	hsa05145	Toxoplasmosis	16/567	112/9447	0.142857	2.3802	3.7128	0.0010073	0.00410473	0.00243872	3310/4615/207/240/596/3304/3717/1432/6774/7124/7189/331/3312/3949/5594/7040	16
Human Diseases	Infectious disease: viral	hsa05171	Coronavirus disease - COVID-19	27/567	238/9447	0.113445	1.89016	3.51445	0.00102918	0.00414215	0.00246095	729/1839/4615/6157/59272/1956/3569/3570/1432/4599/5291/5293/6159/6122/6165/6175/6206/6234/6189/6201/6774/7124/7189/5594/57506/6210/6233	27
Genetic Information Processing	Information processing in viruses	hsa03250	Viral life cycle - HIV-1	11/567	64/9447	0.171875	2.86367	3.78005	0.00133952	0.00532541	0.00316395	2033/920/11052/1387/4599/5903/23534/9525/22936/5901/10955	11
Cellular Processes	Transport and catabolism	hsa04137	Mitophagy - animal	15/567	105/9447	0.142857	2.3802	3.59356	0.00143295	0.0056282	0.00334385	8678/3845/23786/1457/10075/22879/7157/9101/3091/5868/5869/6233/6667/7314/7316	15
Genetic Information Processing	Folding, sorting and degradation	hsa04141	Protein processing in endoplasmic reticulum	21/567	172/9447	0.122093	2.03424	3.45889	0.00145661	0.00565303	0.0033586	3310/7494/578/581/596/9695/23193/3304/23640/4121/11253/5609/10802/6400/6747/55432/1603/3312/10483/7322/7323	21
Organismal Systems	Endocrine system	hsa04915	Estrogen signaling pathway	18/567	139/9447	0.129496	2.15759	3.4741	0.00160173	0.00614312	0.00364977	1839/3310/3845/6655/207/596/1956/3304/3880/4313/5291/5293/5894/805/2099/3312/5594/6667	18
Environmental Information Processing	Signal transduction	hsa04310	Wnt signaling pathway	21/567	174/9447	0.12069	2.01086	3.40066	0.0016853	0.00638846	0.00379553	25805/2033/8323/4609/4775/5467/7472/54361/324/1387/1457/23401/8322/6425/4089/7157/25776/894/4163/6934/80326	21
Environmental Information Processing	Signal transduction	hsa04015	Rap1 signaling pathway	24/567	212/9447	0.113208	1.88619	3.29752	0.0019749	0.0074002	0.00439663	136/1398/3845/25780/7057/10451/207/285/1956/2263/2903/3397/3480/3690/1432/5291/5293/5894/805/1435/3479/5594/4233/5156	24
Human Diseases	Neurodegenerative disease	hsa05010	Alzheimer disease	38/567	391/9447	0.0971867	1.61926	3.16013	0.00212811	0.00788369	0.00468388	8678/8323/3845/7846/7280/7472/54361/7494/11047/207/324/25825/840/1350/1457/23401/8322/2903/3569/8471/64837/5609/5291/5293/5689/5894/6390/7124/7416/351/55102/805/1435/5594/29982/5693/7381/80326	38
Human Diseases	Infectious disease: bacterial	hsa05133	Pertussis	12/567	78/9447	0.153846	2.56329	3.50307	0.00221615	0.00811759	0.00482285	3678/4615/840/3569/1432/7124/7189/805/1073/3659/5594/653509	12
Human Diseases	Cancer: overview	hsa05231	Choline metabolism in cancer	14/567	99/9447	0.141414	2.35615	3.42749	0.0022497	0.0081489	0.00484145	160851/3845/6655/207/1956/1978/5291/5293/255189/5894/3091/5594/5156/6667	14
Cellular Processes	Cellular community - eukaryotes	hsa04510	Focal adhesion	23/567	203/9447	0.1133	1.88774	3.23083	0.00240366	0.0086109	0.00511594	1398/3678/6655/7057/10451/207/596/1956/2064/3480/3690/5291/5293/5499/5894/7414/331/894/3479/5594/4233/5156/5728	23
Environmental Information Processing	Signal transduction	hsa04152	AMPK signaling pathway	16/567	122/9447	0.131148	2.1851	3.32904	0.00250263	0.00862055	0.00512167	207/1978/3480/8471/5213/5291/5293/5515/5571/23216/890/3479/5468/10891/5562/51552	16
Organismal Systems	Immune system	hsa04660	T cell receptor signaling pathway	16/567	122/9447	0.131148	2.1851	3.32904	0.00250263	0.00862055	0.00512167	3845/4775/6655/10451/207/920/5609/1432/5291/5293/5515/5894/10125/7124/1019/5594	16
Organismal Systems	Endocrine system	hsa04935	Growth hormone synthesis, secretion and action	16/567	122/9447	0.131148	2.1851	3.32904	0.00250263	0.00862055	0.00512167	1398/2033/3845/6655/207/1387/8471/3717/1432/5291/5293/5894/6774/3479/5594/6752	16
Organismal Systems	Endocrine system	hsa04914	Progesterone-mediated oocyte maturation	15/567	111/9447	0.135135	2.25154	3.35146	0.00251212	0.00862055	0.00512167	3845/207/119504/891/993/983/3480/1432/5291/5293/5894/6195/890/3479/5594	15
Human Diseases	Infectious disease: parasitic	hsa05142	Chagas disease	14/567	103/9447	0.135922	2.26465	3.26086	0.00326943	0.0111025	0.00659623	2774/4615/207/3569/1432/5291/5293/5515/7124/7189/5594/7040/7046/7048	14
Organismal Systems	Endocrine system	hsa04928	Parathyroid hormone synthesis, secretion and action	15/567	115/9447	0.130435	2.17322	3.19854	0.00355199	0.0118298	0.00702835	1839/4205/860/596/1591/1956/4322/5745/5894/7421/65125/9935/5594/6667/65267	15
Environmental Information Processing	Signal transduction	hsa04330	Notch signaling pathway	10/567	62/9447	0.16129	2.68732	3.3681	0.00355619	0.0118298	0.00702835	2033/9794/4851/6310/1387/9612/441478/23013/54567/23220	10
Organismal Systems	Endocrine system	hsa04926	Relaxin signaling pathway	16/567	130/9447	0.123077	2.05063	3.04784	0.00474486	0.0156245	0.00928288	3845/6655/207/1956/5609/1432/4322/4313/5291/5293/5894/1906/5594/7040/7046/7048	16
Organismal Systems	Development and regeneration	hsa04380	Osteoclast differentiation	17/567	143/9447	0.118881	1.98072	2.98599	0.00523287	0.0170592	0.0101352	814/207/9846/3690/5609/1432/5291/5293/7124/7189/1435/11027/5594/5468/7040/7046/7048	17
Organismal Systems	Excretory system	hsa04966	Collecting duct acid secretion	6/567	28/9447	0.214286	3.57029	3.44166	0.0055135	0.0177961	0.0105731	155066/9114/8992/526/528/10723	6
Organismal Systems	Nervous system	hsa04720	Long-term potentiation	10/567	67/9447	0.149254	2.48677	3.08595	0.00627343	0.0199677	0.0118633	814/2033/3845/1387/2903/5499/5894/6195/805/5594	10
Human Diseases	Endocrine and metabolic disease	hsa04930	Type II diabetes mellitus	8/567	47/9447	0.170213	2.83598	3.18832	0.00630881	0.0199677	0.0118633	777/3099/8471/5291/5293/5315/7124/5594	8
Genetic Information Processing	Folding, sorting and degradation	hsa03018	RNA degradation	11/567	78/9447	0.141026	2.34968	3.02441	0.00656827	0.020589	0.0122324	23404/7832/10438/3329/25804/26986/8761/5213/694/4850/1656	11
Organismal Systems	Endocrine system	hsa04916	Melanogenesis	13/567	101/9447	0.128713	2.14453	2.92203	0.00717644	0.0222811	0.0132377	2033/8323/3845/7472/54361/1387/8322/5894/805/1906/5594/6934/80326	13
Organismal Systems	Immune system	hsa04662	B cell receptor signaling pathway	12/567	91/9447	0.131868	2.1971	2.89946	0.00794243	0.0244267	0.0145125	3845/4775/25780/6655/10451/207/5291/5293/5894/8519/11027/5594	12
Organismal Systems	Endocrine system	hsa04920	Adipocytokine signaling pathway	10/567	70/9447	0.142857	2.3802	2.92865	0.00854795	0.0260433	0.0154729	207/8471/3717/5571/6774/7124/2182/5465/10891/5562	10
Human Diseases	Neurodegenerative disease	hsa05014	Amyotrophic lateral sclerosis	34/567	371/9447	0.0916442	1.52692	2.61633	0.00875849	0.0264377	0.0157072	8678/4928/6506/140775/7175/7846/7280/7494/11047/581/596/1350/2521/2903/64837/1432/9782/55706/23165/79023/9688/5689/5903/6390/23435/7124/7157/7416/55102/9896/29982/5693/5868/7381	34
Cellular Processes	Cell growth and death	hsa04114	Oocyte meiosis	16/567	139/9447	0.115108	1.91786	2.75463	0.0089941	0.0267055	0.0158663	7531/7532/7533/7534/119504/891/898/983/3480/1432/5499/5515/6195/805/3479/5594	16
Environmental Information Processing	Signal transduction	hsa04370	VEGF signaling pathway	9/567	60/9447	0.15	2.49921	2.94363	0.00901105	0.0267055	0.0158663	3845/207/1432/5291/5293/255189/5894/8877/5594	9
NA	NA	hsa04981	Folate transport and metabolism	6/567	31/9447	0.193548	3.22478	3.13505	0.00925098	0.0271414	0.0161253	4363/10257/6470/6472/6573/113235	6
Human Diseases	Infectious disease: viral	hsa05170	Human immunodeficiency virus 1 infection	22/567	214/9447	0.102804	1.71285	2.66529	0.00932465	0.0271414	0.0161253	1398/3106/3845/4615/4775/207/578/581/596/891/920/983/5609/1432/5291/5293/5894/7124/7189/805/1073/5594	22
Organismal Systems	Endocrine system	hsa04912	GnRH signaling pathway	12/567	93/9447	0.129032	2.14985	2.81575	0.00941095	0.0271502	0.0161306	1839/3845/6655/1956/5609/10746/1432/4313/255189/5894/805/5594	12
Organismal Systems	Immune system	hsa04625	C-type lectin receptor signaling pathway	13/567	105/9447	0.12381	2.06284	2.76726	0.0098757	0.028241	0.0167787	3845/4775/207/602/3569/1432/5291/5293/5894/7124/805/3659/5594	13
Human Diseases	Immune disease	hsa05323	Rheumatoid arthritis	12/567	95/9447	0.126316	2.10459	2.73415	0.0110823	0.031416	0.018665	155066/3605/10673/3569/7124/9114/8992/526/528/1435/3606/7040	12
Human Diseases	Neurodegenerative disease	hsa05017	Spinocerebellar ataxia	16/567	144/9447	0.111111	1.85126	2.60102	0.0124206	0.0349061	0.0207385	8678/7494/11047/207/6310/2903/5291/5293/5689/7416/55102/29982/5693/23369/6667/7222	16
Human Diseases	Endocrine and metabolic disease	hsa04931	Insulin resistance	13/567	109/9447	0.119266	1.98714	2.61922	0.0133094	0.0370844	0.0220327	207/3569/5291/5293/5499/5571/6195/6774/7124/5465/10891/5562/5728	13
Human Diseases	Infectious disease: viral	hsa05168	Herpes simplex virus 1 infection	19/567	183/9447	0.103825	1.72987	2.5193	0.0136302	0.0376562	0.0223724	3106/3678/4615/6427/207/578/581/596/1978/3569/3690/3717/5291/5293/5499/7124/7157/7189/57506	19
Organismal Systems	Development and regeneration	hsa04360	Axon guidance	19/567	184/9447	0.103261	1.72047	2.49377	0.0143808	0.0393961	0.0234062	3845/4775/54361/25/658/2045/2242/5291/5293/5894/10509/54910/6608/659/1073/1808/5594/4233/7222	19
Cellular Processes	Transport and catabolism	hsa04145	Phagosome	17/567	159/9447	0.106918	1.7814	2.51086	0.0145515	0.0395316	0.0234866	155066/81035/3106/3678/7057/7846/7280/79659/3690/9114/8992/526/528/1783/5868/5869/653509	17
Organismal Systems	Immune system	hsa04666	Fc gamma R-mediated phagocytosis	12/567	99/9447	0.121212	2.01956	2.5768	0.015103	0.0403571	0.0239771	1398/10451/207/9846/5291/5293/255189/5894/8877/1073/1785/5594	12
Human Diseases	Cardiovascular disease	hsa05410	Hypertrophic cardiomyopathy	12/567	99/9447	0.121212	2.01956	2.5768	0.015103	0.0403571	0.0239771	3678/2010/3569/3690/5571/7124/1906/3479/5562/6641/6645/7040	12
Organismal Systems	Immune system	hsa04640	Hematopoietic cell lineage	12/567	100/9447	0.12	1.99937	2.53862	0.0162621	0.0431011	0.0256074	3678/920/960/966/2056/2057/2815/3569/3570/3690/7124/1435	12
Metabolism	Carbohydrate metabolism	hsa00562	Inositol phosphate metabolism	10/567	78/9447	0.128205	2.13607	2.54575	0.0177074	0.0465534	0.0276585	9807/64768/8897/9110/5291/5293/79837/9896/253430/5728	10
